# Supplementary material for: Transgelin is a poor prognostic factor associated with advanced colorectal cancer (CRC) stage promoting tumor growth and migration in a TGFβ-dependent manner
Source: Cell Death Dis. 2020 May 11;11(5):341. doi: 10.1038/s41419-020-2529-6 (PMC7214449; doi:10.1038/s41419-020-2529-6)
Supplement: Supplementary file 1 — Supplementary table 1 [file 41419_2020_2529_MOESM1_ESM.xlsx]

## Sheet: Sheet1
Supplementary table 1. Differentiatlly expresed genes in HCT116 overexpressing TAGLN compared to control HCT116 cells
ProbeName	FC ([HCT116-TAGLN] vs [HCT116-control])	Log FC ([HCT116-TAGLN] vs [HCT116-control])	FC (abs) ([HCT116-TAGLN] vs [HCT116-control])	Regulation ([HCT116-TAGLN] vs [HCT116-control])	GeneSymbol	GeneName	ControlType	Description	EntrezGeneID	Go	Chromosome End Index_Avadis_	Chromosome Number_Avadis_	Chromosome Start Index_Avadis_	Chromosome Strand_Avadis_	Cytoband	GenbankAccession	GenomicCoordinates	RefSeqAccession	UniGeneID
A_23_P161615	74.8912	6.22673	74.8912	up	POLA2	polymerase (DNA directed), alpha 2, accessory subunit	FALSE	polymerase (DNA directed), alpha 2, accessory subunit [Source:HGNC Symbol;Acc:HGNC:30073] [ENST00000534785]	23649	GO:0046982|GO:0005658|GO:0003887|GO:0003677|GO:0006260|GO:0003674|GO:0006271|GO:0000082|GO:0005737|GO:0071897|GO:0000723|GO:0006270|GO:0000722|GO:0005654|GO:0000278|GO:0032201|GO:0000060	65063057	chr11	65062111	+	hs|11q13.1	AK307831	chr11:65062111-65063057		Hs.201897
A_21_P0014306	70.5035	6.13962	70.5035	up	CAPN15	calpain 15	FALSE	calpain 15 [Source:HGNC Symbol;Acc:HGNC:11182] [ENST00000567216]	6650	GO:0006355|GO:0005737|GO:0004198|GO:0003700|GO:0006508|GO:0008270|GO:0008233|GO:0008234	589858	chr16	589802	+	hs|16p13.3	XM_006720935	chr16:589802-589858	XM_006720935	Hs.632219
A_33_P3415843	51.1874	5.67772	51.1874	up			FALSE	BT006801 carnitine acetyltransferase {Homo sapiens} (exp=-1; wgp=0; cg=0), partial (18%) [THC2667880]			131869680	chr9	131869621	-	hs|9q34.11		chr9:131869680-131869621
A_33_P3393135	50.1744	5.64888	50.1744	up	HIST1H2AI	histone cluster 1, H2ai	FALSE	Homo sapiens histone cluster 1, H2ai, mRNA (cDNA clone MGC:138459 IMAGE:8327722), complete cds. [BC112254]	8329	GO:0005515|GO:0008150|GO:0046982|GO:0005634|GO:0019899|GO:0000786|GO:0003677|GO:0070062	27776001	chr6	27775942	+	hs|6p22.1	BC112254	chr6:27775942-27776001		Hs.534035
A_23_P56759	48.8794	5.61115	48.8794	up	KRCC1	lysine-rich coiled-coil 1	FALSE	Homo sapiens lysine-rich coiled-coil 1 (KRCC1), mRNA [NM_016618]	51315		88327241	chr2	88327182	-	hs|2p11.2	NM_016618	chr2:88327241-88327182	NM_016618	Hs.469254
A_24_P225616	48.4571	5.59864	48.4571	up	RRM2	ribonucleotide reductase M2	FALSE	Homo sapiens ribonucleotide reductase M2 (RRM2), transcript variant 2, mRNA [NM_001034]	6241	GO:0005515|GO:0009186|GO:0015949|GO:0055086|GO:0051290|GO:0005634|GO:0044281|GO:0046872|GO:0005829|GO:0006260|GO:0000082|GO:0005737|GO:0000083|GO:0009263|GO:0005654|GO:0004748|GO:0000278|GO:0055114	10270546	chr2	10270487	+	hs|2p25.1	NM_001034	chr2:10270487-10270546	NM_001034	Hs.226390
A_24_P399888	42.7113	5.41655	42.7113	up	CENPM	centromere protein M	FALSE	centromere protein M [Source:HGNC Symbol;Acc:HGNC:18352] [ENST00000396437]	79019	GO:0034080|GO:0006334|GO:0000777|GO:0005654|GO:0000278|GO:0005829	42341956	chr22	42341289	-	hs|22q13.2	XR_244383	chr22:42341956-42341289	XR_244383	Hs.208912
A_19_P00811284	40.8898	5.35367	40.8898	up	NASP	nuclear autoantigenic sperm protein (histone-binding)	FALSE	Homo sapiens nuclear autoantigenic sperm protein (histone-binding) (NASP), transcript variant 2, mRNA [NM_002482]	4678	GO:0000790|GO:0043486|GO:0008283|GO:0001824|GO:0051879|GO:0006335|GO:0005634|GO:0006336|GO:0015031|GO:0006260|GO:0042393|GO:0043234|GO:0005737|GO:0007049|GO:0005654	46084008	chr1	46083949	+	hs|1p34.1	NM_002482	chr1:46083949-46084008	NM_002482	Hs.319334
A_24_P276888	39.1951	5.2926	39.1951	up	CENPO	centromere protein O	FALSE	Homo sapiens centromere protein O (CENPO), transcript variant 2, mRNA [NM_001199803]	79172	GO:0034080|GO:0006334|GO:0000777|GO:0005654|GO:0000278|GO:0005829	25044850	chr2	25044791	+	hs|2p23.3	NM_001199803	chr2:25044791-25044850	NM_001199803	Hs.731569
A_33_P3234521	38.8762	5.28082	38.8762	up	DIS3L	DIS3 like exosome 3'-5' exoribonuclease	FALSE	DIS3 like exosome 3'-5' exoribonuclease [Source:HGNC Symbol;Acc:HGNC:28698] [ENST00000564909]	115752	GO:0005515|GO:0016075|GO:0005813|GO:0005737|GO:0005886|GO:0000175|GO:0003723|GO:0000177|GO:0019899	66618880	chr15	66618821	+	hs|15q22.31	AK123202	chr15:66618821-66618880		Hs.446251
A_23_P118246	38.8599	5.28021	38.8599	up	GINS2	GINS complex subunit 2 (Psf2 homolog)	FALSE	Homo sapiens GINS complex subunit 2 (Psf2 homolog) (GINS2), mRNA [NM_016095]	51659	GO:0005515|GO:0006271|GO:0005654|GO:0000278	85711713	chr16	85711654	-	hs|16q24.1	NM_016095	chr16:85711713-85711654	NM_016095	Hs.433180
A_33_P3288219	38.7986	5.27793	38.7986	up			FALSE	Homo sapiens cDNA FLJ45684 fis, clone FCBBF3005160. [AK127589]			644430	chr19	644371	-	hs|19p13.3	AK127589	chr19:644430-644371
A_23_P117797	36.3043	5.18207	36.3043	up	CLN6	ceroid-lipofuscinosis, neuronal 6, late infantile, variant	FALSE	Homo sapiens ceroid-lipofuscinosis, neuronal 6, late infantile, variant (CLN6), mRNA [NM_017882]	54982	GO:0044265|GO:0005515|GO:0031965|GO:0005783|GO:0031987|GO:0045862|GO:0042803|GO:0043231|GO:0030163|GO:0016020|GO:0001573|GO:0005789|GO:0005788|GO:0005654|GO:0007042|GO:0016021|GO:0007601|GO:0030203|GO:0008203	68500008	chr15	68499949	-	hs|15q23	NM_017882	chr15:68500008-68499949	NM_017882	Hs.584921
A_33_P3212994	35.8952	5.16572	35.8952	up	ZWINT	ZW10 interacting kinetochore protein	FALSE	Homo sapiens ZW10 interacting kinetochore protein (ZWINT), transcript variant 2, mRNA [NM_032997]	11130	GO:0005515|GO:0007093|GO:0005634|GO:0030425|GO:0005829|GO:0000070|GO:0005737|GO:0047485|GO:0000777|GO:0000776|GO:0051649|GO:0000278|GO:0051301	58117666	chr10	58117607	-	hs|10q21.1	NM_032997	chr10:58117666-58117607	NM_032997	Hs.591363
A_33_P3217119	35.33	5.14282	35.33	up	OSCP1	organic solute carrier partner 1	FALSE	Homo sapiens organic solute carrier partner 1 (OSCP1), transcript variant 2, mRNA [NM_206837]	127700	GO:0009925|GO:0006810	36893980	chr1	36893921	-	hs|1p34.3	NM_206837	chr1:36893980-36893921	NM_206837	Hs.202207
A_23_P29723	34.0236	5.08847	34.0236	up	SGOL1	shugoshin-like 1 (S. pombe)	FALSE	Homo sapiens shugoshin-like 1 (S. pombe) (SGOL1), transcript variant A2, mRNA [NM_001012410]	151648	GO:0005515|GO:0000780|GO:0010457|GO:0005813|GO:0030892|GO:0005829|GO:0007067|GO:0000922|GO:0005737|GO:0007059|GO:0045132|GO:0000777|GO:0000776|GO:0000779|GO:0005654|GO:0019900|GO:0008608|GO:0000278|GO:0000775|GO:0051301	20202365	chr3	20202306	-	hs|3p24.3	NM_001012410	chr3:20202365-20202306	NM_001012410	Hs.105153
A_24_P406986	33.6835	5.07397	33.6835	up	SLC43A3	solute carrier family 43, member 3	FALSE	Homo sapiens solute carrier family 43, member 3 (SLC43A3), transcript variant 3, mRNA [NM_199329]	29015	GO:0008150|GO:0003674|GO:0016021|GO:0005575|GO:0055085	57176654	chr11	57175317	-	hs|11q12.1	NM_199329	chr11:57176654-57175317	NM_199329	Hs.99962
A_24_P323598	32.4963	5.0222	32.4963	up	ESCO2	establishment of sister chromatid cohesion N-acetyltransferase 2	FALSE	Homo sapiens establishment of sister chromatid cohesion N-acetyltransferase 2 (ESCO2), mRNA [NM_001017420]	157570	GO:0001741|GO:0005794|GO:0010369|GO:0034421|GO:0035861|GO:0005634|GO:0046872|GO:0006302|GO:0004468|GO:0007059|GO:0002244|GO:0005654|GO:0071168|GO:0000278|GO:0031618|GO:0000785|GO:0006275	27662160	chr8	27662101	+	hs|8p21.1	NM_001017420	chr8:27662101-27662160	NM_001017420	Hs.99480
A_21_P0014815	32.4608	5.02062	32.4608	up	lnc-TTR-1	lnc-TTR-1:1	FALSE	Homo sapiens cDNA clone IMAGE:4306135, partial cds. [BC054864]			29266597	chr18	29266538	+	hs|18q12.1	BC054864	chr18:29266538-29266597		Hs.631680
A_21_P0014096	32.2737	5.01229	32.2737	up			FALSE	BX102845 Soares_multiple_sclerosis_2NbHMSP Homo sapiens cDNA clone IMAGp998B03643, mRNA sequence [BX102845]			204102235	chr2	204102176	-	hs|2q33.2	BX102845	chr2:204102235-204102176		Hs.471148
A_22_P00025545	31.6728	4.98517	31.6728	up	CECR7	cat eye syndrome chromosome region, candidate 7 (non-protein coding)	FALSE	Homo sapiens cat eye syndrome chromosome region, candidate 7 (non-protein coding) (CECR7), long non-coding RNA [NR_015352]	100130418		17539682	chr22	17539623	+	hs|22q11.1	NR_015352	chr22:17539623-17539682	NR_015352	Hs.660640
A_23_P63789	31.5495	4.97955	31.5495	up	ZWINT	ZW10 interacting kinetochore protein	FALSE	Homo sapiens ZW10 interacting kinetochore protein (ZWINT), transcript variant 2, mRNA [NM_032997]	11130	GO:0005515|GO:0007093|GO:0005634|GO:0030425|GO:0005829|GO:0000070|GO:0005737|GO:0047485|GO:0000777|GO:0000776|GO:0051649|GO:0000278|GO:0051301	58117404	chr10	58117345	-	hs|10q21.1	NM_032997	chr10:58117404-58117345	NM_032997	Hs.591363
A_23_P143348	30.9631	4.95248	30.9631	up	OVOL2	ovo-like zinc finger 2	FALSE	ovo-like zinc finger 2 [Source:HGNC Symbol;Acc:HGNC:15804] [ENST00000483661]	58495	GO:0008285|GO:0006366|GO:0044212|GO:0000981|GO:0010837|GO:0001755|GO:0005634|GO:0010719|GO:0009953|GO:0046872|GO:0001947|GO:0045617|GO:0010944|GO:0060716|GO:0051726|GO:0045746|GO:0006357|GO:0060214|GO:0001525|GO:0003677|GO:0001842|GO:0009913|GO:0060347|GO:0048557|GO:0045893|GO:0045892	18005078	chr20	18005019	-	hs|20p11.23	AL079276	chr20:18005078-18005019		Hs.710157
A_22_P00021164	30.8478	4.94709	30.8478	up	UBAC2-AS1	UBAC2 antisense RNA 1	FALSE	Homo sapiens UBAC2 antisense RNA 1 (UBAC2-AS1), transcript variant 1, long non-coding RNA [NR_036531]	100289373		99848755	chr13	99848696	-	hs|13q32.3	NR_036531	chr13:99848755-99848696	NR_036531	Hs.225914
A_23_P9255	30.8155	4.94559	30.8155	up	SYK	spleen tyrosine kinase	FALSE	Homo sapiens spleen tyrosine kinase (SYK), transcript variant 1, mRNA [NM_003177]	6850	GO:0046638|GO:0005515|GO:0045401|GO:0043313|GO:0050731|GO:0002554|GO:0042991|GO:0019815|GO:0046641|GO:0009887|GO:0002366|GO:0070372|GO:0038083|GO:0001945|GO:0042742|GO:0019901|GO:0045588|GO:0030593|GO:0032928|GO:0030168|GO:0031234|GO:0043306|GO:0043234|GO:0005178|GO:0007229|GO:0045087|GO:0038096|GO:0038095|GO:0050853|GO:0045425|GO:0005886|GO:0008283|GO:0045579|GO:0010543|GO:0048514|GO:0005634|GO:…	93658201	chr9	93658142	+	hs|9q22.2	NM_003177	chr9:93658142-93658201	NM_003177	Hs.371720
A_23_P215037	30.6124	4.93604	30.6124	up	WTAP	Wilms tumor 1 associated protein	FALSE	Homo sapiens Wilms tumor 1 associated protein (WTAP), transcript variant 3, mRNA [NM_152858]	9589	GO:0008380|GO:0006397|GO:0031965|GO:0007049|GO:0016607|GO:0000381|GO:0005730|GO:0080009|GO:0005654|GO:0005634	160170082	chr6	160170023	+	hs|6q25.3	NM_152858	chr6:160170023-160170082	NM_152858	Hs.446091
A_33_P3293247	29.7165	4.89319	29.7165	up	GPSM1	G-protein signaling modulator 1	FALSE	Homo sapiens G-protein signaling modulator 1 (GPSM1), transcript variant 2, mRNA [NM_015597]	26086	GO:0050790|GO:0008277|GO:0005794|GO:0005886|GO:0000139|GO:0005789|GO:0005654|GO:0005092|GO:0030154|GO:0007399|GO:0005829	139236279	chr9	139236220	+	hs|9q34.3	NM_015597	chr9:139236220-139236279	NM_015597	Hs.239370
A_24_P391431	29.6894	4.89188	29.6894	up	TAF9B	TAF9B RNA polymerase II, TATA box binding protein (TBP)-associated factor, 31kDa	FALSE	Homo sapiens TAF9B RNA polymerase II, TATA box binding protein (TBP)-associated factor, 31kDa (TAF9B), mRNA [NM_015975]	51616	GO:0005515|GO:0010467|GO:0006368|GO:0043066|GO:0005669|GO:0006367|GO:0046982|GO:0006366|GO:0030307|GO:0003714|GO:0050821|GO:0000122|GO:0033276|GO:0016032|GO:0005654	77385726	chrX	77385667	-	hs|Xq21.1	NM_015975	chrX:77385726-77385667	NM_015975	Hs.592248
A_23_P80032	29.5953	4.8873	29.5953	up	E2F1	E2F transcription factor 1	FALSE	Homo sapiens E2F transcription factor 1 (E2F1), mRNA [NM_005225]	1869	GO:0005515|GO:0003700|GO:0005634|GO:0048146|GO:0007283|GO:2000045|GO:0071398|GO:0005737|GO:0000082|GO:1900740|GO:0007219|GO:0045944|GO:0035189|GO:0048255|GO:0006355|GO:0008630|GO:0043276|GO:0071456|GO:0006915|GO:0001047|GO:0000122|GO:0003677|GO:0097193|GO:0071930|GO:0006351|GO:0010628|GO:0043565|GO:0072332|GO:0005654|GO:0000077|GO:0030900|GO:0000278|GO:0045893|GO:0045892|GO:0008134	32264048	chr20	32263989	-	hs|20q11.22	NM_005225	chr20:32264048-32263989	NM_005225	Hs.654393
A_23_P129075	28.9168	4.85384	28.9168	up	WDR76	WD repeat domain 76	FALSE	Homo sapiens WD repeat domain 76 (WDR76), transcript variant 1, mRNA [NM_024908]	79968		44158674	chr15	44158615	+	hs|15q15.3	NM_024908	chr15:44158615-44158674	NM_024908	Hs.250154
A_33_P3318292	28.7424	4.84511	28.7424	up	SFPQ	splicing factor proline/glutamine-rich	FALSE	Homo sapiens splicing factor proline/glutamine-rich (SFPQ), mRNA [NM_005066]	6421	GO:0008380|GO:0006397|GO:0005515|GO:0070932|GO:0000976|GO:0044212|GO:0042826|GO:0001047|GO:0005634|GO:0006310|GO:0000122|GO:0016363|GO:0006351|GO:0005737|GO:0042382|GO:0006281|GO:0000166|GO:0000380|GO:0042752|GO:0005654|GO:0048511|GO:0042754|GO:0045892|GO:0000785	35649300	chr1	35649241	-	hs|1p34.3	NM_005066	chr1:35649300-35649241	NM_005066	Hs.355934
A_23_P151150	28.6855	4.84225	28.6855	up	FOXM1	forkhead box M1	FALSE	Homo sapiens forkhead box M1 (FOXM1), transcript variant 1, mRNA [NM_202002]	2305	GO:0071156|GO:0005515|GO:0008284|GO:0003700|GO:0006366|GO:0044212|GO:0000981|GO:0090344|GO:0046578|GO:0001558|GO:0032873|GO:0005737|GO:0045944|GO:0000086|GO:0042127|GO:0051726|GO:0006978|GO:0006355|GO:0019901|GO:0000122|GO:0003677|GO:0001889|GO:0043565|GO:0007049|GO:0006281|GO:0005654|GO:2000377|GO:2000781|GO:0000278|GO:0045893|GO:0001570|GO:0045892	2967381	chr12	2967322	-	hs|12p13.33	NM_202002	chr12:2967381-2967322	NM_202002	Hs.239
A_24_P346855	28.3325	4.82438	28.3325	up	MKI67	marker of proliferation Ki-67	FALSE	Homo sapiens marker of proliferation Ki-67 (MKI67), transcript variant 1, mRNA [NM_002417]	4288	GO:0005515|GO:0000793|GO:0005737|GO:0007126|GO:0016020|GO:0008283|GO:0005730|GO:0005634|GO:0008022|GO:0005524|GO:0000775	129895700	chr10	129895641	-	hs|10q26.2	NM_002417	chr10:129895700-129895641	NM_002417	Hs.80976
A_33_P3231357	27.6433	4.78886	27.6433	up	KISS1R	KISS1 receptor	FALSE	Homo sapiens KISS1 receptor (KISS1R), mRNA [NM_032551]	84634	GO:0005515|GO:0008285|GO:0019722|GO:0005886|GO:0009986|GO:0008188|GO:0000186|GO:0007186|GO:0042923|GO:0007218|GO:0050806|GO:0051496|GO:0046887|GO:0016021|GO:0050482	921014	chr19	920955	+	hs|19p13.3	NM_032551	chr19:920955-921014	NM_032551	Hs.208229
A_23_P148737	27.5531	4.78414	27.5531	up	MYBPH	myosin binding protein H	FALSE	Homo sapiens myosin binding protein H (MYBPH), mRNA [NM_004997]	4608	GO:0005515|GO:0032982|GO:0006942|GO:0008307|GO:0007155	203137019	chr1	203136960	-	hs|1q32.1	NM_004997	chr1:203137019-203136960	NM_004997	Hs.927
A_33_P3326210	27.2431	4.76782	27.2431	up	ESCO2	establishment of sister chromatid cohesion N-acetyltransferase 2	FALSE	Homo sapiens establishment of sister chromatid cohesion N-acetyltransferase 2 (ESCO2), mRNA [NM_001017420]	157570	GO:0001741|GO:0005794|GO:0010369|GO:0034421|GO:0035861|GO:0005634|GO:0046872|GO:0006302|GO:0004468|GO:0007059|GO:0002244|GO:0005654|GO:0071168|GO:0000278|GO:0031618|GO:0000785|GO:0006275	27660889	chr8	27660830	+	hs|8p21.1	NM_001017420	chr8:27660830-27660889	NM_001017420	Hs.99480
A_33_P3257678	26.1648	4.70955	26.1648	up	HIST2H3A	histone cluster 2, H3a	FALSE	Homo sapiens histone cluster 2, H3a (HIST2H3A), mRNA [NM_001005464]	333932	GO:0005515|GO:0010467|GO:0046982|GO:0005576|GO:0005634|GO:0003677|GO:0032776|GO:0000183|GO:0007596|GO:0045814|GO:0040029|GO:0005654|GO:0000786|GO:0070062	149824685	chr1	149824626	+	hs|1q21.2	NM_001005464	chr1:149824626-149824685	NM_001005464	Hs.706618
A_33_P3231833	25.943	4.69728	25.943	up			FALSE				44482603	chr20	44482544	-	hs|20q13.12		chr20:044482603-044482544
A_21_P0000715	25.6452	4.68062	25.6452	up	UNK	unkempt family zinc finger	FALSE	Homo sapiens unkempt family zinc finger (UNK), transcript variant 2, non-coding RNA [NR_038131]	85451	GO:0008270	73790152	chr17	73790093	+	hs|17q25.1	NR_038131	chr17:73790093-73790152	NR_038131	Hs.732048
A_22_P00012089	25.521	4.67362	25.521	up	lnc-PMP2-1	lnc-PMP2-1:2	FALSE	AGENCOURT_6708056 NIH_MGC_115 Homo sapiens cDNA clone IMAGE:5753035 5', mRNA sequence [BM921547]			82192195	chr8	82192136	-	hs|8q21.13	XM_005276020	chr8:82192195-82192136	XM_005276020	Hs.733361
A_32_P211045	25.4532	4.66977	25.4532	up	DHFR	dihydrofolate reductase	FALSE	Homo sapiens dihydrofolate reductase (DHFR), transcript variant 1, mRNA [NM_000791]	1719	GO:0050661|GO:0050999|GO:0031427|GO:0006767|GO:0044281|GO:0005575|GO:0003729|GO:0009165|GO:0005829|GO:0000082|GO:0000083|GO:0006766|GO:0008144|GO:0046653|GO:0046654|GO:0046655|GO:0046209|GO:0005654|GO:0006545|GO:0000278|GO:0006730|GO:0055114|GO:0004146	79922127	chr5	79922068	-	hs|5q14.1	NM_000791	chr5:79922127-79922068	NM_000791	Hs.648635
A_33_P3284951	25.357	4.66431	25.357	up	MCM5	minichromosome maintenance complex component 5	FALSE	Homo sapiens minichromosome maintenance complex component 5 (MCM5), mRNA [NM_006739]	4174	GO:0005515|GO:0042555|GO:0005634|GO:0003677|GO:0005524|GO:0003678|GO:0006260|GO:0000082|GO:0006271|GO:0016020|GO:0006270|GO:0005654|GO:0032508|GO:0000278	35813848	chr22	35813789	+	hs|22q12.3	NM_006739	chr22:35813789-35813848	NM_006739	Hs.517582
A_23_P379794	24.8991	4.63802	24.8991	up	PIGW	phosphatidylinositol glycan anchor biosynthesis, class W	FALSE	Homo sapiens phosphatidylinositol glycan anchor biosynthesis, class W (PIGW), mRNA [NM_178517]	284098	GO:0006501|GO:0016746|GO:0016254|GO:0005789|GO:0016021|GO:0072659|GO:0044267|GO:0043687|GO:0006505	34894427	chr17	34894368	+	hs|17q12	NM_178517	chr17:34894368-34894427	NM_178517	Hs.378885
A_24_P93371	24.6068	4.62098	24.6068	up	COMMD4	COMM domain containing 4	FALSE	Homo sapiens COMM domain containing 4 (COMMD4), transcript variant 1, mRNA [NM_017828]	54939	GO:0005515|GO:0005737	75631420	chr15	75631361	+	hs|15q24.2	NM_017828	chr15:75631361-75631420	NM_017828	Hs.351327
A_23_P30799	24.4943	4.61438	24.4943	up	HIST1H3F	histone cluster 1, H3f	FALSE	Homo sapiens histone cluster 1, H3f (HIST1H3F), mRNA [NM_021018]	8968	GO:0005515|GO:0010467|GO:0046982|GO:0006325|GO:0006335|GO:0005576|GO:0005634|GO:0000228|GO:0003677|GO:0032776|GO:0043234|GO:0060968|GO:0016020|GO:0000183|GO:0007596|GO:0045814|GO:0040029|GO:0005654|GO:0000786|GO:0070062	26250647	chr6	26250588	-	hs|6p22.2	NM_021018	chr6:26250647-26250588	NM_021018	Hs.247814
A_19_P00318418	24.3466	4.60565	24.3466	up	TBXAS1	thromboxane A synthase 1 (platelet)	FALSE	Homo sapiens thromboxane A synthase 1 (platelet) (TBXAS1), transcript variant 5, mRNA [NM_001166254]	6916	GO:0019369|GO:0019371|GO:0006805|GO:0005506|GO:0044281|GO:0006690|GO:0004497|GO:0045907|GO:0030644|GO:0005789|GO:0016021|GO:0016705|GO:0004796|GO:0055114|GO:0020037	139487225	chr7	139487166	+	hs|7q34	NM_001166254	chr7:139487166-139487225	NM_001166254	Hs.520757
A_24_P201381	24.2435	4.59953	24.2435	up	FGFBP3	fibroblast growth factor binding protein 3	FALSE	Homo sapiens fibroblast growth factor binding protein 3 (FGFBP3), mRNA [NM_152429]	143282	GO:0031012|GO:0045743|GO:0017134|GO:0005576|GO:0043117|GO:0008201	93666963	chr10	93666904	-	hs|10q23.32	NM_152429	chr10:93666963-93666904	NM_152429	Hs.466120
A_24_P928510	24.113	4.59174	24.113	up	THEM4	thioesterase superfamily member 4	FALSE	Homo sapiens thioesterase superfamily member 4 (THEM4), mRNA [NM_053055]	117145	GO:0008286|GO:0048011|GO:0005886|GO:0048015|GO:0016290|GO:0005743|GO:0032587|GO:0005829|GO:0005739|GO:0005758|GO:0007173|GO:0008543|GO:0045087|GO:0006631|GO:0043491|GO:0038095	151846533	chr1	151846474	-	hs|1q21.3	NM_053055	chr1:151846533-151846474	NM_053055	Hs.164070
A_23_P306479	24.0813	4.58984	24.0813	up	ZBTB11-AS1	ZBTB11 antisense RNA 1	FALSE	Homo sapiens ZBTB11 antisense RNA 1 (ZBTB11-AS1), long non-coding RNA [NR_024407]	100009676		101396323	chr3	101396264	+	hs|3q12.3	NR_024407	chr3:101396264-101396323	NR_024407	Hs.743292
A_33_P3247022	23.7452	4.56956	23.7452	up	CCNE2	cyclin E2	FALSE	Homo sapiens cyclin E2 (CCNE2), mRNA [NM_057749]	9134	GO:0005515|GO:0000082|GO:0006270|GO:0000075|GO:0016538|GO:0005654|GO:0000079|GO:0000278|GO:0051301|GO:0005829	95892677	chr8	95892618	-	hs|8q22.1	NM_057749	chr8:95892677-95892618	NM_057749	Hs.521693
A_23_P251548	23.5184	4.55572	23.5184	up	TEX261	testis expressed 261	FALSE	Homo sapiens testis expressed 261 (TEX261), mRNA [NM_144582]	113419	GO:0006888|GO:0030134|GO:0030173|GO:0097020|GO:0030176	71213585	chr2	71213526	-	hs|2p13.3	NM_144582	chr2:71213585-71213526	NM_144582	Hs.516087
A_23_P33720	23.3379	4.5446	23.3379	up	FARS2	phenylalanyl-tRNA synthetase 2, mitochondrial	FALSE	Homo sapiens phenylalanyl-tRNA synthetase 2, mitochondrial (FARS2), mRNA [NM_006567]	10667	GO:0010467|GO:0000287|GO:0000049|GO:0006432|GO:0005759|GO:0004826|GO:0005524|GO:0008033|GO:0006418	5431349	chr6	5431290	+	hs|6p25.1	NM_006567	chr6:5431290-5431349	NM_006567	Hs.484547
A_33_P3230254	23.1331	4.53189	23.1331	up	NCAPG	non-SMC condensin I complex, subunit G	FALSE	Homo sapiens non-SMC condensin I complex, subunit G (NCAPG), transcript variant 1, mRNA [NM_022346]	64151	GO:0005515|GO:0000796|GO:0007076|GO:0005813|GO:0005737|GO:0016020|GO:0005634|GO:0015629|GO:0000278|GO:0051301|GO:0005829	17846485	chr4	17846426	+	hs|4p15.31	NM_022346	chr4:17846426-17846485	NM_022346	Hs.567567
A_24_P178631	23.0942	4.52946	23.0942	up			FALSE	Homo sapiens cDNA FLJ14761 fis, clone NT2RP3003302. [AK027667]			45282	chr17_gl000205_random	45223	+		AK027667	chr17_gl000205_random:45223-45282
A_33_P3379406	23.0396	4.52605	23.0396	up	GREB1	growth regulation by estrogen in breast cancer 1	FALSE	Homo sapiens GREB1 protein, mRNA (cDNA clone IMAGE:6729261), partial cds. [BC071853]	9687	GO:0016021|GO:0070062	11721388	chr2	11721329	+	hs|2p25.1	BC071853	chr2:11721329-11721388		Hs.467733
A_23_P107724	22.8414	4.51358	22.8414	up	ZNF112	zinc finger protein 112	FALSE	Homo sapiens zinc finger protein 112 (ZNF112), transcript variant 2, mRNA [NM_013380]	7771	GO:0006355|GO:0005634|GO:0003677|GO:0046872|GO:0006351	44830983	chr19	44830924	-	hs|19q13.31	NM_013380	chr19:44830983-44830924	NM_013380	Hs.48589
A_21_P0014670	22.8235	4.51245	22.8235	up			FALSE	Q2DHZ2_9DELT (Q2DHZ2) ATPas, partial (6%) [THC2656106]			100213536	chr10	100213477	+	hs|10q24.2		chr10:100213477-100213536
A_33_P3632937	22.6653	4.50241	22.6653	up	LOC100131262	uncharacterized LOC100131262	FALSE	PREDICTED: Homo sapiens uncharacterized LOC100131262 (LOC100131262), misc_RNA [XR_132952]	100131262		880926	chr11	880867	-	hs|11p15.5	XR_132952	chr11:880926-880867	XR_132952	Hs.657010
A_23_P351275	22.5977	4.4981	22.5977	up	UPP1	uridine phosphorylase 1	FALSE	Homo sapiens uridine phosphorylase 1 (UPP1), transcript variant 3, mRNA [NM_001287426]	7378	GO:0046135|GO:0006139|GO:0044206|GO:0055086|GO:0044281|GO:0043097|GO:0042149|GO:0046108|GO:0009166|GO:0006206|GO:0004850|GO:0005829	48142940	chr7	48141567	+	hs|7p12.3	NM_001287426	chr7:48141567-48142940	NM_001287426	Hs.488240
A_21_P0013669	22.5104	4.49252	22.5104	up	LOC101927993	uncharacterized LOC101927993	FALSE	PREDICTED: Homo sapiens uncharacterized LOC101927993 (LOC101927993), ncRNA [XR_242645]	101927993		95854334	chr9	95854275	-	hs|9q22.31	XR_242645	chr9:95854334-95854275	XR_242645
A_33_P3231267	22.4801	4.49058	22.4801	up	lnc-ITGA2-1	lnc-ITGA2-1:5	FALSE	LNCipedia lincRNA (lnc-ITGA2-1), lincRNA [lnc-ITGA2-1:5]			52409123	chr5	52409064	+	hs|5q11.2		chr5:52409064-52409123		Hs.12326
A_24_P397107	22.4532	4.48885	22.4532	up	CDC25A	cell division cycle 25A	FALSE	Homo sapiens cell division cycle 25A (CDC25A), transcript variant 1, mRNA [NM_001789]	993	GO:0005515|GO:0009314|GO:0019901|GO:0008283|GO:0000079|GO:0035335|GO:0005829|GO:0006260|GO:0034644|GO:0000082|GO:0007067|GO:0000086|GO:0051726|GO:0005654|GO:0000278|GO:0004725|GO:0051301	48199183	chr3	48199124	-	hs|3p21.31	NM_001789	chr3:48199183-48199124	NM_001789	Hs.437705
A_23_P166122	22.4091	4.48601	22.4091	up	POLR3F	polymerase (RNA) III (DNA directed) polypeptide F, 39 kDa	FALSE	Homo sapiens polymerase (RNA) III (DNA directed) polypeptide F, 39 kDa (POLR3F), transcript variant 1, mRNA [NM_006466]	10621	GO:0005515|GO:0032728|GO:0010467|GO:0006386|GO:0006385|GO:0003899|GO:0006359|GO:0003677|GO:0006383|GO:0005829|GO:0051607|GO:0045089|GO:0001056|GO:0045087|GO:0005666|GO:0005654|GO:0032481	18464662	chr20	18464603	+	hs|20p11.23	NM_006466	chr20:18464603-18464662	NM_006466	Hs.472227
A_33_P3353263	22.3527	4.48238	22.3527	up	CYB5RL	cytochrome b5 reductase-like	FALSE	cytochrome b5 reductase-like [Source:HGNC Symbol;Acc:HGNC:32220] [ENST00000462299]	606495	GO:0004128|GO:0005654|GO:0005634|GO:0055114	54651886	chr1	54651827	-	hs|1p32.3	BC071735	chr1:54651886-54651827		Hs.591426
A_33_P3287879	22.3205	4.4803	22.3205	up	HIST1H3H	histone cluster 1, H3h	FALSE	Homo sapiens histone cluster 1, H3h (HIST1H3H), mRNA [NM_003536]	8357	GO:0005515|GO:0010467|GO:0046982|GO:0006325|GO:0006335|GO:0005576|GO:0005634|GO:0000228|GO:0003677|GO:0032776|GO:0043234|GO:0060968|GO:0016020|GO:0000183|GO:0007596|GO:0045814|GO:0040029|GO:0005654|GO:0000786|GO:0070062	27778100	chr6	27778041	+	hs|6p22.1	NM_003536	chr6:27778041-27778100	NM_003536	Hs.591778
A_23_P50096	22.1935	4.47206	22.1935	up	TYMS	thymidylate synthetase	FALSE	Homo sapiens thymidylate synthetase (TYMS), mRNA [NM_001071]	7298	GO:0046683|GO:0051216|GO:0045471|GO:0033189|GO:0031100|GO:0005743|GO:0005634|GO:0044281|GO:0003729|GO:0032259|GO:0060574|GO:0042803|GO:0004799|GO:0005829|GO:0005739|GO:0019860|GO:0005737|GO:0005542|GO:0000082|GO:0048589|GO:0046134|GO:0000083|GO:0000166|GO:0005759|GO:0008144|GO:0046653|GO:0034097|GO:0009157|GO:0019088|GO:0048037|GO:0042493|GO:0007568|GO:0005730|GO:0006231|GO:0009636|GO:0055086|GO:…	673335	chr18	673276	+	hs|18p11.32	NM_001071	chr18:673276-673335	NM_001071	Hs.369762
A_23_P99292	22.0403	4.46207	22.0403	up	RAD51AP1	RAD51 associated protein 1	FALSE	Homo sapiens RAD51 associated protein 1 (RAD51AP1), transcript variant 2, mRNA [NM_006479]	10635	GO:0005515|GO:0006281|GO:0003690|GO:0003697|GO:0000724|GO:0003723|GO:0005634|GO:0071479|GO:0010569	4668241	chr12	4668182	+	hs|12p13.32	NM_006479	chr12:4668182-4668241	NM_006479	Hs.730696
A_23_P132277	22.0287	4.46131	22.0287	up	MCM5	minichromosome maintenance complex component 5	FALSE	Homo sapiens minichromosome maintenance complex component 5 (MCM5), mRNA [NM_006739]	4174	GO:0005515|GO:0042555|GO:0005634|GO:0003677|GO:0005524|GO:0003678|GO:0006260|GO:0000082|GO:0006271|GO:0016020|GO:0006270|GO:0005654|GO:0032508|GO:0000278	35820178	chr22	35819307	+	hs|22q12.3	NM_006739	chr22:35819307-35820178	NM_006739	Hs.517582
A_23_P143190	21.8792	4.45149	21.8792	up	MYBL2	v-myb avian myeloblastosis viral oncogene homolog-like 2	FALSE	Homo sapiens v-myb avian myeloblastosis viral oncogene homolog-like 2 (MYBL2), transcript variant 1, mRNA [NM_002466]	4605	GO:0005515|GO:0003700|GO:0031523|GO:0000978|GO:0006351|GO:0001077|GO:0000086|GO:0003682|GO:0045944|GO:0051726|GO:0005654|GO:0090307|GO:0000278	42343855	chr20	42343796	+	hs|20q13.12	NM_002466	chr20:42343796-42343855	NM_002466	Hs.179718
A_23_P121326	21.8038	4.44651	21.8038	up	CYB561D2	cytochrome b561 family, member D2	FALSE	Homo sapiens cytochrome b561 family, member D2 (CYB561D2), transcript variant 1, mRNA [NM_007022]	11068	GO:0016021|GO:0046872|GO:0055114	50391297	chr3	50391238	+	hs|3p21.31	NM_007022	chr3:50391238-50391297	NM_007022	Hs.149443
A_23_P367420	21.7331	4.44182	21.7331	up	ADAM21	ADAM metallopeptidase domain 21	FALSE	Homo sapiens ADAM metallopeptidase domain 21 (ADAM21), mRNA [NM_003813]	8747	GO:0007338|GO:0030424|GO:0005886|GO:0043025|GO:0006508|GO:0008270|GO:0016021|GO:0007339|GO:0004222|GO:0008237|GO:0032504	70926322	chr14	70926263	+	hs|14q24.2	NM_003813	chr14:70926263-70926322	NM_003813	Hs.178748
A_22_P00010650	21.7166	4.44072	21.7166	up			FALSE	Homo sapiens mannosidase, alpha, class 2C, member 1, mRNA (cDNA clone IMAGE:4329693), partial cds. [BC010081]			75661654	chr15	75661595	+	hs|15q24.2	BC010081	chr15:75661595-75661654		Hs.598731
A_23_P201035	21.6981	4.4395	21.6981	up	GBA	glucosidase, beta, acid	FALSE	Homo sapiens glucosidase, beta, acid (GBA), transcript variant 2, mRNA [NM_001005741]	2629	GO:0005515|GO:0043627|GO:0097066|GO:0032715|GO:0004348|GO:0044281|GO:0005765|GO:0043407|GO:0071356|GO:0046513|GO:0046512|GO:0009268|GO:0043202|GO:0070062|GO:0006665|GO:0006687|GO:0005975|GO:0035307|GO:0005102|GO:0051384|GO:0033574|GO:0006680|GO:0050728|GO:0033561|GO:0043589|GO:0023021	155204686	chr1	155204627	-	hs|1q22	NM_001005741	chr1:155204686-155204627	NM_001005741	Hs.282997
A_32_P103633	21.633	4.43516	21.633	up	MCM2	minichromosome maintenance complex component 2	FALSE	Homo sapiens minichromosome maintenance complex component 2 (MCM2), transcript variant 1, mRNA [NM_004526]	4171	GO:0005515|GO:0042555|GO:0006334|GO:0005634|GO:0003688|GO:0003677|GO:0005524|GO:0046872|GO:0003678|GO:0006260|GO:0042393|GO:0007049|GO:0006271|GO:0000082|GO:0005737|GO:0006270|GO:0015630|GO:0006268|GO:0071353|GO:0005654|GO:0005664|GO:0000278|GO:0000785	127340864	chr3	127340805	+	hs|3q21.3	NM_004526	chr3:127340805-127340864	NM_004526	Hs.477481
A_24_P343095	21.6215	4.4344	21.6215	up	DHFR	dihydrofolate reductase	FALSE	Homo sapiens dihydrofolate reductase (DHFR), transcript variant 1, mRNA [NM_000791]	1719	GO:0050661|GO:0050999|GO:0031427|GO:0006767|GO:0044281|GO:0005575|GO:0003729|GO:0009165|GO:0005829|GO:0000082|GO:0000083|GO:0006766|GO:0008144|GO:0046653|GO:0046654|GO:0046655|GO:0046209|GO:0005654|GO:0006545|GO:0000278|GO:0006730|GO:0055114|GO:0004146	79924927	chr5	79924868	-	hs|5q14.1	NM_000791	chr5:79924927-79924868	NM_000791	Hs.648635
A_33_P3449097	21.4958	4.42598	21.4958	up	TSPAN10	tetraspanin 10	FALSE	Homo sapiens tetraspanin 10 (TSPAN10), transcript variant 1, mRNA [NM_001290212]	83882	GO:0072594|GO:0016021|GO:0019899	79615778	chr17	79615719	+	hs|17q25.3	NM_001290212	chr17:79615719-79615778	NM_001290212	Hs.740811
A_33_P3404989	21.3664	4.41727	21.3664	up	HIST1H3H	histone cluster 1, H3h	FALSE	Homo sapiens histone cluster 1, H3h (HIST1H3H), mRNA [NM_003536]	8357	GO:0005515|GO:0010467|GO:0046982|GO:0006325|GO:0006335|GO:0005576|GO:0005634|GO:0000228|GO:0003677|GO:0032776|GO:0043234|GO:0060968|GO:0016020|GO:0000183|GO:0007596|GO:0045814|GO:0040029|GO:0005654|GO:0000786|GO:0070062	27778314	chr6	27778255	+	hs|6p22.1	NM_003536	chr6:27778255-27778314	NM_003536	Hs.591778
A_24_P916378	21.253	4.4096	21.253	up	HNRNPLL	heterogeneous nuclear ribonucleoprotein L-like	FALSE	heterogeneous nuclear ribonucleoprotein L-like [Source:HGNC Symbol;Acc:HGNC:25127] [ENST00000410076]	92906	GO:0006397|GO:0005515|GO:0016020|GO:0000166|GO:0030529|GO:0005634|GO:0003729|GO:0033120	38808452	chr2	38808393	-	hs|2p22.1	BC008217	chr2:38808452-38808393		Hs.445497
A_23_P149476	21.242	4.40885	21.242	up	EFCAB2	EF-hand calcium binding domain 2	FALSE	Homo sapiens EF-hand calcium binding domain 2 (EFCAB2), transcript variant 1, mRNA [NM_032328]	84288	GO:0005509	245246970	chr1	245246774	+	hs|1q44	NM_032328	chr1:245246774-245246970	NM_032328	Hs.134857
A_23_P207400	21.0659	4.39684	21.0659	up	BRCA1	breast cancer 1, early onset	FALSE	Homo sapiens breast cancer 1, early onset (BRCA1), transcript variant 2, mRNA [NM_007300]	672	GO:0005515|GO:0043627|GO:0004842|GO:0044212|GO:0016874|GO:0009048|GO:0050681|GO:0070531|GO:0042127|GO:0044030|GO:0031398|GO:0006978|GO:0031625|GO:0005694|GO:0003713|GO:0031436|GO:0046600|GO:0051865|GO:0043234|GO:0006281|GO:0005654|GO:0008270|GO:0045893|GO:0019899|GO:0045892|GO:0008274|GO:0016567|GO:0005886|GO:0007098|GO:0003723|GO:0031572|GO:0000151|GO:0005634|GO:0045739|GO:0035067|GO:0035066|GO:…	41196481	chr17	41196422	-	hs|17q21.31	NM_007300	chr17:41196481-41196422	NM_007300	Hs.194143
A_21_P0007484	20.618	4.36583	20.618	up	LINC00941	long intergenic non-protein coding RNA 941	FALSE	Homo sapiens long intergenic non-protein coding RNA 941 (LINC00941), long non-coding RNA [NR_040245]	100287314		30955193	chr12	30955134	+	hs|12p11.21	NR_040245	chr12:30955134-30955193	NR_040245	Hs.355210
A_33_P3323323	20.394	4.35007	20.394	up	ZNF497	zinc finger protein 497	FALSE	Homo sapiens zinc finger protein 497 (ZNF497), transcript variant 1, mRNA [NM_198458]	162968	GO:0006355|GO:0005634|GO:0003677|GO:0046872|GO:0006351	58865784	chr19	58865725	-	hs|19q13.43	NM_198458	chr19:58865784-58865725	NM_198458	Hs.447840
A_23_P119254	20.3117	4.34424	20.3117	up	ASF1B	anti-silencing function 1B histone chaperone	FALSE	Homo sapiens anti-silencing function 1B histone chaperone (ASF1B), mRNA [NM_018154]	55723	GO:0005515|GO:0000790|GO:0006355|GO:0006335|GO:0006336|GO:0007275|GO:0007283|GO:0006351|GO:0030154|GO:0042393|GO:0043234|GO:0005654|GO:0016568	14230697	chr19	14230638	-	hs|19p13.12	NM_018154	chr19:14230697-14230638	NM_018154	Hs.26516
A_23_P157170	20.2642	4.34086	20.2642	up	DNAJC30	DnaJ (Hsp40) homolog, subfamily C, member 30	FALSE	Homo sapiens DnaJ (Hsp40) homolog, subfamily C, member 30 (DNAJC30), mRNA [NM_032317]	84277	GO:0005739	73096929	chr7	73096870	-	hs|7q11.23	NM_032317	chr7:73096929-73096870	NM_032317	Hs.647046
A_21_P0014248	20.0215	4.32348	20.0215	up	VIM-AS1	VIM antisense RNA 1	FALSE	Homo sapiens VIM antisense RNA 1 (VIM-AS1), transcript variant 1, long non-coding RNA [NR_108061]	100507347		17256478	chr10	17256419	-	hs|10p13	NR_108061	chr10:17256478-17256419	NR_108061	Hs.740502
A_23_P369479	19.9774	4.3203	19.9774	up	MSI2	musashi RNA-binding protein 2	FALSE	Homo sapiens musashi RNA-binding protein 2 (MSI2), transcript variant 2, mRNA [NM_170721]	124540	GO:0008266|GO:0005737|GO:0000166|GO:0048864|GO:0005844	55710176	chr17	55710117	+	hs|17q22	NM_170721	chr17:55710117-55710176	NM_170721	Hs.658922
A_33_P3258467	19.8401	4.31034	19.8401	up	SPTBN1	spectrin, beta, non-erythrocytic 1	FALSE	Homo sapiens spectrin, beta, non-erythrocytic 1 (SPTBN1), transcript variant 2, mRNA [NM_178313]	6711	GO:0007009|GO:0005515|GO:0005516|GO:0008091|GO:0043001|GO:0072661|GO:0032437|GO:0032403|GO:0005829|GO:0005737|GO:0005543|GO:0007411|GO:0030673|GO:0070062|GO:0000281|GO:0071709|GO:0005730|GO:0030506|GO:0003779|GO:0014731|GO:0031430|GO:0051693|GO:0007182|GO:0043234|GO:0007184|GO:0005200	54889444	chr2	54889385	+	hs|2p16.2	NM_178313	chr2:54889385-54889444	NM_178313	Hs.503178
A_24_P84898	19.812	4.3083	19.812	up	FEN1	flap structure-specific endonuclease 1	FALSE	Homo sapiens flap structure-specific endonuclease 1 (FEN1), mRNA [NM_004111]	2237	GO:0005515|GO:0009650|GO:0008409|GO:0090305|GO:0005886|GO:0005634|GO:0006302|GO:0005739|GO:0004527|GO:0006271|GO:0003690|GO:0000723|GO:0004523|GO:0000722|GO:0007613|GO:0008309|GO:0030145|GO:0000287|GO:0005730|GO:0003677|GO:0003684|GO:0006260|GO:0004519|GO:0006281|GO:0016020|GO:0006284|GO:0005654|GO:0043137|GO:0017108|GO:0000278|GO:0000737|GO:0032201|GO:0000738	61564087	chr11	61564029	+	hs|11q12.2	NM_004111	chr11:61564029-61564087	NM_004111	Hs.409065
A_32_P96719	19.7959	4.30713	19.7959	up	SHCBP1	SHC SH2-domain binding protein 1	FALSE	Homo sapiens SHC SH2-domain binding protein 1 (SHCBP1), mRNA [NM_024745]	79801	GO:2000177|GO:0008543|GO:0042169	46615134	chr16	46615075	-	hs|16q11.2	NM_024745	chr16:46615134-46615075	NM_024745	Hs.123253
A_24_P43681	19.7469	4.30355	19.7469	up	DBNL	drebrin-like	FALSE	Homo sapiens drebrin-like (DBNL), transcript variant 1, mRNA [NM_014063]	28988	GO:0005515|GO:0071800|GO:0030054|GO:0005886|GO:0002102|GO:0006921|GO:0030425|GO:0005829|GO:0005737|GO:0051015|GO:0097178|GO:0005938|GO:0070062|GO:0019904|GO:0006915|GO:0014069|GO:0003779|GO:0007257|GO:0008022|GO:0001726|GO:0007416|GO:0006898|GO:0030027|GO:0030665|GO:0016601|GO:0000139|GO:0048812|GO:0008047|GO:0002376	44100440	chr7	44100381	+	hs|7p13	NM_014063	chr7:44100381-44100440	NM_014063	Hs.436500
A_32_P176018	19.6919	4.29953	19.6919	up	ACTL8	actin-like 8	FALSE	Homo sapiens actin-like 8 (ACTL8), mRNA [NM_030812]	81569	GO:0005737|GO:0030855|GO:0005856	18153449	chr1	18153390	+	hs|1p36.13	NM_030812	chr1:18153390-18153449	NM_030812	Hs.2149
A_23_P91829	19.6088	4.29343	19.6088	up	DCBLD2	discoidin, CUB and LCCL domain containing 2	FALSE	Homo sapiens discoidin, CUB and LCCL domain containing 2 (DCBLD2), mRNA [NM_080927]	131566	GO:0005515|GO:0030308|GO:0009986|GO:0005887|GO:0042060|GO:0030522	98517685	chr3	98517626	-	hs|3q12.1	NM_080927	chr3:98517685-98517626	NM_080927	Hs.203691
A_22_P00002775	19.4927	4.28486	19.4927	up			FALSE				42673057	chr22	42672998	+	hs|22q13.2		chr22:42672998-42673057		Hs.587148
A_24_P367329	19.489	4.28459	19.489	up			FALSE	PREDICTED: Homo sapiens uncharacterized LOC440292 (LOC440292), mRNA [XM_001714437]			78234123	chr15	78234064	-	hs|15q24.3	XM_001714437	chr15:78234123-78234064	XM_001714437
A_23_P401904	19.3734	4.27601	19.3734	up	PHF19	PHD finger protein 19	FALSE	Homo sapiens PHD finger protein 19 (PHF19), transcript variant 2, mRNA [NM_001009936]	26147	GO:0005515|GO:0010467|GO:0006355|GO:0035098|GO:0061087|GO:0045814|GO:0040029|GO:0008270|GO:0005654|GO:0035064|GO:0006351|GO:0016568	123632058	chr9	123631999	-	hs|9q33.2	NM_001009936	chr9:123632058-123631999	NM_001009936	Hs.460124
A_23_P29922	19.348	4.27412	19.348	up	TLR3	toll-like receptor 3	FALSE	Homo sapiens toll-like receptor 3 (TLR3), mRNA [NM_003265]	7098	GO:0005515|GO:0032755|GO:0034123|GO:0046330|GO:0007249|GO:0005765|GO:0032757|GO:0042802|GO:0002756|GO:0051607|GO:0045078|GO:0009597|GO:0042742|GO:0032728|GO:0009986|GO:0032760|GO:0032722|GO:0002224|GO:0045359|GO:0071346|GO:0005887|GO:0045087|GO:0045356|GO:0005789|GO:0035666|GO:0010008|GO:0004888|GO:0045080|GO:0003725|GO:0042346|GO:0034142|GO:0035458|GO:0032735|GO:0005737|GO:0051092|GO:0006954|GO:…	187005949	chr4	187005890	+	hs|4q35.1	NM_003265	chr4:187005890-187005949	NM_003265	Hs.657724
A_23_P117852	19.1603	4.26005	19.1603	up	KIAA0101	KIAA0101	FALSE	Homo sapiens KIAA0101 (KIAA0101), transcript variant 1, mRNA [NM_014736]	9768	GO:0051297|GO:0006260|GO:0005515|GO:0048471|GO:0005737|GO:0003682|GO:0051726|GO:0005634|GO:0019985|GO:0009411|GO:0006974	64657906	chr15	64657847	-	hs|15q22.31	NM_014736	chr15:64657906-64657847	NM_014736	Hs.81892
A_33_P3236813	19.0441	4.25127	19.0441	up	GPR19	G protein-coupled receptor 19	FALSE	Homo sapiens G protein-coupled receptor 19 (GPR19), mRNA [NM_006143]	2842	GO:0007186|GO:0005887|GO:0004930	12814162	chr12	12814103	-	hs|12p13.1	NM_006143	chr12:12814162-12814103	NM_006143	Hs.657862
A_21_P0014089	18.9909	4.24724	18.9909	up	LOC101927027	uncharacterized LOC101927027	FALSE	Homo sapiens uncharacterized LOC101927027 (LOC101927027), transcript variant 2, long non-coding RNA [NR_110205]	101927027		179298804	chr2	179298745	+	hs|2q31.2	NR_110205	chr2:179298745-179298804	NR_110205
A_22_P00015795	18.9665	4.24538	18.9665	up	lnc-TARDBP-2	lnc-TARDBP-2:1	FALSE	7e15h01.x1 NCI_CGAP_Lu24 Homo sapiens cDNA clone IMAGE:3282577 3' similar to gb:L01457 AUTOANTIGEN PM-SCL (HUMAN);, mRNA sequence [BE669601]			11162108	chr1	11162049	+	hs|1p36.22	BE669601	chr1:11162049-11162108		Hs.634965
A_23_P408955	18.7537	4.2291	18.7537	up	E2F2	E2F transcription factor 2	FALSE	Homo sapiens E2F transcription factor 2 (E2F2), mRNA [NM_004091]	1870	GO:0005515|GO:0005667|GO:0006355|GO:0006367|GO:0003700|GO:0072332|GO:0051726|GO:0005654|GO:0001047|GO:0000278|GO:0003677|GO:0008134	23832992	chr1	23832933	-	hs|1p36.12	NM_004091	chr1:23832992-23832933	NM_004091	Hs.194333
A_33_P3216008	18.71	4.22574	18.71	up	SKA3	spindle and kinetochore associated complex subunit 3	FALSE	Homo sapiens spindle and kinetochore associated complex subunit 3 (SKA3), transcript variant 1, mRNA [NM_145061]	221150	GO:0005515|GO:0007067|GO:0005737|GO:0000940|GO:0007059|GO:0031110|GO:0005876|GO:0051301	21727794	chr13	21727735	-	hs|13q12.11	NM_145061	chr13:21727794-21727735	NM_145061	Hs.88523
A_23_P88731	18.3972	4.20142	18.3972	up	RAD51	RAD51 recombinase	FALSE	Homo sapiens RAD51 recombinase (RAD51), transcript variant 1, mRNA [NM_002875]	5888	GO:0005515|GO:0000793|GO:0048471|GO:0005634|GO:0010569|GO:0042802|GO:0006302|GO:0005739|GO:0005737|GO:0003690|GO:0003697|GO:0000724|GO:0005759|GO:0051260|GO:0007131|GO:0043142|GO:0000794|GO:0005815|GO:0070182|GO:0005730|GO:0006310|GO:0000800|GO:0000228|GO:0008022|GO:0006312|GO:0005524|GO:0071479|GO:0006974|GO:0003684|GO:0006281|GO:0007126|GO:0016605|GO:0000730|GO:0006268|GO:0005654|GO:0051106	41023666	chr15	41023607	+	hs|15q15.1	NM_002875	chr15:41023607-41023666	NM_002875	Hs.631709
A_23_P372988	18.337	4.19668	18.337	up	PRR22	proline rich 22	FALSE	Homo sapiens proline rich 22 (PRR22), mRNA [NM_001134316]	163154		5783222	chr19	5783163	-	hs|19p13.3	NM_001134316	chr19:5783222-5783163	NM_001134316	Hs.631838
A_33_P3276918	18.2099	4.18665	18.2099	up	FAM64A	family with sequence similarity 64, member A	FALSE	Homo sapiens family with sequence similarity 64, member A (FAM64A), transcript variant 2, mRNA [NM_001195228]	54478	GO:0005515|GO:0007067|GO:0005737|GO:0005730|GO:0005634|GO:0051301	6352726	chr17	6352667	+	hs|17p13.2	NM_001195228	chr17:6352667-6352726	NM_001195228	Hs.592116
A_21_P0014709	18.1053	4.17834	18.1053	up	PAX8-AS1	PAX8 antisense RNA 1	FALSE	Homo sapiens PAX8 antisense RNA 1 (PAX8-AS1), transcript variant 2, long non-coding RNA [NR_047570]	654433		113998314	chr2	113998255	+	hs|2q13	NR_047570	chr2:113998255-113998314	NR_047570	Hs.656660
A_23_P379614	18.091	4.1772	18.091	up	OIP5	Opa interacting protein 5	FALSE	Homo sapiens Opa interacting protein 5 (OIP5), mRNA [NM_007280]	11339	GO:0005515|GO:0015030|GO:0010369|GO:0006334|GO:0005634|GO:0034080|GO:0005737|GO:0007067|GO:0007154|GO:0005654|GO:0000785|GO:0000775|GO:0051301	41601624	chr15	41601565	-	hs|15q15.1	NM_007280	chr15:41601624-41601565	NM_007280	Hs.661645
A_23_P431179	17.9693	4.16746	17.9693	up	HIST1H4A	histone cluster 1, H4a	FALSE	Homo sapiens histone cluster 1, H4a (HIST1H4A), mRNA [NM_003538]	8359	GO:0005515|GO:0010467|GO:0006325|GO:0005634|GO:0045653|GO:0000723|GO:0000183|GO:0000786|GO:0070062|GO:0035574|GO:0035575|GO:0046982|GO:0006334|GO:0006335|GO:0005576|GO:0006336|GO:0000228|GO:0003677|GO:0032776|GO:0034080|GO:0043234|GO:0016020|GO:0045814|GO:0040029|GO:0005654|GO:0000278	26022266	chr6	26022207	+	hs|6p22.2	NM_003538	chr6:26022207-26022266	NM_003538	Hs.248178
A_32_P52911	17.9511	4.166	17.9511	up	ADI1	acireductone dioxygenase 1	FALSE	Homo sapiens acireductone dioxygenase 1 (ADI1), mRNA [NM_018269]	55256	GO:0005515|GO:0005794|GO:0005506|GO:0005886|GO:0005634|GO:0044281|GO:0005829|GO:0034641|GO:0005737|GO:0000096|GO:0019509|GO:0006595|GO:0016491|GO:0005654|GO:0010309|GO:0055114	3502016	chr2	3501957	-	hs|2p25.3	NM_018269	chr2:3502016-3501957	NM_018269	Hs.502773
A_22_P00023982	17.9452	4.16552	17.9452	up	KBTBD11-OT1	KBTBD11 overlapping transcript 1	FALSE	Homo sapiens KBTBD11 overlapping transcript 1 (KBTBD11-OT1), long non-coding RNA [NR_126346]	104266957		1924607	chr8	1924548	+	hs|8p23.3	NR_126346	chr8:1924548-1924607	NR_126346	Hs.734498
A_23_P393749	17.8799	4.16027	17.8799	up	CATSPER3	cation channel, sperm associated 3	FALSE	Homo sapiens cation channel, sperm associated 3 (CATSPER3), mRNA [NM_178019]	347732	GO:0035036|GO:0086010|GO:0001669|GO:0005245|GO:0005886|GO:0005783|GO:0031514|GO:0036128|GO:0007275|GO:0030317|GO:0007338|GO:0070509|GO:0070588|GO:0034765|GO:0005227|GO:0006814|GO:0048240|GO:0032504	134346126	chr5	134346067	+	hs|5q31.1	NM_178019	chr5:134346067-134346126	NM_178019	Hs.631804
A_24_P217834	17.8531	4.1581	17.8531	up	HIST1H3D	histone cluster 1, H3d	FALSE	Homo sapiens histone cluster 1, H3d (HIST1H3D), mRNA [NM_003530]	8351	GO:0005515|GO:0010467|GO:0046982|GO:0006325|GO:0006335|GO:0005576|GO:0005634|GO:0000228|GO:0003677|GO:0032776|GO:0043234|GO:0060968|GO:0016020|GO:0000183|GO:0007596|GO:0045814|GO:0040029|GO:0005654|GO:0000786|GO:0070062	26197317	chr6	26197258	-	hs|6p22.2	NM_003530	chr6:26197317-26197258	NM_003530	Hs.532144
A_23_P390032	17.8069	4.15436	17.8069	up	SLC35G1	solute carrier family 35, member G1	FALSE	Homo sapiens solute carrier family 35, member G1 (SLC35G1), transcript variant 2, mRNA [NM_153226]	159371	GO:0005515|GO:0005886|GO:0051480|GO:0005789|GO:0016021	95661642	chr10	95661583	+	hs|10q23.33	NM_153226	chr10:95661583-95661642	NM_153226	Hs.744369
A_21_P0014948	17.8038	4.15412	17.8038	up			FALSE	glucosidase, beta, acid pseudogene 1 [Source:HGNC Symbol;Acc:HGNC:4178] [ENST00000566701]			155185555	chr1	155185496	-	hs|1q22	XR_431075	chr1:155185555-155185496	XR_431075	Hs.719930
A_23_P25019	17.7665	4.15109	17.7665	up	PRIM1	primase, DNA, polypeptide 1 (49kDa)	FALSE	Homo sapiens primase, DNA, polypeptide 1 (49kDa) (PRIM1), mRNA [NM_000946]	5557	GO:0006271|GO:0000082|GO:0016020|GO:0000723|GO:0006270|GO:0003896|GO:0000722|GO:0006269|GO:0005654|GO:0000278|GO:0046872|GO:0032201	57133111	chr12	57132284	-	hs|12q13.3	NM_000946	chr12:57133111-57132284	NM_000946	Hs.534339
A_32_P40744	17.6235	4.13943	17.6235	up	LOC101927085	uncharacterized LOC101927085	FALSE	PREDICTED: Homo sapiens uncharacterized LOC101927085 (LOC101927085), mRNA [XM_005276020]	101927085		82192013	chr8	82191954	-	hs|8q21.13	XM_005276020	chr8:82192013-82191954	XM_005276020
A_23_P145424	17.4068	4.12158	17.4068	up	CEP162	centrosomal protein 162kDa	FALSE	Homo sapiens centrosomal protein 162kDa (CEP162), transcript variant 1, mRNA [NM_014895]	22832	GO:0005515|GO:0042384|GO:0005813|GO:0005737|GO:0006996|GO:0005814|GO:0005819|GO:0005879|GO:0005654|GO:0005829	84834053	chr6	84833994	-	hs|6q14.2	NM_014895	chr6:84834053-84833994	NM_014895	Hs.485865
A_33_P3303577	17.2102	4.1052	17.2102	up	TMEM110	transmembrane protein 110	FALSE	Homo sapiens transmembrane protein 110 (TMEM110), mRNA [NM_198563]	375346	GO:0008150|GO:0003674|GO:0016021|GO:0005575	52873986	chr3	52873927	-	hs|3p21.1	NM_198563	chr3:52873986-52873927	NM_198563	Hs.744189
A_23_P45799	17.1864	4.10319	17.1864	up	ORC1	origin recognition complex, subunit 1	FALSE	Homo sapiens origin recognition complex, subunit 1 (ORC1), transcript variant 1, mRNA [NM_004153]	4998	GO:0005515|GO:0000808|GO:0005886|GO:0005730|GO:0005634|GO:0003677|GO:0005524|GO:0005829|GO:0006260|GO:0000082|GO:0005737|GO:0000083|GO:0006270|GO:0003682|GO:0005654|GO:0005664|GO:0000278	52840560	chr1	52840501	-	hs|1p32.3	NM_004153	chr1:52840560-52840501	NM_004153	Hs.17908
A_23_P58002	17.1162	4.09729	17.1162	up	TCTA	T-cell leukemia translocation altered	FALSE	Homo sapiens T-cell leukemia translocation altered (TCTA), mRNA [NM_022171]	6988	GO:0016021	49453595	chr3	49453536	+	hs|3p21.31	NM_022171	chr3:49453536-49453595	NM_022171	Hs.517962
A_33_P3270657	17.0557	4.09218	17.0557	up	FAM111B	family with sequence similarity 111, member B	FALSE	Homo sapiens family with sequence similarity 111, member B (FAM111B), transcript variant 1, mRNA [NM_198947]	374393	GO:0008152|GO:0003824	58894860	chr11	58894801	+	hs|11q12.1	NM_198947	chr11:58894801-58894860	NM_198947	Hs.186579
A_33_P3380263	17.0416	4.09099	17.0416	up	MTG1	mitochondrial ribosome-associated GTPase 1	FALSE	Homo sapiens mitochondrial ribosome-associated GTPase 1 (MTG1), mRNA [NM_138384]	92170	GO:0006184|GO:0070129|GO:0005759|GO:0005761|GO:0005743|GO:0003924|GO:0044065|GO:0005525	135234174	chr10	135234115	+	hs|10q26.3	NM_138384	chr10:135234115-135234174	NM_138384	Hs.501578
A_24_P53519	16.9826	4.08599	16.9826	up	CHAF1A	chromatin assembly factor 1, subunit A (p150)	FALSE	Homo sapiens chromatin assembly factor 1, subunit A (p150) (CHAF1A), mRNA [NM_005483]	10036	GO:0005515|GO:0000790|GO:0006355|GO:0033186|GO:0070087|GO:0006335|GO:0006351|GO:0042802|GO:0006260|GO:0043234|GO:0007049|GO:0006281|GO:0006461|GO:0031497|GO:0003682|GO:0051082	4443199	chr19	4443140	+	hs|19p13.3	NM_005483	chr19:4443140-4443199	NM_005483	Hs.79018
A_23_P57379	16.8462	4.07435	16.8462	up	CDC45	cell division cycle 45	FALSE	Homo sapiens cell division cycle 45 (CDC45), transcript variant 2, mRNA [NM_003504]	8318	GO:0005515|GO:0005813|GO:1900087|GO:0005656|GO:0005634|GO:0003688|GO:0006260|GO:0006271|GO:0000082|GO:0005737|GO:0000083|GO:0003697|GO:0006270|GO:0003682|GO:0000076|GO:0000727|GO:0043138|GO:0005654|GO:0032508|GO:0031298|GO:0000278|GO:0031938|GO:0031261|GO:0006267	19508015	chr22	19506385	+	hs|22q11.21	NM_003504	chr22:19506385-19508015	NM_003504	Hs.474217
A_23_P87323	16.8451	4.07425	16.8451	up	COMMD9	COMM domain containing 9	FALSE	Homo sapiens COMM domain containing 9 (COMMD9), transcript variant 1, mRNA [NM_014186]	29099	GO:0005515	36295823	chr11	36295764	-	hs|11p13	NM_014186	chr11:36295823-36295764	NM_014186	Hs.279836
A_24_P314571	16.7891	4.06946	16.7891	up	SPC24	SPC24, NDC80 kinetochore complex component	FALSE	SPC24, NDC80 kinetochore complex component [Source:HGNC Symbol;Acc:HGNC:26913] [ENST00000592540]	147841	GO:0005515|GO:0007067|GO:0005730|GO:0000777|GO:0005634|GO:0000278|GO:0031262|GO:0051301|GO:0005829	11257053	chr19	11256994	-	hs|19p13.2	AK075287	chr19:11257053-11256994		Hs.381225
A_24_P175612	16.7435	4.06553	16.7435	up	SFXN2	sideroflexin 2	FALSE	Homo sapiens sideroflexin 2 (SFXN2), mRNA [NM_178858]	118980	GO:0034220|GO:0015075|GO:0005743|GO:0016021|GO:0055072	104498433	chr10	104498374	+	hs|10q24.32	NM_178858	chr10:104498374-104498433	NM_178858	Hs.44070
A_23_P316460	16.649	4.05737	16.649	up	ZBED6CL	ZBED6 C-terminal like	FALSE	Homo sapiens ZBED6 C-terminal like (ZBED6CL), mRNA [NM_138434]	113763		150029748	chr7	150029689	+	hs|7q36.1	NM_138434	chr7:150029689-150029748	NM_138434	Hs.655915
A_23_P23303	16.5851	4.05182	16.5851	up	EXO1	exonuclease 1	FALSE	Homo sapiens exonuclease 1 (EXO1), transcript variant 3, mRNA [NM_003686]	9156	GO:0005515|GO:0051321|GO:0035312|GO:0008409|GO:0090305|GO:0045190|GO:0051908|GO:0005634|GO:0006310|GO:0016446|GO:0003677|GO:0046872|GO:0004527|GO:0006281|GO:0045145|GO:0004523|GO:0043566|GO:0048256|GO:0005654|GO:0006298|GO:0000737|GO:0000738|GO:0002455	242048776	chr1	242048717	+	hs|1q43	NM_003686	chr1:242048717-242048776	NM_003686	Hs.498248
A_33_P3285299	16.5824	4.05158	16.5824	up	GPRIN2	G protein regulated inducer of neurite outgrowth 2	FALSE	Homo sapiens G protein regulated inducer of neurite outgrowth 2 (GPRIN2), mRNA [NM_014696]	9721	GO:0005515	47000568	chr10	47000509	+	hs|10q11.22	NM_014696	chr10:47000509-47000568	NM_014696	Hs.523375
A_21_P0004503	16.5653	4.05009	16.5653	up	LOC257396	uncharacterized LOC257396	FALSE	Homo sapiens uncharacterized LOC257396 (LOC257396), transcript variant 1, long non-coding RNA [NR_034107]	257396		52408167	chr5	52408108	+	hs|5q11.2	NR_034107	chr5:52408108-52408167	NR_034107	Hs.12326
A_23_P312344	16.4892	4.04345	16.4892	up	RBM19	RNA binding motif protein 19	FALSE	Homo sapiens RNA binding motif protein 19 (RBM19), transcript variant 2, mRNA [NM_016196]	9904	GO:0005737|GO:0016020|GO:0000166|GO:0005694|GO:0040019|GO:0005730|GO:0007275|GO:0005654|GO:0005634	114260452	chr12	114260393	-	hs|12q24.13	NM_016196	chr12:114260452-114260393	NM_016196	Hs.7482
A_23_P323751	16.4815	4.04277	16.4815	up	FAM83D	family with sequence similarity 83, member D	FALSE	Homo sapiens family with sequence similarity 83, member D (FAM83D), mRNA [NM_030919]	81610	GO:0007067|GO:0005737|GO:0000922|GO:0051301	37581385	chr20	37581326	+	hs|20q11.23	NM_030919	chr20:37581326-37581385	NM_030919	Hs.726442
A_23_P100344	16.4445	4.03953	16.4445	up	ORC6	origin recognition complex, subunit 6	FALSE	Homo sapiens origin recognition complex, subunit 6 (ORC6), transcript variant 1, mRNA [NM_014321]	23594	GO:0006260|GO:0005515|GO:0006261|GO:0000082|GO:0000808|GO:0016020|GO:0005886|GO:0005654|GO:0005634|GO:0005664|GO:0000278|GO:0003677	46731578	chr16	46731519	+	hs|16q11.2	NM_014321	chr16:46731519-46731578	NM_014321	Hs.49760
A_33_P3338011	16.3949	4.03518	16.3949	up	ZNF480	zinc finger protein 480	FALSE	Homo sapiens zinc finger protein 480 (ZNF480), transcript variant 1, mRNA [NM_144684]	147657	GO:0006355|GO:0005737|GO:0005654|GO:0003676|GO:0046872|GO:0006351	52826111	chr19	52826052	+	hs|19q13.41	NM_144684	chr19:52826052-52826111	NM_144684	Hs.729317
A_33_P3292525	16.2848	4.02545	16.2848	up	TMEM201	transmembrane protein 201	FALSE	Homo sapiens transmembrane protein 201 (TMEM201), transcript variant 2, mRNA [NM_001010866]	199953	GO:0010761|GO:0051015|GO:0007097|GO:0005637|GO:0016021|GO:0005521	9664987	chr1	9664928	+	hs|1p36.22	NM_001010866	chr1:9664928-9664987	NM_001010866	Hs.632365
A_24_P393470	16.2179	4.01951	16.2179	up	MEF2BNB	MEF2B neighbor	FALSE	Homo sapiens MEF2B neighbor (MEF2BNB), transcript variant 2, mRNA [NM_001145783]	729991	GO:0007507|GO:0005515	19292747	chr19	19292688	-	hs|19p13.11	NM_001145783	chr19:19292747-19292688	NM_001145783	Hs.153629
A_21_P0014077	16.2063	4.01848	16.2063	up	LOC100505666	uncharacterized LOC100505666	FALSE	Homo sapiens uncharacterized LOC100505666 (LOC100505666), transcript variant 1, long non-coding RNA [NR_040772]	100505666		155017772	chr1	155017713	-	hs|1q22	NR_040772	chr1:155017772-155017713	NR_040772	Hs.657533
A_33_P3387831	16.1967	4.01762	16.1967	up	CENPM	centromere protein M	FALSE	centromere protein M [Source:HGNC Symbol;Acc:HGNC:18352] [ENST00000402338]	79019	GO:0034080|GO:0006334|GO:0000777|GO:0005654|GO:0000278|GO:0005829	42334819	chr22	42334760	-	hs|22q13.2	XR_244383	chr22:42334819-42334760	XR_244383	Hs.208912
A_23_P93258	16.1004	4.00903	16.1004	up	HIST1H3B	histone cluster 1, H3b	FALSE	Homo sapiens histone cluster 1, H3b (HIST1H3B), mRNA [NM_003537]	8358	GO:0005515|GO:0010467|GO:0046982|GO:0006325|GO:0006335|GO:0005576|GO:0005634|GO:0000228|GO:0003677|GO:0032776|GO:0043234|GO:0060968|GO:0016020|GO:0000183|GO:0007596|GO:0045814|GO:0040029|GO:0005654|GO:0000786|GO:0070062	26031981	chr6	26031922	-	hs|6p22.2	NM_003537	chr6:26031981-26031922	NM_003537	Hs.533292
A_23_P152284	16.09	4.00809	16.09	up	SNRNP25	small nuclear ribonucleoprotein 25kDa (U11/U12)	FALSE	Homo sapiens small nuclear ribonucleoprotein 25kDa (U11/U12) (SNRNP25), mRNA [NM_024571]	79622	GO:0008380|GO:0006397|GO:0005737|GO:0005654|GO:0005634|GO:0005689|GO:0045171	105793	chr16	105507	+	hs|16p13.3	NM_024571	chr16:105507-105793	NM_024571	Hs.15277
A_33_P3315519	16.0433	4.0039	16.0433	up	LONRF2	LON peptidase N-terminal domain and ring finger 2	FALSE	Homo sapiens LON peptidase N-terminal domain and ring finger 2 (LONRF2), mRNA [NM_198461]	164832	GO:0004176|GO:0006508|GO:0008270	100900162	chr2	100900103	-	hs|2q11.2	NM_198461	chr2:100900162-100900103	NM_198461	Hs.21380
A_33_P3242919	16.0418	4.00376	16.0418	up	HNRNPM	heterogeneous nuclear ribonucleoprotein M	FALSE	Homo sapiens heterogeneous nuclear ribonucleoprotein M (HNRNPM), transcript variant 1, mRNA [NM_005968]	4670	GO:0005515|GO:0008380|GO:0010467|GO:0003723|GO:0019904|GO:0005730|GO:0071013|GO:0016363|GO:0031012|GO:0042382|GO:0000166|GO:0016020|GO:0000398|GO:0005887|GO:0000380|GO:0005654|GO:0005681|GO:0070062	8553885	chr19	8553826	+	hs|19p13.2	NM_005968	chr19:8553826-8553885	NM_005968	Hs.465808
A_23_P501795	15.9198	3.99275	15.9198	up	MED22	mediator complex subunit 22	FALSE	Homo sapiens mediator complex subunit 22 (MED22), transcript variant b, mRNA [NM_133640]	6837	GO:0005515|GO:0005737|GO:0001104|GO:0006366|GO:0006357|GO:0016592	136208145	chr9	136208086	-	hs|9q34.2	NM_133640	chr9:136208145-136208086	NM_133640	Hs.78354
A_33_P3229122	15.8968	3.99067	15.8968	up	HIST1H2BF	histone cluster 1, H2bf	FALSE	Homo sapiens histone cluster 1, H2bf (HIST1H2BF), mRNA [NM_003522]	8343	GO:0046982|GO:0050830|GO:0019731|GO:0006334|GO:0006325|GO:0005654|GO:0005634|GO:0000786|GO:0005615|GO:0003677|GO:0070062|GO:0002227	26200212	chr6	26200153	+	hs|6p22.2	NM_003522	chr6:26200153-26200212	NM_003522	Hs.182137
A_32_P3476	15.8628	3.98757	15.8628	up	RPRML	reprimo-like	FALSE	Homo sapiens reprimo-like (RPRML), mRNA [NM_203400]	388394	GO:0016021	45055606	chr17	45055547	-	hs|17q21.32	NM_203400	chr17:45055606-45055547	NM_203400	Hs.367999
A_23_P166526	15.7623	3.97841	15.7623	up	RIBC2	RIB43A domain with coiled-coils 2	FALSE	Homo sapiens RIB43A domain with coiled-coils 2 (RIBC2), mRNA [NM_015653]	26150	GO:0005515|GO:0005634	45828292	chr22	45828233	+	hs|22q13.31	NM_015653	chr22:45828233-45828292	NM_015653	Hs.475110
A_24_P322354	15.6874	3.97153	15.6874	up	SKA1	spindle and kinetochore associated complex subunit 1	FALSE	Homo sapiens spindle and kinetochore associated complex subunit 1 (SKA1), transcript variant 1, mRNA [NM_001039535]	220134	GO:0008017|GO:0005515|GO:0007067|GO:0000940|GO:0007059|GO:0031110|GO:0015630|GO:0005876|GO:0000278|GO:0051301|GO:0005829	47919958	chr18	47919899	+	hs|18q21.1	NM_001039535	chr18:47919899-47919958	NM_001039535	Hs.134726
A_23_P383278	15.6697	3.96991	15.6697	up	PYCRL	pyrroline-5-carboxylate reductase-like	FALSE	Homo sapiens pyrroline-5-carboxylate reductase-like (PYCRL), mRNA [NM_023078]	65263	GO:0055129|GO:0055114|GO:0004735	144686701	chr8	144686642	-	hs|8q24.3	NM_023078	chr8:144686701-144686642	NM_023078	Hs.165186
A_33_P3241482	15.613	3.96467	15.613	up	ZNF346	zinc finger protein 346	FALSE	Homo sapiens zinc finger protein 346 (ZNF346), mRNA [NM_012279]	23567	GO:0005515|GO:0003725|GO:0005737|GO:0043065|GO:0005730|GO:0008270|GO:0005654|GO:0005634|GO:0019899	176492975	chr5	176492916	+	hs|5q35.2	NM_012279	chr5:176492916-176492975	NM_012279	Hs.484259
A_33_P3253707	15.5701	3.96071	15.5701	up	LRR1	leucine rich repeat protein 1	FALSE	Homo sapiens leucine rich repeat protein 1 (LRR1), transcript variant 1, mRNA [NM_152329]	122769	GO:0016567	50081372	chr14	50081313	+	hs|14q21.3	NM_152329	chr14:50081313-50081372	NM_152329	Hs.451090
A_23_P115149	15.5583	3.95961	15.5583	up	WDR77	WD repeat domain 77	FALSE	Homo sapiens WD repeat domain 77 (WDR77), mRNA [NM_024102]	79084	GO:0060770|GO:0005515|GO:0010467|GO:0008284|GO:0005794|GO:0006357|GO:0006325|GO:0005634|GO:0034660|GO:0000387|GO:0034709|GO:0005829|GO:0005737|GO:0030374|GO:0005654|GO:0060528	111983462	chr1	111983403	-	hs|1p13.2	NM_024102	chr1:111983462-111983403	NM_024102	Hs.204773
A_23_P30315	15.5151	3.9556	15.5151	up	TRIM7	tripartite motif containing 7	FALSE	Homo sapiens tripartite motif containing 7 (TRIM7), transcript variant 6, mRNA [NM_033342]	81786	GO:0005737|GO:0008270|GO:0005634	180630267	chr5	180630208	-	hs|5q35.3	NM_033342	chr5:180630267-180630208	NM_033342	Hs.487412
A_33_P3833256	15.3914	3.94405	15.3914	up	LOC440028	uncharacterized LOC440028	FALSE	Homo sapiens uncharacterized LOC440028 (LOC440028), long non-coding RNA [NR_033972]	440028		9776384	chr11	9776325	-	hs|11p15.4	NR_033972	chr11:9776384-9776325	NR_033972	Hs.677541
A_21_P0012929	15.3736	3.94238	15.3736	up	XLOC_l2_012319		FALSE	BROAD Institute lincRNA (XLOC_l2_012319), lincRNA [TCONS_l2_00023251]			175344898	chr5	175344839	-	hs|5q35.2		chr5:175344898-175344839
A_23_P166566	15.3364	3.93888	15.3364	up	EFCC1	EF-hand and coiled-coil domain containing 1	FALSE	Homo sapiens EF-hand and coiled-coil domain containing 1 (EFCC1), mRNA [NM_024768]	79825	GO:0005509	128759554	chr3	128759495	+	hs|3q21.3	NM_024768	chr3:128759495-128759554	NM_024768	Hs.134807
A_23_P8240	15.3236	3.93768	15.3236	up	FAM50B	family with sequence similarity 50, member B	FALSE	Homo sapiens family with sequence similarity 50, member B (FAM50B), mRNA [NM_012135]	26240	GO:0005634	3851252	chr6	3851193	+	hs|6p25.2	NM_012135	chr6:3851193-3851252	NM_012135	Hs.140944
A_23_P143994	15.3124	3.93662	15.3124	up	FANCD2	Fanconi anemia, complementation group D2	FALSE	Homo sapiens Fanconi anemia, complementation group D2 (FANCD2), transcript variant 2, mRNA [NM_001018115]	2177	GO:0007129|GO:0005515|GO:0000793|GO:0006281|GO:0005794|GO:0070182|GO:0007276|GO:0005654|GO:0010332|GO:0043231	10143065	chr3	10143006	+	hs|3p25.3	NM_001018115	chr3:10143006-10143065	NM_001018115	Hs.208388
A_24_P127121	15.2555	3.93126	15.2555	up			FALSE				106375493	chrX	106375432	+	hs|Xq22.3		chrX:106375432-106375493
A_24_P73075	15.2112	3.92706	15.2112	up	TTC12	tetratricopeptide repeat domain 12	FALSE	Homo sapiens tetratricopeptide repeat domain 12 (TTC12), mRNA [NM_017868]	54970		113234617	chr11	113234558	+	hs|11q23.2	NM_017868	chr11:113234558-113234617	NM_017868	Hs.288772
A_33_P3335935	15.1242	3.91879	15.1242	up	HN1L	hematological and neurological expressed 1-like	FALSE	Homo sapiens hematological and neurological expressed 1-like (HN1L), mRNA [NM_144570]	90861	GO:0005737|GO:0005886|GO:0005634	1749885	chr16	1749826	+	hs|16p13.3	NM_144570	chr16:1749826-1749885	NM_144570	Hs.513261
A_33_P3413845	15.0021	3.90709	15.0021	up	TIMM13	translocase of inner mitochondrial membrane 13 homolog (yeast)	FALSE	Homo sapiens translocase of inner mitochondrial membrane 13 homolog (yeast) (TIMM13), mRNA [NM_012458]	26517	GO:0005739|GO:0007605|GO:0006626|GO:0005743|GO:0005730|GO:0042719|GO:0008270|GO:0072321|GO:0044267	2425815	chr19	2425756	-	hs|19p13.3	NM_012458	chr19:2425815-2425756	NM_012458	Hs.75056
A_23_P218131	14.9527	3.90234	14.9527	up	INF2	inverted formin, FH2 and WH2 domain containing	FALSE	Homo sapiens inverted formin, FH2 and WH2 domain containing (INF2), transcript variant 3, mRNA [NM_032714]	64423	GO:0048471|GO:0005737|GO:0030036|GO:0032535|GO:0005783|GO:0017048|GO:0005634|GO:0003779|GO:0090140	105171106	chr14	105171047	+	hs|14q32.33	NM_032714	chr14:105171047-105171106	NM_032714	Hs.24956
A_22_P00016565	14.9342	3.90055	14.9342	up			FALSE				42318086	chr22	42318027	-	hs|22q13.2		chr22:42318086-42318027
A_23_P422193	14.8937	3.89663	14.8937	up	SUV39H1	suppressor of variegation 3-9 homolog 1 (Drosophila)	FALSE	Homo sapiens suppressor of variegation 3-9 homolog 1 (Drosophila) (SUV39H1), transcript variant 2, mRNA [NM_003173]	6839	GO:0005515|GO:0000792|GO:0010467|GO:0006364|GO:0006325|GO:0005634|GO:0030154|GO:0042054|GO:0036123|GO:0000183|GO:0036124|GO:0016032|GO:0000976|GO:0000794|GO:0071456|GO:0033553|GO:0008757|GO:0000122|GO:0006351|GO:0006974|GO:0018024|GO:0007049|GO:0047485|GO:0045814|GO:0003682|GO:0046974|GO:0005652|GO:0040029|GO:0005654|GO:0008270|GO:0048511|GO:0042754|GO:0045892|GO:0000775|GO:0005677	48566946	chrX	48566887	+	hs|Xp11.23	NM_003173	chrX:48566887-48566946	NM_003173	Hs.522639
A_33_P3392077	14.8469	3.89209	14.8469	up	TP53I3	tumor protein p53 inducible protein 3	FALSE	Homo sapiens tumor protein p53 inducible protein 3 (TP53I3), transcript variant 1, mRNA [NM_004881]	9540	GO:0048038|GO:0008270|GO:0006739|GO:0003960|GO:0070402|GO:0042803|GO:0070062|GO:0055114	24300563	chr2	24300504	-	hs|2p23.3	NM_004881	chr2:24300563-24300504	NM_004881	Hs.50649
A_23_P304237	14.8096	3.88846	14.8096	up	RAPGEF1	Rap guanine nucleotide exchange factor (GEF) 1	FALSE	Homo sapiens Rap guanine nucleotide exchange factor (GEF) 1 (RAPGEF1), transcript variant 2, mRNA [NM_198679]	2889	GO:0051898|GO:0005515|GO:0048011|GO:0017124|GO:2000178|GO:0001568|GO:0032486|GO:0032854|GO:0005829|GO:0046580|GO:0007165|GO:0000186|GO:0016337|GO:0061028|GO:0010976|GO:0070373|GO:0048008|GO:0071320|GO:0090090|GO:0007169|GO:0017034|GO:0005769|GO:0005768	134453084	chr9	134453025	-	hs|9q34.13	NM_198679	chr9:134453084-134453025	NM_198679	Hs.127897
A_21_P0014573	14.6933	3.87709	14.6933	up			FALSE	PREDICTED: Homo sapiens uncharacterized LOC100293962 (LOC100293962), misc_RNA [XR_111287]			49626670	chr12	49626611	-	hs|12q13.12	XR_111287	chr12:49626670-49626611		Hs.611675
A_33_P3326617	14.6684	3.87464	14.6684	up	FAHD1	fumarylacetoacetate hydrolase domain containing 1	FALSE	Homo sapiens fumarylacetoacetate hydrolase domain containing 1 (FAHD1), transcript variant 1, mRNA [NM_001018104]	81889	GO:0005739|GO:0005737|GO:0008152|GO:0005743|GO:0047621|GO:0005654|GO:0018773|GO:0046872|GO:0034545|GO:0005829	1890172	chr16	1890113	+	hs|16p13.3	NM_001018104	chr16:1890113-1890172	NM_001018104	Hs.513265
A_23_P61524	14.5841	3.86632	14.5841	up	CCDC71	coiled-coil domain containing 71	FALSE	Homo sapiens coiled-coil domain containing 71 (CCDC71), mRNA [NM_022903]	64925		49200268	chr3	49200209	-	hs|3p21.31	NM_022903	chr3:49200268-49200209	NM_022903	Hs.211472
A_21_P0011848	14.5779	3.86571	14.5779	up	LOC100506922	basic proline-rich protein-like	FALSE	PREDICTED: Homo sapiens basic proline-rich protein-like (LOC100506922), mRNA [XM_005263848]	100506922		128146971	chr2	128146912	+	hs|2q14.3		chr2:128146912-128146971	XM_005263848	Hs.729372
A_23_P148475	14.5628	3.86422	14.5628	up	KIF4A	kinesin family member 4A	FALSE	Homo sapiens kinesin family member 4A (KIF4A), mRNA [NM_012310]	24137	GO:0005515|GO:0008017|GO:0051256|GO:0016363|GO:0005829|GO:0019886|GO:0005737|GO:0007411|GO:0008574|GO:0005876|GO:0016887|GO:0007018|GO:0005871|GO:0006996|GO:0005694|GO:0000281|GO:0030496|GO:0003777|GO:0005524|GO:0003677|GO:0016020|GO:0007596|GO:0008152|GO:0005654|GO:0008089	69640206	chrX	69640147	+	hs|Xq13.1	NM_012310	chrX:69640147-69640206	NM_012310	Hs.648326
A_23_P154235	14.5515	3.86309	14.5515	up	NMI	N-myc (and STAT) interactor	FALSE	Homo sapiens N-myc (and STAT) interactor (NMI), mRNA [NM_004688]	9111	GO:0005515|GO:0003712|GO:0005737|GO:0006954|GO:0006366|GO:0005654|GO:0007259	152127069	chr2	152127010	-	hs|2q23.3	NM_004688	chr2:152127069-152127010	NM_004688	Hs.54483
A_23_P212284	14.5439	3.86234	14.5439	up	POC1A	POC1 centriolar protein A	FALSE	Homo sapiens POC1 centriolar protein A (POC1A), transcript variant 1, mRNA [NM_015426]	25886	GO:0005515|GO:0005813|GO:0000922|GO:0005814|GO:0030030|GO:0036064	52109513	chr3	52109454	-	hs|3p21.2	NM_015426	chr3:52109513-52109454	NM_015426	Hs.476306
A_23_P253932	14.5064	3.85862	14.5064	up	FAIM	Fas apoptotic inhibitory molecule	FALSE	Homo sapiens Fas apoptotic inhibitory molecule (FAIM), transcript variant 1, mRNA [NM_001033030]	55179	GO:0043066|GO:0005737|GO:0006915	138351873	chr3	138351814	+	hs|3q22.3	NM_001033030	chr3:138351814-138351873	NM_001033030	Hs.173438
A_24_P296457	14.5034	3.85832	14.5034	up	PHKG2	phosphorylase kinase, gamma 2 (testis)	FALSE	Homo sapiens phosphorylase kinase, gamma 2 (testis) (PHKG2), transcript variant 1, mRNA [NM_000294]	5261	GO:0005516|GO:0004689|GO:0005975|GO:0005978|GO:0005964|GO:0005977|GO:0050321|GO:0044281|GO:0005575|GO:0006091|GO:0005524|GO:0005829|GO:0045819|GO:0004674|GO:0009405|GO:0006006|GO:0006468|GO:0005980	30764848	chr16	30764789	+	hs|16p11.2	NM_000294	chr16:30764789-30764848	NM_000294	Hs.65735
A_33_P3217649	14.4896	3.85695	14.4896	up	C9orf116	chromosome 9 open reading frame 116	FALSE	Homo sapiens chromosome 9 open reading frame 116 (C9orf116), transcript variant 1, mRNA [NM_001048265]	138162		138387457	chr9	138387398	-	hs|9q34.3	NM_001048265	chr9:138387457-138387398	NM_001048265	Hs.414028
A_24_P66001	14.4756	3.85556	14.4756	up	UQCR10	ubiquinol-cytochrome c reductase, complex III subunit X	FALSE	Homo sapiens ubiquinol-cytochrome c reductase, complex III subunit X (UQCR10), transcript variant 2, mRNA [NM_001003684]	29796	GO:0022904|GO:0008121|GO:0006122|GO:0005743|GO:0005750|GO:0044281|GO:0044237|GO:0070062	30165996	chr22	30165937	+	hs|22q12.2	NM_001003684	chr22:30165937-30165996	NM_001003684	Hs.284292
A_22_P00009067	14.468	3.8548	14.468	up	TPRG1-AS1	TPRG1 antisense RNA 1	FALSE	Homo sapiens TPRG1 antisense RNA 1 (TPRG1-AS1), long non-coding RNA [NR_046873]	100874043		188659645	chr3	188659586	-	hs|3q28	NR_046873	chr3:188659645-188659586	NR_046873
A_24_P176714	14.4336	3.85136	14.4336	up	B9D1	B9 protein domain 1	FALSE	Homo sapiens B9 protein domain 1 (B9D1), transcript variant 2, mRNA [NM_015681]	27077	GO:0005813|GO:0006996|GO:0060563|GO:0036038|GO:0001701|GO:0036064|GO:0005829|GO:0007224|GO:0032880|GO:0042384|GO:0016020|GO:0060271|GO:0035869|GO:0008158|GO:0043010|GO:0042733|GO:0001944	19246728	chr17	19246669	-	hs|17p11.2	NM_015681	chr17:19246728-19246669	NM_015681	Hs.462445
A_33_P3360216	14.415	3.8495	14.415	up	HIST1H2AI	histone cluster 1, H2ai	FALSE	Homo sapiens histone cluster 1, H2ai (HIST1H2AI), mRNA [NM_003509]	8329	GO:0005515|GO:0008150|GO:0046982|GO:0005634|GO:0019899|GO:0000786|GO:0003677|GO:0070062	27776445	chr6	27776386	+	hs|6p22.1	NM_003509	chr6:27776386-27776445	NM_003509	Hs.534035
A_21_P0013239	14.3366	3.84163	14.3366	up			FALSE				75465299	chr7	75465240	+	hs|7q11.23		chr7:75465240-75465299
A_33_P3300395	14.2874	3.83667	14.2874	up	APITD1	apoptosis-inducing, TAF9-like domain 1	FALSE	Homo sapiens apoptosis-inducing, TAF9-like domain 1 (APITD1), transcript variant A, mRNA [NM_199294]	378708	GO:0005515|GO:0071821|GO:0046982|GO:0006334|GO:0003677|GO:0006974|GO:0043240|GO:0005829|GO:0034080|GO:0007067|GO:0003690|GO:0006281|GO:0000712|GO:0003682|GO:0031398|GO:0000777|GO:0031297|GO:0005654|GO:0000278|GO:0051301	10502730	chr1	10502671	+	hs|1p36.22	NM_199294	chr1:10502671-10502730	NM_199294	Hs.412311
A_23_P10156	14.2246	3.83032	14.2246	up	CHMP6	charged multivesicular body protein 6	FALSE	Homo sapiens charged multivesicular body protein 6 (CHMP6), mRNA [NM_024591]	79643	GO:0005515|GO:0006997|GO:0019058|GO:0015031|GO:0005829|GO:0000920|GO:0047485|GO:0007034|GO:0016020|GO:0016197|GO:0031902|GO:0061024|GO:0016032|GO:0007080|GO:0070062	78973567	chr17	78973508	+	hs|17q25.3	NM_024591	chr17:78973508-78973567	NM_024591	Hs.514560
A_32_P107746	14.1659	3.82435	14.1659	up	ENSA	endosulfine alpha	FALSE	Homo sapiens endosulfine alpha (ENSA), transcript variant 1, mRNA [NM_207042]	2029	GO:0007584|GO:0004864|GO:0008601|GO:0005102|GO:0019212|GO:0043086|GO:0009749|GO:0050790|GO:0005737|GO:0007067|GO:0050796|GO:0000086|GO:0019870|GO:0006810|GO:0005654|GO:0000278|GO:0008200|GO:0051721|GO:0051301	150594599	chr1	150594586	-	hs|1q21.3	NM_207042	chr1:150594599-150594586	NM_207042	Hs.632456
A_22_P00021466	14.156	3.82334	14.156	up	lnc-CENPP-1	lnc-CENPP-1:1	FALSE	LNCipedia lincRNA (lnc-CENPP-1), lincRNA [lnc-CENPP-1:1]			95435756	chr9	95435697	+	hs|9q22.31		chr9:95435697-95435756
A_23_P400465	14.127	3.82038	14.127	up	GTF3C6	general transcription factor IIIC, polypeptide 6, alpha 35kDa	FALSE	Homo sapiens general transcription factor IIIC, polypeptide 6, alpha 35kDa (GTF3C6), mRNA [NM_138408]	112495	GO:0005515|GO:0042797|GO:0000127|GO:0005654|GO:0042791|GO:0006383|GO:0003677|GO:0006351	111288962	chr6	111288903	+	hs|6q21	NM_138408	chr6:111288903-111288962	NM_138408	Hs.418520
A_24_P141736	14.1082	3.81846	14.1082	up	METAP2	methionyl aminopeptidase 2	FALSE	Homo sapiens methionyl aminopeptidase 2 (METAP2), mRNA [NM_006838]	10988	GO:0070084|GO:0005886|GO:0007603|GO:0018206|GO:0022400|GO:0046872|GO:0005829|GO:0005737|GO:0016485|GO:0004177|GO:0070006|GO:0006508|GO:0008235|GO:0031365|GO:0016056	95909122	chr12	95909063	+	hs|12q22	NM_006838	chr12:95909063-95909122	NM_006838	Hs.444986
A_21_P0014549	14.0877	3.81637	14.0877	up			FALSE	PREDICTED: Homo sapiens uncharacterized LOC100506110 (LOC100506110), misc_RNA [XR_110276]			32419556	chr14	32419497	+	hs|14q12	XR_110276	chr14:32419497-32419556		Hs.200085
A_33_P3292540	14.0695	3.8145	14.0695	up	CDKN2C	cyclin-dependent kinase inhibitor 2C (p18, inhibits CDK4)	FALSE	Homo sapiens cyclin-dependent kinase inhibitor 2C (p18, inhibits CDK4) (CDKN2C), transcript variant 2, mRNA [NM_078626]	1031	GO:0005515|GO:0030308|GO:0008285|GO:0019901|GO:0071901|GO:0048709|GO:0005634|GO:0000079|GO:0005829|GO:0042326|GO:0000082|GO:0005737|GO:0004861|GO:0007050|GO:0000278	51440022	chr1	51439963	+	hs|1p32.3	NM_078626	chr1:51439963-51440022	NM_078626	Hs.525324
A_23_P21706	14.0194	3.80935	14.0194	up	CTPS1	CTP synthase 1	FALSE	Homo sapiens CTP synthase 1 (CTPS1), transcript variant 1, mRNA [NM_001905]	1503	GO:0006241|GO:0015949|GO:0042493|GO:0055086|GO:0044281|GO:0005524|GO:0005829|GO:0006139|GO:0016020|GO:0042098|GO:0042100|GO:0003883|GO:0044210|GO:0006541	41478142	chr1	41478082	+	hs|1p34.2	NM_001905	chr1:41478082-41478142	NM_001905	Hs.473087
A_22_P00018556	14.0187	3.80928	14.0187	up	lnc-AAAS-1	lnc-AAAS-1:1	FALSE	ALU6_HUMAN (P39193) Alu subfamily SP sequence contamination warning entry, partial (24%) [THC2661571]			53694072	chr12	53694013	-	hs|12q13.13		chr12:53694072-53694013
A_22_P00015059	13.9709	3.80435	13.9709	up			FALSE	ALU2_HUMAN (P39189) Alu subfamily SB sequence contamination warning entry, partial (9%) [THC2531023]			19213478	chr18	19213419	+	hs|18q11.2		chr18:19213419-19213478
A_33_P6443530	13.911	3.79815	13.911	up	ZNF34	zinc finger protein 34	FALSE	Homo sapiens zinc finger protein 34 (ZNF34), transcript variant 2, mRNA [NM_001286769]	80778	GO:0006355|GO:0008270|GO:0005634|GO:0003677|GO:0006351	145997688	chr8	145997629	-	hs|8q24.3	NM_001286769	chr8:145997688-145997629	NM_001286769	Hs.631854
A_23_P1676	13.8971	3.79671	13.8971	up	TMEM218	transmembrane protein 218	FALSE	Homo sapiens transmembrane protein 218 (TMEM218), transcript variant 1, mRNA [NM_001258243]	219854	GO:0016021	124967267	chr11	124967208	-	hs|11q24.2	NM_001258243	chr11:124967267-124967208	NM_001258243	Hs.7626
A_22_P00005192	13.8586	3.79271	13.8586	up			FALSE				12559701	chr11	12559642	-	hs|11p15.3		chr11:12559701-12559642
A_21_P0000197	13.7697	3.78342	13.7697	up	HIST1H2AG	histone cluster 1, H2ag	FALSE	Homo sapiens histone cluster 1, H2ag (HIST1H2AG), mRNA [NM_021064]	8969	GO:0005515|GO:0008150|GO:0046982|GO:0005634|GO:0019899|GO:0000786|GO:0003677|GO:0070062	27101306	chr6	27101247	+	hs|6p22.1	NM_021064	chr6:27101247-27101306	NM_021064	Hs.51011
A_33_P3242109	13.7628	3.7827	13.7628	up	lnc-NINJ2-2	lnc-NINJ2-2:1	FALSE	Homo sapiens cDNA clone IMAGE:4752264, partial cds. [BC039168]			1084586	chr12	1084527	-	hs|12p13.33	BC039168	chr12:1084586-1084527		Hs.721298
A_33_P3298062	13.7217	3.77839	13.7217	up	ABCC5	ATP-binding cassette, sub-family C (CFTR/MRP), member 5	FALSE	Homo sapiens ATP-binding cassette, sub-family C (CFTR/MRP), member 5 (ABCC5), transcript variant 2, mRNA [NM_001023587]	10057	GO:0005886|GO:0005975|GO:0042626|GO:0044281|GO:0055085|GO:0005524|GO:0016020|GO:0005887|GO:0006810|GO:0009405|GO:0015711|GO:0030213|GO:0030212|GO:0008514|GO:0030203	183701626	chr3	183701567	-	hs|3q27.1	NM_001023587	chr3:183701626-183701567	NM_001023587	Hs.743953
A_33_P3217819	13.7178	3.77798	13.7178	up	CCNE2	cyclin E2	FALSE	Homo sapiens cyclin E2 (CCNE2), mRNA [NM_057749]	9134	GO:0005515|GO:0000082|GO:0006270|GO:0000075|GO:0016538|GO:0005654|GO:0000079|GO:0000278|GO:0051301|GO:0005829	95894420	chr8	95894361	-	hs|8q22.1	NM_057749	chr8:95894420-95894361	NM_057749	Hs.521693
A_23_P10385	13.6378	3.76954	13.6378	up	DTL	denticleless E3 ubiquitin protein ligase homolog (Drosophila)	FALSE	Homo sapiens denticleless E3 ubiquitin protein ligase homolog (Drosophila) (DTL), transcript variant 1, mRNA [NM_016448]	51514	GO:0000209|GO:0005515|GO:0006511|GO:0031965|GO:0004842|GO:0005813|GO:0006513|GO:0005694|GO:0031572|GO:0005730|GO:0005634|GO:0019985|GO:0006974|GO:0043231|GO:0006260|GO:0005737|GO:0051726|GO:0031465|GO:0005654|GO:0031464|GO:0009411	212277911	chr1	212277852	+	hs|1q32.3	NM_016448	chr1:212277852-212277911	NM_016448	Hs.656473
A_24_P322847	13.5861	3.76406	13.5861	up	POLR3H	polymerase (RNA) III (DNA directed) polypeptide H (22.9kD)	FALSE	Homo sapiens polymerase (RNA) III (DNA directed) polypeptide H (22.9kD) (POLR3H), transcript variant 3, mRNA [NM_001018050]	171568	GO:0010467|GO:0005813|GO:0006386|GO:0006385|GO:0003899|GO:0006384|GO:0003677|GO:0006383|GO:0043231|GO:0005829|GO:0051607|GO:0006139|GO:0001056|GO:0045087|GO:0005666|GO:0032481|GO:0005654	41921926	chr22	41921867	-	hs|22q13.2	NM_001018050	chr22:41921926-41921867	NM_001018050	Hs.712617
A_23_P416434	13.5821	3.76363	13.5821	up	JADE2	jade family PHD finger 2	FALSE	Homo sapiens jade family PHD finger 2 (JADE2), transcript variant 3, mRNA [NM_015288]	23338	GO:0043981|GO:0043983|GO:0043982|GO:0043966|GO:0043984|GO:0000123|GO:0008270|GO:0005654|GO:0060395|GO:0070062	133918603	chr5	133918544	+	hs|5q31.1	NM_015288	chr5:133918544-133918603	NM_015288	Hs.732155
A_33_P3539223	13.5804	3.76346	13.5804	up	ARHGEF39	Rho guanine nucleotide exchange factor (GEF) 39	FALSE	Homo sapiens Rho guanine nucleotide exchange factor (GEF) 39 (ARHGEF39), mRNA [NM_032818]	84904	GO:0030335|GO:0005886|GO:0032321|GO:0005089	35660283	chr9	35660224	-	hs|9p13.3	NM_032818	chr9:35660283-35660224	NM_032818	Hs.534579
A_33_P3256480	13.579	3.76331	13.579	up			FALSE
A_24_P389491	13.5495	3.76017	13.5495	up	COQ4	coenzyme Q4	FALSE	Homo sapiens coenzyme Q4 (COQ4), mRNA [NM_016035]	51117	GO:0005739|GO:0006744|GO:0005743	131095837	chr9	131095778	+	hs|9q34.11	NM_016035	chr9:131095778-131095837	NM_016035	Hs.98541
A_33_P3378925	13.5429	3.75947	13.5429	up	RBM14	RNA binding motif protein 14	FALSE	Homo sapiens RNA binding motif protein 14 (RBM14), transcript variant 1, mRNA [NM_006328]	10432	GO:0005515|GO:0005667|GO:0016575|GO:0001104|GO:0006366|GO:0003723|GO:0005730|GO:0006310|GO:0006260|GO:0030374|GO:0006281|GO:0000166|GO:0045944|GO:0042921|GO:0030529|GO:0016592|GO:0005654|GO:0009725|GO:0030674|GO:0030520	66394349	chr11	66394290	+	hs|11q13.2	NM_006328	chr11:66394290-66394349	NM_006328	Hs.533712
A_23_P139547	13.506	3.75553	13.506	up	TUBA1A	tubulin, alpha 1a	FALSE	Homo sapiens tubulin, alpha 1a (TUBA1A), transcript variant 1, mRNA [NM_006009]	7846	GO:0005515|GO:0005881|GO:0051258|GO:0006996|GO:0019904|GO:0005874|GO:0003924|GO:0005634|GO:0005525|GO:0005829|GO:0030705|GO:0006184|GO:0005198|GO:0006457|GO:0000086|GO:0005200|GO:0051084|GO:0055037|GO:0007017|GO:0000278|GO:0044267|GO:0070062|GO:0051301	49579472	chr12	49579413	-	hs|12q13.12	NM_006009	chr12:49579472-49579413	NM_006009	Hs.654422
A_33_P3628409	13.4996	3.75485	13.4996	up	PKI55	DKFZp434H1419	FALSE	Homo sapiens DKFZp434H1419 (PKI55), long non-coding RNA [NR_037701]	150967		217084849	chr2	217084790	+	hs|2q35	NR_037701	chr2:217084790-217084849	NR_037701	Hs.56876
A_23_P104607	13.4861	3.7534	13.4861	up	PSMC3	proteasome (prosome, macropain) 26S subunit, ATPase, 3	FALSE	Homo sapiens proteasome (prosome, macropain) 26S subunit, ATPase, 3 (PSMC3), mRNA [NM_002804]	5702	GO:0005515|GO:0002474|GO:0010467|GO:0048471|GO:0090263|GO:0005634|GO:0044281|GO:0031145|GO:0005829|GO:0034641|GO:0000082|GO:0000932|GO:0016032|GO:0090090|GO:0016887|GO:0006977|GO:0000209|GO:0043066|GO:0000502|GO:0003714|GO:0006521|GO:0003713|GO:0001824|GO:0051437|GO:0042590|GO:0006915|GO:0042981|GO:0051436|GO:0005524|GO:0051439|GO:0016020|GO:0002479|GO:0005654|GO:0022624|GO:0000278	47444493	chr11	47444434	-	hs|11p11.2	NM_002804	chr11:47444493-47444434	NM_002804	Hs.250758
A_23_P14105	13.4761	3.75233	13.4761	up	RCBTB2	regulator of chromosome condensation (RCC1) and BTB (POZ) domain containing protein 2	FALSE	Homo sapiens regulator of chromosome condensation (RCC1) and BTB (POZ) domain containing protein 2 (RCBTB2), transcript variant 2, mRNA [NM_001268]	1102	GO:0005087|GO:0032853	49063410	chr13	49063351	-	hs|13q14.2	NM_001268	chr13:49063410-49063351	NM_001268	Hs.652712
A_23_P148194	13.453	3.74986	13.453	up	ADI1	acireductone dioxygenase 1	FALSE	Homo sapiens acireductone dioxygenase 1 (ADI1), mRNA [NM_018269]	55256	GO:0005515|GO:0005794|GO:0005506|GO:0005886|GO:0005634|GO:0044281|GO:0005829|GO:0034641|GO:0005737|GO:0000096|GO:0019509|GO:0006595|GO:0016491|GO:0005654|GO:0010309|GO:0055114	3502720	chr2	3502661	-	hs|2p25.3	NM_018269	chr2:3502720-3502661	NM_018269	Hs.502773
A_23_P131866	13.3714	3.74108	13.3714	up	AURKA	aurora kinase A	FALSE	Homo sapiens aurora kinase A (AURKA), transcript variant 1, mRNA [NM_198433]	6790	GO:0005515|GO:0072686|GO:0072687|GO:0051642|GO:0046777|GO:0071539|GO:0031625|GO:0000780|GO:0005813|GO:0032465|GO:0019901|GO:0005819|GO:1900195|GO:0030496|GO:0045840|GO:0046605|GO:0035174|GO:0045120|GO:0000278|GO:0051301|GO:0032091|GO:0043146|GO:0048471|GO:0007100|GO:0032436|GO:0005634|GO:0051233|GO:0031145|GO:0005829|GO:0007057|GO:0031647|GO:0009948|GO:0000086|GO:0015630|GO:0043203|GO:0005876|GO:…	54945179	chr20	54945120	-	hs|20q13.2	NM_198433	chr20:54945179-54945120	NM_198433	Hs.250822
A_33_P3421728	13.3246	3.73602	13.3246	up	DGKG	diacylglycerol kinase, gamma 90kDa	FALSE	Homo sapiens diacylglycerol kinase, gamma 90kDa (DGKG), transcript variant 1, mRNA [NM_001346]	1608	GO:0005886|GO:0005509|GO:0030168|GO:0005524|GO:0007205|GO:0043231|GO:0035556|GO:0007165|GO:0016310|GO:0005737|GO:0003951|GO:0048666|GO:0007596|GO:0004143	185865094	chr3	185865035	-	hs|3q27.2	NM_001346	chr3:185865094-185865035	NM_001346	Hs.683449
A_22_P00013078	13.3066	3.73407	13.3066	up	LINC01089	long intergenic non-protein coding RNA 1089	FALSE	Homo sapiens long intergenic non-protein coding RNA 1089 (LINC01089), long non-coding RNA [NR_002809]	338799		122237812	chr12	122237753	-	hs|12q24.31	NR_002809	chr12:122237812-122237753	NR_002809	Hs.524804
A_21_P0000132	13.2922	3.73251	13.2922	up	C16orf93	chromosome 16 open reading frame 93	FALSE	Homo sapiens chromosome 16 open reading frame 93 (C16orf93), transcript variant 2, mRNA [NM_001195620]	90835		30771449	chr16	30771390	-	hs|16p11.2	NM_001195620	chr16:30771449-30771390	NM_001195620	Hs.724010
A_33_P3299560	13.2875	3.732	13.2875	up	LEKR1	leucine, glutamate and lysine rich 1	FALSE	Homo sapiens cDNA FLJ37161 fis, clone BRACE2026725. [AK094480]	389170		156545449	chr3	156545390	+	hs|3q25.31	AK094480	chr3:156545390-156545449		Hs.478048
A_24_P296254	13.2634	3.72938	13.2634	up	ARHGAP11A	Rho GTPase activating protein 11A	FALSE	Homo sapiens Rho GTPase activating protein 11A (ARHGAP11A), transcript variant 1, mRNA [NM_014783]	9824	GO:0043547|GO:0051056|GO:0007264|GO:0005829|GO:0005096	32931291	chr15	32931232	+	hs|15q13.3	NM_014783	chr15:32931232-32931291	NM_014783	Hs.591130
A_22_P00008116	13.2548	3.72845	13.2548	up	lnc-IL23A-2	lnc-IL23A-2:1	FALSE	LNCipedia lincRNA (lnc-IL23A-2), lincRNA [lnc-IL23A-2:1]			56708567	chr12	56708508	+	hs|12q13.3		chr12:56708508-56708567
A_23_P57588	13.2343	3.72621	13.2343	up	GTSE1	G-2 and S-phase expressed 1	FALSE	Homo sapiens G-2 and S-phase expressed 1 (GTSE1), mRNA [NM_016426]	51512	GO:0005515|GO:0005881|GO:0003674|GO:0016020|GO:0007017|GO:0006977	46725450	chr22	46725391	+	hs|22q13.31	NM_016426	chr22:46725391-46725450	NM_016426	Hs.386189
A_23_P420417	13.2324	3.726	13.2324	up	TLCD1	TLC domain containing 1	FALSE	Homo sapiens TLC domain containing 1 (TLCD1), transcript variant 1, mRNA [NM_138463]	116238	GO:0005886|GO:0016021	27051715	chr17	27051656	-	hs|17q11.2	NM_138463	chr17:27051715-27051656	NM_138463	Hs.499952
A_32_P219368	13.2162	3.72424	13.2162	up	WTAP	Wilms tumor 1 associated protein	FALSE	Homo sapiens Wilms tumor 1 associated protein (WTAP), transcript variant 3, mRNA [NM_152858]	9589	GO:0008380|GO:0006397|GO:0031965|GO:0007049|GO:0016607|GO:0000381|GO:0005730|GO:0080009|GO:0005654|GO:0005634	160169737	chr6	160169678	+	hs|6q25.3	NM_152858	chr6:160169678-160169737	NM_152858	Hs.446091
A_24_P64653	13.2159	3.7242	13.2159	up	METTL7B	methyltransferase like 7B	FALSE	Homo sapiens methyltransferase like 7B (METTL7B), mRNA [NM_152637]	196410	GO:0005737|GO:0008757|GO:0032259	56077696	chr12	56077637	+	hs|12q13.2	NM_152637	chr12:56077637-56077696	NM_152637	Hs.51483
A_21_P0000161	13.2147	3.72407	13.2147	up	USB1	U6 snRNA biogenesis 1	FALSE	Homo sapiens U6 snRNA biogenesis 1 (USB1), transcript variant 3, mRNA [NM_001204911]	79650	GO:0034477|GO:0008380|GO:0006397|GO:0000175|GO:0005634	58047474	chr16	58047415	+	hs|16q21	NM_001204911	chr16:58047415-58047474	NM_001204911	Hs.408702
A_23_P24535	13.1522	3.71723	13.1522	up	TTC12	tetratricopeptide repeat domain 12	FALSE	Homo sapiens tetratricopeptide repeat domain 12 (TTC12), mRNA [NM_017868]	54970		113237056	chr11	113236997	+	hs|11q23.2	NM_017868	chr11:113236997-113237056	NM_017868	Hs.288772
A_33_P3262670	13.145	3.71645	13.145	up	MAP7D3	MAP7 domain containing 3	FALSE	Homo sapiens MAP7 domain containing 3 (MAP7D3), transcript variant 3, mRNA [NM_001173517]	79649	GO:0008017|GO:0005813|GO:0005874|GO:0005819|GO:0000226|GO:0005634|GO:0015629|GO:0005737|GO:0046785|GO:0015631|GO:0016020|GO:0005198|GO:0005654	135295440	chrX	135295381	-	hs|Xq26.3	NM_001173517	chrX:135295440-135295381	NM_001173517	Hs.446275
A_33_P3397443	13.1182	3.7135	13.1182	up	PKMYT1	protein kinase, membrane associated tyrosine/threonine 1	FALSE	Homo sapiens protein kinase, membrane associated tyrosine/threonine 1 (PKMYT1), transcript variant 2, mRNA [NM_182687]	9088	GO:0005515|GO:0007088|GO:0005794|GO:0005783|GO:0000079|GO:0005524|GO:0046872|GO:0005829|GO:0007067|GO:0000082|GO:0004672|GO:0016020|GO:0000139|GO:0016301|GO:0004674|GO:0010923|GO:0000086|GO:0051726|GO:0005789|GO:0006468|GO:0005654|GO:0000278	3022879	chr16	3022820	-	hs|16p13.3	NM_182687	chr16:3022879-3022820	NM_182687	Hs.732385
A_23_P391228	13.0728	3.7085	13.0728	up	MANEAL	mannosidase, endo-alpha-like	FALSE	Homo sapiens mannosidase, endo-alpha-like (MANEAL), transcript variant 1, mRNA [NM_001031740]	149175	GO:0016787|GO:0000139|GO:0008152|GO:0016021	38266702	chr1	38266643	+	hs|1p34.3	NM_001031740	chr1:38266643-38266702	NM_001031740	Hs.534562
A_23_P122197	13.0489	3.70586	13.0489	up	CCNB1	cyclin B1	FALSE	Homo sapiens cyclin B1 (CCNB1), mRNA [NM_031966]	891	GO:0007077|GO:0005515|GO:0060045|GO:0046680|GO:0090266|GO:0007283|GO:0001556|GO:0005113|GO:0071398|GO:0005813|GO:0071283|GO:0019901|GO:0001701|GO:0000922|GO:0035173|GO:0045931|GO:0055015|GO:0005654|GO:0007080|GO:0000278|GO:0031442|GO:0051301|GO:0043148|GO:0005634|GO:0000079|GO:0048146|GO:0042246|GO:0031145|GO:0005829|GO:0005737|GO:0000082|GO:0000086|GO:0051726|GO:2000775|GO:0060623|GO:0051987|GO:…	68473123	chr5	68471363	+	hs|5q13.2	NM_031966	chr5:68471363-68473123	NM_031966	Hs.23960
A_24_P19828	13.0184	3.70248	13.0184	up	TOE1	target of EGR1, member 1 (nuclear)	FALSE	Homo sapiens target of EGR1, member 1 (nuclear) (TOE1), mRNA [NM_025077]	114034	GO:0005515|GO:0016607|GO:0005730|GO:0005654|GO:0005634|GO:0003676|GO:0046872	45808913	chr1	45808854	+	hs|1p34.1	NM_025077	chr1:45808854-45808913	NM_025077	Hs.525091
A_21_P0005813	12.9907	3.69941	12.9907	up	lnc-DUSP4-4	lnc-DUSP4-4:1	FALSE	DHAA_BRAJA (P59337) Haloalkane dehalogenase , partial (6%) [THC2715664]			29386912	chr8	29386853	-	hs|8p12		chr8:29386912-29386853
A_33_P3250398	12.9653	3.69658	12.9653	up	CTSZ	cathepsin Z	FALSE	cathepsin Z [Source:HGNC Symbol;Acc:HGNC:2547] [ENST00000503833]	1522	GO:0060441|GO:0005886|GO:0002003|GO:0005783|GO:0006508|GO:0008234|GO:0044267|GO:0005764|GO:0005615|GO:0070062|GO:0043231	57571712	chr20	57571653	-	hs|20q13.32	BC025419	chr20:57571712-57571653		Hs.252549
A_33_P3378880	12.9585	3.69583	12.9585	up	HIST1H4C	histone cluster 1, H4c	FALSE	histone cluster 1, H4c [Source:HGNC Symbol;Acc:HGNC:4787] [ENST00000377803]	8364	GO:0005515|GO:0010467|GO:0006325|GO:0005634|GO:0045653|GO:0000723|GO:0000183|GO:0000786|GO:0070062|GO:0035574|GO:0035575|GO:0046982|GO:0006334|GO:0006335|GO:0005576|GO:0006336|GO:0000228|GO:0003677|GO:0032776|GO:0034080|GO:0043234|GO:0016020|GO:0045814|GO:0040029|GO:0005654|GO:0000278	26104189	chr6	26104130	+	hs|6p22.2	BC130558	chr6:26104130-26104189		Hs.46423
A_24_P193592	12.862	3.68505	12.862	up	CCNF	cyclin F	FALSE	Homo sapiens cyclin F (CCNF), mRNA [NM_001761]	899	GO:0005515|GO:0007067|GO:0016567|GO:0005814|GO:0010826|GO:0005634|GO:0001890|GO:0031146|GO:0000320|GO:0019005|GO:0051301	2507945	chr16	2507886	+	hs|16p13.3	NM_001761	chr16:2507886-2507945	NM_001761	Hs.1973
A_33_P3215452	12.8582	3.68461	12.8582	up	LOC100129361	chromosome X open reading frame 69-like	FALSE	Homo sapiens chromosome X open reading frame 69-like (LOC100129361), mRNA [NM_001271592]	100129361		11325926	chr12	11325867	+	hs|12p13.2	NM_001271592	chr12:11325867-11325926	NM_001271592	Hs.521817
A_33_P3258612	12.8578	3.68457	12.8578	up	PCNA	proliferating cell nuclear antigen	FALSE	Homo sapiens proliferating cell nuclear antigen (PCNA), transcript variant 1, mRNA [NM_002592]	5111	GO:0005515|GO:0043626|GO:0032405|GO:0008283|GO:0033993|GO:0005634|GO:0032077|GO:0019985|GO:0042802|GO:0007507|GO:0006271|GO:0005737|GO:0000082|GO:0000083|GO:0006272|GO:0000723|GO:0030855|GO:0000722|GO:0070557|GO:0005663|GO:0006297|GO:0006298|GO:0043596|GO:0006275|GO:0070062|GO:0030971|GO:0005813|GO:0070182|GO:0000701|GO:0030337|GO:0006281|GO:0006283|GO:0006284|GO:0032139|GO:0005654|GO:0006289|GO:…	5098223	chr20	5098164	-	hs|20p13	NM_002592	chr20:5098223-5098164	NM_002592	Hs.147433
A_23_P315345	12.8351	3.68202	12.8351	up	PIN4	protein (peptidylprolyl cis/trans isomerase) NIMA-interacting, 4 (parvulin)	FALSE	Homo sapiens protein (peptidylprolyl cis/trans isomerase) NIMA-interacting, 4 (parvulin) (PIN4), transcript variant 1, mRNA [NM_006223]	5303	GO:0000413|GO:0006364|GO:0003755|GO:0005730|GO:0005819|GO:0005634|GO:0003677|GO:0005737|GO:0003690|GO:0005759|GO:0003681|GO:0030684|GO:0070062	71417609	chrX	71417550	+	hs|Xq13.1	NM_006223	chrX:71417550-71417609	NM_006223	Hs.655623
A_23_P123974	12.7878	3.67669	12.7878	up	DTYMK	deoxythymidylate kinase (thymidylate kinase)	FALSE	Homo sapiens deoxythymidylate kinase (thymidylate kinase) (DTYMK), transcript variant 1, mRNA [NM_012145]	1841	GO:0009041|GO:0043627|GO:0015949|GO:0008283|GO:0050145|GO:0055086|GO:0005634|GO:0044281|GO:0006233|GO:0006227|GO:0005524|GO:0006235|GO:0004798|GO:0005829|GO:0046940|GO:0005739|GO:0005758|GO:0007049|GO:0071363|GO:0005759|GO:0046939|GO:0045445|GO:0046686	242615249	chr2	242615190	-	hs|2q37.3	NM_012145	chr2:242615249-242615190	NM_012145	Hs.471873
A_21_P0000660	12.7479	3.67219	12.7479	up	LOC100499489	uncharacterized LOC100499489	FALSE	Homo sapiens uncharacterized LOC100499489 (LOC100499489), long non-coding RNA [NR_036533]	100499489		22724410	chr10	22724351	-	hs|10p12.2	NR_036533	chr10:22724410-22724351	NR_036533	Hs.7444
A_22_P00012124	12.7211	3.66916	12.7211	up	lnc-POLN-1	lnc-POLN-1:1	FALSE	zl35c04.r1 Soares_pregnant_uterus_NbHPU Homo sapiens cDNA clone IMAGE:503910 5', mRNA sequence [AA131780]			2038297	chr4	2038238	-	hs|4p16.3		chr4:2038297-2038238		Hs.660965
A_22_P00018310	12.6848	3.66503	12.6848	up	lnc-ZNF843-2	lnc-ZNF843-2:1	FALSE	Homo sapiens cDNA FLJ43583 fis, clone SKNMC2006173. [AK125571]			31468351	chr16	31468292	-	hs|16p11.2	AK125571	chr16:31468351-31468292		Hs.729588
A_23_P118174	12.68	3.66448	12.68	up	PLK1	polo-like kinase 1	FALSE	polo-like kinase 1 [Source:HGNC Symbol;Acc:HGNC:9077] [ENST00000562272]	5347	GO:0005515|GO:0007077|GO:0008017|GO:0010997|GO:0000910|GO:0018105|GO:0016301|GO:0051443|GO:0046677|GO:0010800|GO:0005813|GO:0006996|GO:0019901|GO:0000281|GO:0005819|GO:0043393|GO:0030496|GO:0000122|GO:0000070|GO:0000922|GO:0000776|GO:0005654|GO:0030071|GO:0000278|GO:0007094|GO:0007092|GO:0016567|GO:0008283|GO:0045736|GO:0001578|GO:0031572|GO:0032436|GO:0005634|GO:0051233|GO:0031145|GO:0005829|GO:…	23701212	chr16	23700970	+	hs|16p12.2	AK310544	chr16:23700970-23701212		Hs.592049
A_23_P146209	12.6797	3.66445	12.6797	up	RNF170	ring finger protein 170	FALSE	Homo sapiens ring finger protein 170 (RNF170), transcript variant 2, mRNA [NM_030954]	81790	GO:0016567|GO:0016874|GO:0005789|GO:0008270|GO:0016021	42711504	chr8	42711445	-	hs|8p11.21	NM_030954	chr8:42711504-42711445	NM_030954	Hs.491626
A_33_P3345816	12.6617	3.6624	12.6617	up	GPER1	G protein-coupled estrogen receptor 1	FALSE	Homo sapiens G protein-coupled estrogen receptor 1 (GPER1), transcript variant 3, mRNA [NM_001039966]	2852	GO:0005802|GO:0005515|GO:0030054|GO:0045599|GO:0019228|GO:0005622|GO:0032024|GO:0005496|GO:0048786|GO:0045745|GO:0005794|GO:0030335|GO:0031966|GO:0045742|GO:0004930|GO:0014069|GO:0014068|GO:0044327|GO:0043280|GO:0042734|GO:0007049|GO:0007186|GO:0005887|GO:0045087|GO:0005789|GO:0030263|GO:0030264|GO:0032962|GO:0001956|GO:0030424|GO:0048471|GO:0008284|GO:0008285|GO:0005886|GO:0005783|GO:0030819|GO:…	1133337	chr7	1133278	+	hs|7p22.3	NM_001039966	chr7:1133278-1133337	NM_001039966	Hs.20961
A_33_P3304382	12.6509	3.66117	12.6509	up	NDUFAF6	NADH dehydrogenase (ubiquinone) complex I, assembly factor 6	FALSE	Homo sapiens NADH dehydrogenase (ubiquinone) complex I, assembly factor 6 (NDUFAF6), mRNA [NM_152416]	137682	GO:0032981|GO:0005737|GO:0009058|GO:0005743|GO:0005634|GO:0016740	96070883	chr8	96070824	+	hs|8q22.1	NM_152416	chr8:96070824-96070883	NM_152416	Hs.729144
A_23_P33759	12.6393	3.65984	12.6393	up	DHRS3	dehydrogenase/reductase (SDR family) member 3	FALSE	Homo sapiens dehydrogenase/reductase (SDR family) member 3 (DHRS3), mRNA [NM_004753]	9249	GO:0007603|GO:0042622|GO:0060411|GO:0009055|GO:0052650|GO:0001523|GO:0003151|GO:0030278|GO:0000166|GO:0048387|GO:0060349|GO:0042572|GO:0005789|GO:0060021|GO:0016021|GO:0004745|GO:0007601|GO:0055114	12628169	chr1	12628110	-	hs|1p36.22	NM_004753	chr1:12628169-12628110	NM_004753	Hs.289347
A_23_P93282	12.6392	3.65984	12.6392	up	HIST1H3J	histone cluster 1, H3j	FALSE	Homo sapiens histone cluster 1, H3j (HIST1H3J), mRNA [NM_003535]	8356	GO:0005515|GO:0010467|GO:0046982|GO:0006325|GO:0006335|GO:0005576|GO:0005634|GO:0000228|GO:0003677|GO:0032776|GO:0043234|GO:0060968|GO:0016020|GO:0000183|GO:0007596|GO:0045814|GO:0040029|GO:0005654|GO:0000786|GO:0070062	27858262	chr6	27858203	-	hs|6p22.1	NM_003535	chr6:27858262-27858203	NM_003535	Hs.484990
A_21_P0000846	12.6152	3.65709	12.6152	up	SH3PXD2A-AS1	SH3PXD2A antisense RNA 1	FALSE	Homo sapiens SH3PXD2A antisense RNA 1 (SH3PXD2A-AS1), long non-coding RNA [NR_038940]	100505839		105515022	chr10	105514963	+	hs|10q24.33	NR_038940	chr10:105514963-105515022	NR_038940	Hs.655149
A_32_P1381	12.6016	3.65553	12.6016	up	HMGN2	high mobility group nucleosomal binding domain 2	FALSE	Human non-histone chromosomal protein HMG-17 mRNA, complete cds. [M12623]	3151	GO:0005737|GO:0031492|GO:0005634|GO:0000785	26802007	chr1	26801948	+	hs|1p36.11	M12623	chr1:26801948-26802007		Hs.181163
A_33_P3230881	12.5417	3.64866	12.5417	up	ALG10	ALG10, alpha-1,2-glucosyltransferase	FALSE	Homo sapiens ALG10, alpha-1,2-glucosyltransferase (ALG10), mRNA [NM_032834]	84920	GO:0016758|GO:0005789|GO:0016021|GO:0006488|GO:0044267|GO:0043687|GO:0018279	34181115	chr12	34181056	+	hs|12p11.1	NM_032834	chr12:34181056-34181115	NM_032834	Hs.102971
A_21_P0000659	12.518	3.64593	12.518	up	UBAC2-AS1	UBAC2 antisense RNA 1	FALSE	Homo sapiens UBAC2 antisense RNA 1 (UBAC2-AS1), transcript variant 1, long non-coding RNA [NR_036531]	100289373		99848687	chr13	99848628	-	hs|13q32.3	NR_036531	chr13:99848687-99848628	NR_036531	Hs.225914
A_23_P93823	12.5067	3.64463	12.5067	up	RFC2	replication factor C (activator 1) 2, 40kDa	FALSE	Homo sapiens replication factor C (activator 1) 2, 40kDa (RFC2), transcript variant 1, mRNA [NM_181471]	5982	GO:0005515|GO:0005794|GO:0003689|GO:0005634|GO:0005524|GO:0006260|GO:0006261|GO:0006271|GO:0006281|GO:0000723|GO:0006283|GO:0000722|GO:0006297|GO:0005654|GO:0005663|GO:0006289|GO:0000278|GO:0032201	73649925	chr7	73649866	-	hs|7q11.23	NM_181471	chr7:73649925-73649866	NM_181471	Hs.647062
A_33_P3309984	12.4721	3.64063	12.4721	up	KHK	ketohexokinase (fructokinase)	FALSE	Homo sapiens ketohexokinase (fructokinase) (KHK), transcript variant a, mRNA [NM_000221]	3795	GO:0005737|GO:0005975|GO:0009405|GO:0046835|GO:0005634|GO:0044281|GO:0004454|GO:0070873|GO:0005524|GO:0006001|GO:0070062|GO:0005829	27323614	chr2	27323555	+	hs|2p23.3	NM_000221	chr2:27323555-27323614	NM_000221	Hs.567297
A_23_P152136	12.4066	3.63303	12.4066	up	GINS3	GINS complex subunit 3 (Psf3 homolog)	FALSE	Homo sapiens GINS complex subunit 3 (Psf3 homolog) (GINS3), transcript variant 2, mRNA [NM_022770]	64785	GO:0006260|GO:0005654	58439858	chr16	58439799	+	hs|16q21	NM_022770	chr16:58439799-58439858	NM_022770	Hs.47125
A_32_P12327	12.3977	3.632	12.3977	up	USP46-AS1	USP46 antisense RNA 1	FALSE	Homo sapiens USP46 antisense RNA 1 (USP46-AS1), long non-coding RNA [NR_125363]	643783		53527486	chr4	53527427	+	hs|4q12	NR_125363	chr4:53527427-53527486	NR_125363
A_22_P00010513	12.3748	3.62934	12.3748	up	lnc-NBPF6-2	lnc-NBPF6-2:1	FALSE	Homo sapiens cDNA clone IMAGE:5753455. [BC053880]			108744056	chr1	108743997	+	hs|1p13.3	BC053880	chr1:108743997-108744056		Hs.609802
A_33_P3268368	12.3661	3.62832	12.3661	up	FZR1	fizzy/cell division cycle 20 related 1 (Drosophila)	FALSE	Homo sapiens fizzy/cell division cycle 20 related 1 (Drosophila) (FZR1), transcript variant 2, mRNA [NM_016263]	51343	GO:0005515|GO:0008284|GO:0031965|GO:0045732|GO:0070306|GO:0031572|GO:0090344|GO:0051437|GO:0051436|GO:0031145|GO:0051439|GO:0005829|GO:0051488|GO:0040020|GO:0007067|GO:0006281|GO:0070979|GO:0005680|GO:0005654|GO:0000278|GO:0051301	3536755	chr19	3536696	+	hs|19p13.3	NM_016263	chr19:3536696-3536755	NM_016263	Hs.413133
A_23_P100074	12.3657	3.62827	12.3657	up	AVEN	apoptosis, caspase activation inhibitor	FALSE	Homo sapiens apoptosis, caspase activation inhibitor (AVEN), mRNA [NM_020371]	57099	GO:0005622|GO:0005515|GO:0043066|GO:0016020|GO:0006915|GO:0012505	34158739	chr15	34158680	-	hs|15q14	NM_020371	chr15:34158739-34158680	NM_020371	Hs.555966
A_24_P328872	12.3491	3.62633	12.3491	up	CCT5	chaperonin containing TCP1, subunit 5 (epsilon)	FALSE	Homo sapiens chaperonin containing TCP1, subunit 5 (epsilon) (CCT5), mRNA [NM_012073]	22948	GO:0005515|GO:0005813|GO:0031681|GO:0005832|GO:0005874|GO:0048487|GO:0005730|GO:0007339|GO:0009615|GO:0005524|GO:0044297|GO:0005829|GO:0005737|GO:0006457|GO:0051084|GO:0002199|GO:0051082|GO:0044267|GO:0070062	10265989	chr5	10265930	+	hs|5p15.2	NM_012073	chr5:10265930-10265989	NM_012073	Hs.1600
A_23_P5392	12.3318	3.62431	12.3318	up	TP53I3	tumor protein p53 inducible protein 3	FALSE	Homo sapiens tumor protein p53 inducible protein 3 (TP53I3), transcript variant 1, mRNA [NM_004881]	9540	GO:0048038|GO:0008270|GO:0006739|GO:0003960|GO:0070402|GO:0042803|GO:0070062|GO:0055114	24302356	chr2	24300615	-	hs|2p23.3	NM_004881	chr2:24302356-24300615	NM_004881	Hs.50649
A_23_P152678	12.3037	3.62102	12.3037	up	B9D1	B9 protein domain 1	FALSE	Homo sapiens B9 protein domain 1 (B9D1), transcript variant 2, mRNA [NM_015681]	27077	GO:0005813|GO:0006996|GO:0060563|GO:0036038|GO:0001701|GO:0036064|GO:0005829|GO:0007224|GO:0032880|GO:0042384|GO:0016020|GO:0060271|GO:0035869|GO:0008158|GO:0043010|GO:0042733|GO:0001944	19261153	chr17	19251135	-	hs|17p11.2	NM_015681	chr17:19261153-19251135	NM_015681	Hs.462445
A_32_P86739	12.29	3.61941	12.29	up	CASC10	cancer susceptibility candidate 10	FALSE	Homo sapiens cancer susceptibility candidate 10 (CASC10), mRNA [NM_001010911]	399726		21783485	chr10	21783426	-	hs|10p12.31	NM_001010911	chr10:21783485-21783426	NM_001010911	Hs.315568
A_33_P3851788	12.2569	3.61553	12.2569	up	CIRBP-AS1	CIRBP antisense RNA 1	FALSE	Homo sapiens CIRBP antisense RNA 1 (CIRBP-AS1), long non-coding RNA [NR_027271]	148046		1267531	chr19	1267472	-	hs|19p13.3	NR_027271	chr19:1267531-1267472	NR_027271	Hs.438829
A_24_P17302	12.2397	3.6135	12.2397	up	UBE2J2	ubiquitin-conjugating enzyme E2, J2	FALSE	Homo sapiens ubiquitin-conjugating enzyme E2, J2 (UBE2J2), transcript variant 3, mRNA [NM_194458]	118424	GO:0006986|GO:0000209|GO:0019787|GO:0005783|GO:0016874|GO:0005789|GO:0016021|GO:0030433|GO:0005524|GO:0031625	1190050	chr1	1189991	-	hs|1p36.33	NM_194458	chr1:1190050-1189991	NM_194458	Hs.191987
A_33_P3407636	12.2355	3.613	12.2355	up	YWHAE	tyrosine 3-monooxygenase/tryptophan 5-monooxygenase activation protein, epsilon	FALSE	tyrosine 3-monooxygenase/tryptophan 5-monooxygenase activation protein, epsilon [Source:HGNC Symbol;Acc:HGNC:12851] [ENST00000576854]	7531	GO:0051219|GO:0005515|GO:0030424|GO:0021987|GO:0042826|GO:0060306|GO:0015459|GO:0006605|GO:0086091|GO:0050815|GO:0005829|GO:0035556|GO:0005739|GO:0034605|GO:0003064|GO:1900740|GO:0000086|GO:0061024|GO:0016032|GO:0030659|GO:0070062|GO:0042470|GO:0048011|GO:0005871|GO:0006996|GO:0046982|GO:0019904|GO:0006915|GO:0035329|GO:0097190|GO:0097193|GO:0044325|GO:0021766|GO:0043281|GO:0016020|GO:0021762|GO:…	1302259	chr17	1302200	-	hs|17p13.3	AK296555	chr17:1302259-1302200		Hs.513851
A_23_P75038	12.1809	3.60655	12.1809	up	DCLRE1A	DNA cross-link repair 1A	FALSE	Homo sapiens DNA cross-link repair 1A (DCLRE1A), transcript variant 2, mRNA [NM_014881]	9937	GO:0007067|GO:0005730|GO:0005634|GO:0006289|GO:0051301	115594668	chr10	115594609	-	hs|10q25.3	NM_014881	chr10:115594668-115594609	NM_014881	Hs.1560
A_33_P3349827	12.1706	3.60533	12.1706	up	RBM3	RNA binding motif (RNP1, RRM) protein 3	FALSE	Homo sapiens RNA binding motif (RNP1, RRM) protein 3 (RBM3), mRNA [NM_006743]	5935	GO:0005515|GO:0006396|GO:0003723|GO:0009409|GO:0015934|GO:0045727|GO:0005634|GO:0006412|GO:0006417|GO:0030425|GO:0005737|GO:0000166|GO:0035196|GO:0043023	48434054	chrX	48433995	+	hs|Xp11.23	NM_006743	chrX:48433995-48434054	NM_006743	Hs.301404
A_23_P93690	12.1623	3.60435	12.1623	up	MCM7	minichromosome maintenance complex component 7	FALSE	Homo sapiens minichromosome maintenance complex component 7 (MCM7), transcript variant 2, mRNA [NM_182776]	4176	GO:0005515|GO:0042555|GO:0008283|GO:0042493|GO:0003677|GO:0005524|GO:0006974|GO:0005829|GO:0006260|GO:0042325|GO:0006271|GO:0000082|GO:0005737|GO:0004003|GO:0016020|GO:0003697|GO:0071364|GO:0006270|GO:0006268|GO:0005654|GO:0000278|GO:0000785	99690579	chr7	99690520	-	hs|7q22.1	NM_182776	chr7:99690579-99690520	NM_182776	Hs.438720
A_19_P00320067	12.1585	3.60389	12.1585	up	LOC100130417	uncharacterized LOC100130417	FALSE	Homo sapiens uncharacterized LOC100130417 (LOC100130417), transcript variant 1, long non-coding RNA [NR_026874]	100130417		852305	chr1	852246	-	hs|1p36.33	NR_026874	chr1:852305-852246	NR_026874	Hs.200644
A_33_P3259028	12.1157	3.59881	12.1157	up	TRIM24	tripartite motif containing 24	FALSE	tripartite motif containing 24 [Source:HGNC Symbol;Acc:HGNC:11812] [ENST00000343526]	8805	GO:0005515|GO:0004842|GO:0008285|GO:0016567|GO:0006366|GO:0016874|GO:0043434|GO:0005634|GO:0035064|GO:0055074|GO:0005829|GO:0034056|GO:0002039|GO:0030163|GO:0046777|GO:0031647|GO:0070577|GO:0016922|GO:0005719|GO:0003713|GO:0005102|GO:0071391|GO:0042981|GO:0070562|GO:0005726|GO:0043565|GO:0004672|GO:0003682|GO:0005654|GO:0008270|GO:0045893|GO:0045892	138270693	chr7	138270634	+	hs|7q34	AK127592	chr7:138270634-138270693
A_23_P214533	12.0935	3.59616	12.0935	up	ZSCAN31	zinc finger and SCAN domain containing 31	FALSE	Homo sapiens zinc finger and SCAN domain containing 31 (ZSCAN31), transcript variant 1, mRNA [NM_030899]	64288	GO:0006355|GO:0003700|GO:0005634|GO:0003677|GO:0046872|GO:0006351	28293096	chr6	28293037	-	hs|6p22.1	NM_030899	chr6:28293096-28293037	NM_030899	Hs.656413
A_24_P83586	12.083	3.59491	12.083	up	MMACHC	methylmalonic aciduria (cobalamin deficiency) cblC type, with homocystinuria	FALSE	Homo sapiens methylmalonic aciduria (cobalamin deficiency) cblC type, with homocystinuria (MMACHC), mRNA [NM_015506]	25974	GO:0009236|GO:0005739|GO:0005515|GO:0009235|GO:0031419|GO:0006766|GO:0006767|GO:0044281|GO:0005829	45976462	chr1	45976403	+	hs|1p34.1	NM_015506	chr1:45976403-45976462	NM_015506	Hs.13024
A_33_P8991074	12.0548	3.59153	12.0548	up	LOC101927768	uncharacterized LOC101927768	FALSE	Homo sapiens uncharacterized LOC101927768 (LOC101927768), long non-coding RNA [NR_125845]	101927768		114316979	chr6	114316920	+	hs|6q21	NR_125845	chr6:114316920-114316979	NR_125845	Hs.129280
A_23_P70566	12.0074	3.58586	12.0074	up	FKBPL	FK506 binding protein like	FALSE	Homo sapiens FK506 binding protein like (FKBPL), mRNA [NM_022110]	63943	GO:0009314|GO:0005515|GO:0000413|GO:0061077|GO:0005789|GO:0003755|GO:0005528	32097350	chr6	32097291	-	hs|6p21.33	NM_022110	chr6:32097350-32097291	NM_022110	Hs.520042
A_33_P3292886	11.9957	3.58444	11.9957	up	KRT6A	keratin 6A, type II	FALSE	Homo sapiens keratin 6A, type II (KRT6A), mRNA [NM_005554]	3853	GO:0005515|GO:0008284|GO:0016020|GO:0042060|GO:0005200|GO:0005634|GO:0045095|GO:0002009|GO:0030154|GO:0070062	52881146	chr12	52881087	-	hs|12q13.13	NM_005554	chr12:52881146-52881087	NM_005554	Hs.700779
A_23_P58321	11.995	3.58436	11.995	up	CCNA2	cyclin A2	FALSE	Homo sapiens cyclin A2 (CCNA2), mRNA [NM_001237]	890	GO:0005515|GO:0007095|GO:0019901|GO:0010389|GO:0031100|GO:0005634|GO:0007265|GO:0048146|GO:0000079|GO:0005737|GO:0007067|GO:0001939|GO:0033762|GO:0000086|GO:0005654|GO:0001940|GO:0045893|GO:0000278|GO:0032355|GO:0051301	122740054	chr4	122739995	-	hs|4q27	NM_001237	chr4:122740054-122739995	NM_001237	Hs.58974
A_24_P406132	11.9726	3.58166	11.9726	up	MAPK13	mitogen-activated protein kinase 13	FALSE	Homo sapiens mitogen-activated protein kinase 13 (MAPK13), transcript variant 1, mRNA [NM_002754]	5603	GO:0032755|GO:0005515|GO:0048010|GO:0048011|GO:0006355|GO:0006950|GO:0006970|GO:0007265|GO:0005524|GO:0006351|GO:0005829|GO:0035556|GO:0007049|GO:0018105|GO:0000165|GO:0004674|GO:0050729|GO:0004707	36107374	chr6	36107315	+	hs|6p21.31	NM_002754	chr6:36107315-36107374	NM_002754	Hs.178695
A_32_P180265	11.9509	3.57904	11.9509	up			FALSE	Q5VT28_HUMAN (Q5VT28) Family with sequence similarity 27, member B (Family with sequence similarity 27, member A) (Family with sequence similarity 27, member C), partial (85%) [THC2538882]			44997780	chr9	44997721	-	hs|9p11.2		chr9:044997780-044997721
A_24_P331904	11.9501	3.57895	11.9501	up	COMMD4	COMM domain containing 4	FALSE	Homo sapiens COMM domain containing 4 (COMMD4), transcript variant 1, mRNA [NM_017828]	54939	GO:0005515|GO:0005737	75632552	chr15	75632493	+	hs|15q24.2	NM_017828	chr15:75632493-75632552	NM_017828	Hs.351327
A_24_P218979	11.8945	3.57222	11.8945	up	CDCA3	cell division cycle associated 3	FALSE	Homo sapiens cell division cycle associated 3 (CDCA3), transcript variant 1, mRNA [NM_031299]	83461	GO:0008150|GO:0003674|GO:0007067|GO:0016567|GO:0005575|GO:0051301|GO:0005829	6958498	chr12	6958315	-	hs|12p13.31	NM_031299	chr12:6958498-6958315	NM_031299	Hs.524216
A_33_P3313796	11.8776	3.57017	11.8776	up	CCDC34	coiled-coil domain containing 34	FALSE	Homo sapiens coiled-coil domain containing 34 (CCDC34), transcript variant 1, mRNA [NM_030771]	91057		27360176	chr11	27360117	-	hs|11p14.1	NM_030771	chr11:27360176-27360117	NM_030771	Hs.143733
A_33_P3867534	11.8739	3.56972	11.8739	up	MCM10	minichromosome maintenance complex component 10	FALSE	Homo sapiens minichromosome maintenance complex component 10 (MCM10), transcript variant 1, mRNA [NM_182751]	55388	GO:0006260|GO:0005515|GO:0005737|GO:0000082|GO:0008283|GO:0005730|GO:0005654|GO:0005634|GO:0000278|GO:0003677|GO:0046872|GO:0042802	13252051	chr10	13251992	+	hs|10p13	NM_182751	chr10:13251992-13252051	NM_182751	Hs.198363
A_33_P3387696	11.8576	3.56774	11.8576	up	TMBIM4	transmembrane BAX inhibitor motif containing 4	FALSE	Homo sapiens transmembrane BAX inhibitor motif containing 4 (TMBIM4), transcript variant 1, mRNA [NM_001282606]	51643	GO:0050848|GO:0005515|GO:0043066|GO:0005795|GO:0000139|GO:0006915|GO:0016021	66530792	chr12	66530733	-	hs|12q14.3	NM_001282606	chr12:66530792-66530733	NM_001282606	Hs.505934
A_23_P104651	11.842	3.56584	11.842	up	CDCA5	cell division cycle associated 5	FALSE	Homo sapiens cell division cycle associated 5 (CDCA5), mRNA [NM_080668]	113130	GO:0005515|GO:0007076|GO:0000790|GO:0005886|GO:0005694|GO:0005634|GO:0071922|GO:0005829|GO:0006302|GO:0008278|GO:0007067|GO:0000082|GO:0005737|GO:0003682|GO:0005654|GO:0007080|GO:0000278|GO:0000775|GO:0051301|GO:0007064	64845055	chr11	64844996	-	hs|11q13.1	NM_080668	chr11:64845055-64844996	NM_080668	Hs.434886
A_22_P00014994	11.7855	3.55895	11.7855	up	LOC102723385	uncharacterized LOC102723385	FALSE	Homo sapiens uncharacterized LOC102723385 (LOC102723385), transcript variant 3, long non-coding RNA [NR_119381]	102723385		19078963	chr16	19078904	-	hs|16p12.3	NR_119381	chr16:19078963-19078904	NR_119381
A_33_P3386262	11.7722	3.55732	11.7722	up	CDT1	chromatin licensing and DNA replication factor 1	FALSE	Homo sapiens chromatin licensing and DNA replication factor 1 (CDT1), mRNA [NM_030928]	81620	GO:0006260|GO:0005515|GO:0000082|GO:0033262|GO:0030174|GO:0000083|GO:0000076|GO:0005654|GO:0005634|GO:0000278|GO:0003677|GO:0005829	88875665	chr16	88875606	+	hs|16q24.3	NM_030928	chr16:88875606-88875665	NM_030928	Hs.122908
A_33_P3407256	11.7481	3.55435	11.7481	up	TRIP13	thyroid hormone receptor interactor 13	FALSE	Homo sapiens thyroid hormone receptor interactor 13 (TRIP13), transcript variant 2, mRNA [NM_001166260]	9319	GO:0003712|GO:0005515|GO:0048477|GO:0006366|GO:0007286|GO:0005634|GO:0001556|GO:0007283|GO:0005524|GO:0042802|GO:0006302|GO:0007144|GO:0001673|GO:0007130|GO:0007141|GO:0007131	901529	chr5	901470	+	hs|5p15.33	NM_001166260	chr5:901470-901529	NM_001166260	Hs.436187
A_23_P57306	11.7201	3.55091	11.7201	up	CHAF1B	chromatin assembly factor 1, subunit B (p60)	FALSE	Homo sapiens chromatin assembly factor 1, subunit B (p60) (CHAF1B), mRNA [NM_005441]	8208	GO:0000790|GO:0006355|GO:0033186|GO:0006335|GO:0005634|GO:0006351|GO:0005829|GO:0006260|GO:0043234|GO:0042393|GO:0005737|GO:0007049|GO:0006281|GO:0006461|GO:0031497|GO:0003682|GO:0005654|GO:0051082	37789017	chr21	37788958	+	hs|21q22.12	NM_005441	chr21:37788958-37789017	NM_005441	Hs.75238
A_23_P12336	11.7088	3.54952	11.7088	up	PRMT6	protein arginine methyltransferase 6	FALSE	Homo sapiens protein arginine methyltransferase 6 (PRMT6), mRNA [NM_018137]	55170	GO:0005515|GO:0070611|GO:0019919|GO:0070612|GO:0016571|GO:0006325|GO:0035241|GO:0005634|GO:0006351|GO:0042054|GO:0005829|GO:0035242|GO:0042393|GO:0044020|GO:0043985|GO:0006284|GO:0016032|GO:0005654|GO:0045892|GO:0034970	107601481	chr1	107601422	+	hs|1p13.3	NM_018137	chr1:107601422-107601481	NM_018137	Hs.26006
A_23_P434944	11.7063	3.54921	11.7063	up	ILF3	interleukin enhancer binding factor 3, 90kDa	FALSE	Homo sapiens interleukin enhancer binding factor 3, 90kDa (ILF3), transcript variant 2, mRNA [NM_004516]	3609	GO:0003725|GO:0005515|GO:0017148|GO:0003723|GO:0005730|GO:0005634|GO:0003677|GO:0006351|GO:0005739|GO:0051607|GO:0005737|GO:0016020|GO:0030529|GO:0005654|GO:0006468|GO:0045893|GO:0045892|GO:0045071	10795824	chr19	10795765	+	hs|19p13.2	NM_004516	chr19:10795765-10795824	NM_004516	Hs.465885
A_23_P97423	11.6368	3.54062	11.6368	up	UBE2Q1	ubiquitin-conjugating enzyme E2Q family member 1	FALSE	Homo sapiens ubiquitin-conjugating enzyme E2Q family member 1 (UBE2Q1), mRNA [NM_017582]	55585	GO:0009566|GO:0005515|GO:0016567|GO:0001967|GO:0070459|GO:0007617|GO:0007566|GO:0016874|GO:0005634|GO:0030175|GO:0005524|GO:0005829	154521395	chr1	154521336	-	hs|1q21.3	NM_017582	chr1:154521395-154521336	NM_017582	Hs.607928
A_23_P164814	11.6287	3.53961	11.6287	up	C19orf57	chromosome 19 open reading frame 57	FALSE	Homo sapiens chromosome 19 open reading frame 57 (C19orf57), mRNA [NM_024323]	79173	GO:0005515|GO:0003674|GO:0007275|GO:0005575	13993314	chr19	13993255	-	hs|19p13.13	NM_024323	chr19:13993314-13993255	NM_024323	Hs.143288
A_23_P115375	11.6143	3.53783	11.6143	up	HIST2H3D	histone cluster 2, H3d	FALSE	Homo sapiens histone cluster 2, H3d (HIST2H3D), mRNA [NM_001123375]	653604	GO:0005515|GO:0010467|GO:0046982|GO:0005576|GO:0005634|GO:0003677|GO:0032776|GO:0000183|GO:0007596|GO:0045814|GO:0040029|GO:0005654|GO:0000786|GO:0070062	120905040	chr1	120904981	+	hs|1p11.2	NM_001123375	chr1:120904981-120905040	NM_001123375	Hs.712062
A_23_P134295	11.5825	3.53388	11.5825	up	NUDT1	nudix (nucleoside diphosphate linked moiety X)-type motif 1	FALSE	Homo sapiens nudix (nucleoside diphosphate linked moiety X)-type motif 1 (NUDT1), transcript variant 2B, mRNA [NM_198949]	4521	GO:0046061|GO:0006203|GO:0006200|GO:0003924|GO:0005634|GO:0044281|GO:0046872|GO:0005829|GO:0005739|GO:0035539|GO:0006195|GO:0005737|GO:0030515|GO:0005759|GO:0008413|GO:0006979|GO:0070062|GO:0055086|GO:0050072|GO:0006184|GO:0006281|GO:0034656|GO:0042262|GO:0047693|GO:0036219	2290619	chr7	2290560	+	hs|7p22.3	NM_198949	chr7:2290560-2290619	NM_198949	Hs.534331
A_24_P100517	11.5676	3.53202	11.5676	up	SAPCD2	suppressor APC domain containing 2	FALSE	Homo sapiens suppressor APC domain containing 2 (SAPCD2), mRNA [NM_178448]	89958	GO:0005737|GO:0005730|GO:0005634	139957282	chr9	139957223	-	hs|9q34.3	NM_178448	chr9:139957282-139957223	NM_178448	Hs.19322
A_33_P3406939	11.5548	3.53043	11.5548	up	KIF24	kinesin family member 24	FALSE	Homo sapiens kinesin family member 24 (KIF24), mRNA [NM_194313]	347240	GO:0005515|GO:0008017|GO:0005871|GO:0006996|GO:0005814|GO:0005874|GO:0003777|GO:0005524|GO:0005829|GO:0043234|GO:0042384|GO:0008152|GO:0016887|GO:0007019|GO:0007018	34252568	chr9	34252509	-	hs|9p13.3	NM_194313	chr9:34252568-34252509	NM_194313	Hs.710246
A_23_P370588	11.5508	3.52992	11.5508	up	HOXB8	homeobox B8	FALSE	Homo sapiens homeobox B8 (HOXB8), mRNA [NM_024016]	3218	GO:0043565|GO:0008344|GO:0006355|GO:0003700|GO:0045638|GO:0048704|GO:0005634|GO:0007625|GO:0009952|GO:0021516|GO:0019233|GO:0006351	46689894	chr17	46689835	-	hs|17q21.32	NM_024016	chr17:46689894-46689835	NM_024016	Hs.514292
A_23_P103011	11.5443	3.52911	11.5443	up	RAB36	RAB36, member RAS oncogene family	FALSE	Homo sapiens RAB36, member RAS oncogene family (RAB36), mRNA [NM_004914]	9609	GO:0006184|GO:0005794|GO:0000139|GO:0003924|GO:0032482|GO:0019003|GO:0005525|GO:0006886	23506487	chr22	23506428	+	hs|22q11.23	NM_004914	chr22:23506428-23506487	NM_004914	Hs.369557
A_23_P158596	11.5234	3.52649	11.5234	up	AGTRAP	angiotensin II receptor-associated protein	FALSE	Homo sapiens angiotensin II receptor-associated protein (AGTRAP), transcript variant 4, mRNA [NM_001040196]	57085	GO:0005515|GO:0001666|GO:0004945|GO:0005886|GO:0038166|GO:0043231|GO:0005737|GO:0000139|GO:0005789|GO:0008217|GO:0005654|GO:0016021|GO:0005938|GO:0030659	11808531	chr1	11808472	+	hs|1p36.22	NM_001040196	chr1:11808472-11808531	NM_001040196	Hs.464438
A_23_P97265	11.5138	3.52529	11.5138	up	GPATCH4	G patch domain containing 4	FALSE	Homo sapiens G patch domain containing 4 (GPATCH4), transcript variant 2, mRNA [NM_182679]	54865		156564382	chr1	156564323	-	hs|1q23.1	NM_182679	chr1:156564382-156564323	NM_182679	Hs.193832
A_32_P46840	11.5083	3.5246	11.5083	up	LOC729680	uncharacterized LOC729680	FALSE	Homo sapiens cDNA FLJ33345 fis, clone BRACE2003713. [AK090664]	729680		21276863	chr13	21276804	-	hs|13q12.11	AK090664	chr13:21276863-21276804		Hs.655142
A_24_P227091	11.4852	3.5217	11.4852	up	KIF11	kinesin family member 11	FALSE	Homo sapiens kinesin family member 11 (KIF11), mRNA [NM_004523]	3832	GO:0008017|GO:0007100|GO:0032403|GO:0005829|GO:0019886|GO:0005737|GO:0007059|GO:0008574|GO:0005876|GO:0090307|GO:0007051|GO:0007052|GO:0016887|GO:0007018|GO:0005871|GO:0019901|GO:0005874|GO:0005819|GO:0046602|GO:0003777|GO:0005524|GO:0000922|GO:0007067|GO:0016020|GO:0007596|GO:0008152|GO:0051301	94414686	chr10	94414627	+	hs|10q23.33	NM_004523	chr10:94414627-94414686	NM_004523	Hs.8878
A_32_P194264	11.4787	3.52089	11.4787	up	CHAC2	ChaC, cation transport regulator homolog 2 (E. coli)	FALSE	Homo sapiens ChaC, cation transport regulator homolog 2 (E. coli) (CHAC2), mRNA [NM_001008708]	494143	GO:0008150|GO:0003674|GO:0016746|GO:0008152|GO:0005575	54001513	chr2	54001454	+	hs|2p16.2	NM_001008708	chr2:54001454-54001513	NM_001008708	Hs.585944
A_21_P0000090	11.4669	3.51941	11.4669	up	TSFM	Ts translation elongation factor, mitochondrial	FALSE	Homo sapiens Ts translation elongation factor, mitochondrial (TSFM), transcript variant 4, mRNA [NM_001172697]	10102	GO:0005739|GO:0070125|GO:0032543|GO:0006996|GO:0032784|GO:0005654|GO:0005634|GO:0003746|GO:0006414	58186808	chr12	58180926	+	hs|12q14.1	NM_001172697	chr12:58180926-58186808	NM_001172697	Hs.632704
A_24_P29445	11.4632	3.51894	11.4632	up	TMEM14B	transmembrane protein 14B	FALSE	Homo sapiens transmembrane protein 14B (TMEM14B), transcript variant 1, mRNA [NM_030969]	81853	GO:0016021	10755417	chr6	10751451	+	hs|6p24.2	NM_030969	chr6:10751451-10755417	NM_030969	Hs.95600
A_23_P66719	11.4589	3.5184	11.4589	up	DHRS13	dehydrogenase/reductase (SDR family) member 13	FALSE	Homo sapiens dehydrogenase/reductase (SDR family) member 13 (DHRS13), mRNA [NM_144683]	147015	GO:0016020|GO:0016491|GO:0005576|GO:0055114	27225108	chr17	27225049	-	hs|17q11.2	NM_144683	chr17:27225108-27225049	NM_144683	Hs.631760
A_23_P8640	11.4501	3.51729	11.4501	up	GPER1	G protein-coupled estrogen receptor 1	FALSE	Homo sapiens G protein-coupled estrogen receptor 1 (GPER1), transcript variant 3, mRNA [NM_001039966]	2852	GO:0005802|GO:0005515|GO:0030054|GO:0045599|GO:0019228|GO:0005622|GO:0032024|GO:0005496|GO:0048786|GO:0045745|GO:0005794|GO:0030335|GO:0031966|GO:0045742|GO:0004930|GO:0014069|GO:0014068|GO:0044327|GO:0043280|GO:0042734|GO:0007049|GO:0007186|GO:0005887|GO:0045087|GO:0005789|GO:0030263|GO:0030264|GO:0032962|GO:0001956|GO:0030424|GO:0048471|GO:0008284|GO:0008285|GO:0005886|GO:0005783|GO:0030819|GO:…	1133395	chr7	1133336	+	hs|7p22.3	NM_001039966	chr7:1133336-1133395	NM_001039966	Hs.20961
A_23_P11862	11.445	3.51665	11.445	up	C1orf112	chromosome 1 open reading frame 112	FALSE	Homo sapiens chromosome 1 open reading frame 112 (C1orf112), mRNA [NM_018186]	55732		169822169	chr1	169822110	+	hs|1q24.2	NM_018186	chr1:169822110-169822169	NM_018186	Hs.443551
A_23_P429491	11.4384	3.51582	11.4384	up	DDIAS	DNA damage-induced apoptosis suppressor	FALSE	Homo sapiens DNA damage-induced apoptosis suppressor (DDIAS), mRNA [NM_145018]	220042	GO:0071850|GO:0030097|GO:0034644|GO:0005737|GO:0071345|GO:2000270|GO:0007286|GO:0071447|GO:0006915|GO:0005634|GO:0071480|GO:0006974	82645410	chr11	82645351	+	hs|11q14.1	NM_145018	chr11:82645351-82645410	NM_145018	Hs.165607
A_23_P51085	11.4318	3.51498	11.4318	up	SPC25	SPC25, NDC80 kinetochore complex component	FALSE	Homo sapiens SPC25, NDC80 kinetochore complex component (SPC25), mRNA [NM_020675]	57405	GO:0005515|GO:0007067|GO:0007059|GO:0000777|GO:0005634|GO:0007052|GO:0000278|GO:0031262|GO:0051301|GO:0005829	169728015	chr2	169727956	-	hs|2q31.1	NM_020675	chr2:169728015-169727956	NM_020675	Hs.421956
A_33_P3311863	11.4128	3.51258	11.4128	up	AP2A2	adaptor-related protein complex 2, alpha 2 subunit	FALSE	Homo sapiens adaptor-related protein complex 2, alpha 2 subunit (AP2A2), transcript variant 1, mRNA [NM_001242837]	161	GO:0072583|GO:0005515|GO:0048011|GO:0035615|GO:0048013|GO:0019901|GO:0005886|GO:0030122|GO:0042059|GO:0007268|GO:0006886|GO:0050690|GO:0005829|GO:0008289|GO:0030666|GO:0003674|GO:0019886|GO:0007173|GO:0007411|GO:0008565|GO:0016023|GO:0016032|GO:0030669	1011238	chr11	1011179	+	hs|11p15.5	NM_001242837	chr11:1011179-1011238	NM_001242837	Hs.19121
A_23_P95302	11.3834	3.50886	11.3834	up	RFC5	replication factor C (activator 1) 5, 36.5kDa	FALSE	Homo sapiens replication factor C (activator 1) 5, 36.5kDa (RFC5), transcript variant 2, mRNA [NM_181578]	5985	GO:0005515|GO:0003689|GO:0005634|GO:0005524|GO:0006260|GO:0006261|GO:0006271|GO:0006281|GO:0000723|GO:0006283|GO:0000722|GO:0006297|GO:0005654|GO:0005663|GO:0006289|GO:0019899|GO:0000278|GO:0032201	118469833	chr12	118469774	+	hs|12q24.23	NM_181578	chr12:118469774-118469833	NM_181578	Hs.731908
A_24_P58529	11.3792	3.50833	11.3792	up	TUBA1C	tubulin, alpha 1c	FALSE	Homo sapiens tubulin, alpha 1c (TUBA1C), transcript variant 5, mRNA [NM_032704]	84790	GO:0005515|GO:0005881|GO:0051258|GO:0005874|GO:0003924|GO:0005634|GO:0005525|GO:0031982|GO:0006184|GO:0030705|GO:0005198|GO:0006457|GO:0005200|GO:0051084|GO:0007017|GO:0044267|GO:0051301	49666344	chr12	49666285	+	hs|12q13.12	NM_032704	chr12:49666285-49666344	NM_032704	Hs.652390
A_33_P3661631	11.3697	3.50712	11.3697	up	PCBD2	pterin-4 alpha-carbinolamine dehydratase/dimerization cofactor of hepatocyte nuclear factor 1 alpha (TCF1) 2	FALSE	Homo sapiens pterin-4 alpha-carbinolamine dehydratase/dimerization cofactor of hepatocyte nuclear factor 1 alpha (TCF1) 2 (PCBD2), mRNA [NM_032151]	84105	GO:0005739|GO:0005515|GO:0051289|GO:0006729|GO:0004505|GO:0005634|GO:0005575|GO:0045893|GO:0008124|GO:0051291|GO:0055114	134296419	chr5	134296360	+	hs|5q31.1	NM_032151	chr5:134296360-134296419	NM_032151	Hs.710014
A_21_P0001702	11.3663	3.50669	11.3663	up	lnc-CHD1L-1	lnc-CHD1L-1:3	FALSE	LNCipedia lincRNA (lnc-CHD1L-1), lincRNA [lnc-CHD1L-1:3]			146646141	chr1	146646082	+	hs|1q21.1		chr1:146646082-146646141	XM_006711636
A_33_P3409665	11.3296	3.50203	11.3296	up	DEPDC5	DEP domain containing 5	FALSE	Homo sapiens DEP domain containing 5 (DEPDC5), transcript variant 2, mRNA [NM_001007188]	9681	GO:0043547|GO:0035556|GO:0048471|GO:0005765|GO:0005829|GO:0005096	32211971	chr22	32211912	+	hs|22q12.3	NM_001007188	chr22:32211912-32211971	NM_001007188	Hs.435022
A_23_P163099	11.3073	3.49918	11.3073	up	POLE2	polymerase (DNA directed), epsilon 2, accessory subunit	FALSE	Homo sapiens polymerase (DNA directed), epsilon 2, accessory subunit (POLE2), transcript variant 1, mRNA [NM_002692]	5427	GO:0042276|GO:0008622|GO:0003887|GO:0003677|GO:0043231|GO:0006260|GO:0006261|GO:0000082|GO:0006281|GO:0000723|GO:0006270|GO:0006283|GO:0000722|GO:0006297|GO:0005654|GO:0006289|GO:0000278|GO:0032201	50122470	chr14	50122411	-	hs|14q21.3	NM_002692	chr14:50122470-50122411	NM_002692	Hs.162777
A_24_P287941	11.2768	3.49529	11.2768	up	PSMC3IP	PSMC3 interacting protein	FALSE	Homo sapiens PSMC3 interacting protein (PSMC3IP), transcript variant 1, mRNA [NM_013290]	29893	GO:0051321|GO:0030374|GO:0006310|GO:0005634|GO:0005575|GO:0003677	40724775	chr17	40724716	-	hs|17q21.2	NM_013290	chr17:40724775-40724716	NM_013290	Hs.383019
A_23_P258493	11.2254	3.48869	11.2254	up	LMNB1	lamin B1	FALSE	Homo sapiens lamin B1 (LMNB1), transcript variant 1, mRNA [NM_005573]	4001	GO:0031965|GO:0016020|GO:0043274|GO:0005198|GO:0006915|GO:0005637|GO:0005654|GO:0005635|GO:0006921|GO:0005638	126172542	chr5	126172483	+	hs|5q23.2	NM_005573	chr5:126172483-126172542	NM_005573	Hs.89497
A_23_P500873	11.2126	3.48705	11.2126	up	RAD51D	RAD51 paralog D	FALSE	Homo sapiens RAD51 paralog D (RAD51D), transcript variant 4, mRNA [NM_133629]	5892	GO:0000400|GO:0005515|GO:0000781|GO:0005813|GO:0043015|GO:0005657|GO:0005634|GO:0003677|GO:0005524|GO:0005737|GO:0006281|GO:0000723|GO:0003697|GO:0000724|GO:0042148|GO:0033063|GO:0008094|GO:0007131	33427686	chr17	33427627	-	hs|17q12	NM_133629	chr17:33427686-33427627	NM_133629	Hs.631757
A_32_P221799	11.196	3.48492	11.196	up	HIST1H2AM	histone cluster 1, H2am	FALSE	Homo sapiens histone cluster 1, H2am (HIST1H2AM), mRNA [NM_003514]	8336	GO:0005515|GO:0008150|GO:0046982|GO:0005634|GO:0019899|GO:0000786|GO:0003677|GO:0070062	27860566	chr6	27860507	-	hs|6p22.1	NM_003514	chr6:27860566-27860507	NM_003514	Hs.134999
A_32_P62997	11.1793	3.48276	11.1793	up	PBK	PDZ binding kinase	FALSE	Homo sapiens PDZ binding kinase (PBK), transcript variant 1, mRNA [NM_018492]	55872	GO:0005515|GO:0034644|GO:0007067|GO:0004674|GO:0050728|GO:0001933|GO:0006468|GO:0032435|GO:0005575|GO:0032873|GO:0005524	27667843	chr8	27667784	-	hs|8p21.1	NM_018492	chr8:27667843-27667784	NM_018492	Hs.104741
A_24_P56884	11.1709	3.48167	11.1709	up			FALSE	transmembrane protein 199 [Source:HGNC Symbol;Acc:HGNC:18085] [ENST00000580868]			26687569	chr17	26686386	+	hs|17q11.2	AY074907	chr17:26686386-26687569		Hs.707906
A_33_P3361513	11.1483	3.47875	11.1483	up	NLE1	notchless homolog 1 (Drosophila)	FALSE	Homo sapiens notchless homolog 1 (Drosophila) (NLE1), transcript variant 2, mRNA [NM_001014445]	54475	GO:0007219|GO:0045930|GO:0090263|GO:0005730|GO:0001826|GO:0042273|GO:0005634|GO:2001268	33462341	chr17	33462282	-	hs|17q12	NM_001014445	chr17:33462341-33462282	NM_001014445	Hs.85570
A_33_P3344086	11.1329	3.47676	11.1329	up	HIST1H2AJ	histone cluster 1, H2aj	FALSE	Homo sapiens histone cluster 1, H2aj (HIST1H2AJ), mRNA [NM_021066]	8331		27782191	chr6	27782132	-	hs|6p22.1	NM_021066	chr6:27782191-27782132	NM_021066	Hs.406691
A_33_P3339212	11.0894	3.47111	11.0894	up	TRIP13	thyroid hormone receptor interactor 13	FALSE	Homo sapiens thyroid hormone receptor interactor 13 (TRIP13), transcript variant 1, mRNA [NM_004237]	9319	GO:0003712|GO:0005515|GO:0048477|GO:0006366|GO:0007286|GO:0005634|GO:0001556|GO:0007283|GO:0005524|GO:0042802|GO:0006302|GO:0007144|GO:0001673|GO:0007130|GO:0007141|GO:0007131	918061	chr5	918002	+	hs|5p15.33	NM_004237	chr5:918002-918061	NM_004237	Hs.436187
A_24_P914940	11.0765	3.46943	11.0765	up	MEF2BNB	MEF2B neighbor	FALSE	Homo sapiens MEF2B neighbor (MEF2BNB), transcript variant 1, mRNA [NM_001145784]	729991	GO:0007507|GO:0005515	19288116	chr19	19288057	-	hs|19p13.11	NM_001145784	chr19:19288116-19288057	NM_001145784	Hs.153629
A_24_P228026	11.0506	3.46606	11.0506	up	CYB5D2	cytochrome b5 domain containing 2	FALSE	Homo sapiens cytochrome b5 domain containing 2 (CYB5D2), transcript variant 1, mRNA [NM_144611]	124936	GO:0016020|GO:0045666|GO:0005576|GO:0020037|GO:0012505	4060334	chr17	4060275	+	hs|17p13.2	NM_144611	chr17:4060275-4060334	NM_144611	Hs.513871
A_23_P20823	11.0257	3.46279	11.0257	up	WDR34	WD repeat domain 34	FALSE	Homo sapiens WD repeat domain 34 (WDR34), mRNA [NM_052844]	89891	GO:0005737|GO:0006996|GO:0005814|GO:0005930|GO:0072372|GO:0036064	131396209	chr9	131396150	-	hs|9q34.11	NM_052844	chr9:131396209-131396150	NM_052844	Hs.495240
A_23_P28886	11.0207	3.46214	11.0207	up	PCNA	proliferating cell nuclear antigen	FALSE	Homo sapiens proliferating cell nuclear antigen (PCNA), transcript variant 1, mRNA [NM_002592]	5111	GO:0005515|GO:0043626|GO:0032405|GO:0008283|GO:0033993|GO:0005634|GO:0032077|GO:0019985|GO:0042802|GO:0007507|GO:0006271|GO:0005737|GO:0000082|GO:0000083|GO:0006272|GO:0000723|GO:0030855|GO:0000722|GO:0070557|GO:0005663|GO:0006297|GO:0006298|GO:0043596|GO:0006275|GO:0070062|GO:0030971|GO:0005813|GO:0070182|GO:0000701|GO:0030337|GO:0006281|GO:0006283|GO:0006284|GO:0032139|GO:0005654|GO:0006289|GO:…	5096102	chr20	5095957	-	hs|20p13	NM_002592	chr20:5096102-5095957	NM_002592	Hs.147433
A_21_P0001128	11.0062	3.46025	11.0062	up	LINC01389	long intergenic non-protein coding RNA 1389	FALSE	Homo sapiens long intergenic non-protein coding RNA 1389 (LINC01389), long non-coding RNA [NR_126355]	102724077		47846671	chr1	47846612	-	hs|1p33	NR_126355	chr1:47846671-47846612	NR_126355
A_23_P87351	10.9964	3.45895	10.9964	up	RRM1	ribonucleotide reductase M1	FALSE	Homo sapiens ribonucleotide reductase M1 (RRM1), mRNA [NM_001033]	6240	GO:0005515|GO:0021846|GO:0015949|GO:0060041|GO:0055086|GO:0051290|GO:0044281|GO:0042995|GO:0005635|GO:0005524|GO:0005829|GO:0006260|GO:0005737|GO:0009263|GO:0010212|GO:0043025|GO:0005654|GO:0004748|GO:0000278|GO:0006206|GO:0008584|GO:0070062|GO:0055114	4160006	chr11	4159947	+	hs|11p15.4	NM_001033	chr11:4159947-4160006	NM_001033	Hs.445705
A_23_P415021	10.9961	3.45892	10.9961	up	METTL7A	methyltransferase like 7A	FALSE	Homo sapiens methyltransferase like 7A (METTL7A), mRNA [NM_014033]	25840	GO:0005811|GO:0005737|GO:0016020|GO:0005783|GO:0008757|GO:0032259|GO:0070062	51326160	chr12	51326101	+	hs|12q13.12	NM_014033	chr12:51326101-51326160	NM_014033	Hs.744021
A_22_P00022663	10.9858	3.45757	10.9858	up	lnc-RPL30-1	lnc-RPL30-1:1	FALSE	LNCipedia lincRNA (lnc-RPL30-1), lincRNA [lnc-RPL30-1:1]			98741647	chr8	98741588	-	hs|8q22.1		chr8:98741647-98741588
A_24_P330796	10.9647	3.45479	10.9647	up	MKS1	Meckel syndrome, type 1	FALSE	Homo sapiens Meckel syndrome, type 1 (MKS1), transcript variant 1, mRNA [NM_017777]	54903	GO:0005515|GO:0042384|GO:0005813|GO:0005737|GO:0006996|GO:0016020|GO:0005814|GO:0060271|GO:0036038|GO:0048754|GO:0036064|GO:0005829	56288363	chr17	56288049	-	hs|17q22	NM_017777	chr17:56288363-56288049	NM_017777	Hs.408843
A_33_P3357813	10.9079	3.44731	10.9079	up	HTR1D	5-hydroxytryptamine (serotonin) receptor 1D, G protein-coupled	FALSE	Homo sapiens serotonin 1D receptor (5-HT1D`) mRNA, complete cds. [M81589]	3352	GO:0005886|GO:0007268|GO:0009636|GO:0051378|GO:0007193|GO:0014827|GO:0007210|GO:0040012|GO:0004993|GO:0005887|GO:0007187|GO:0050795|GO:0042310	23519615	chr1	23519556	-	hs|1p36.12	M81589	chr1:23519615-23519556		Hs.121482
A_24_P48248	10.9015	3.44645	10.9015	up	C17orf53	chromosome 17 open reading frame 53	FALSE	Homo sapiens chromosome 17 open reading frame 53 (C17orf53), transcript variant 1, mRNA [NM_024032]	78995		42232714	chr17	42232655	+	hs|17q21.31	NM_024032	chr17:42232655-42232714	NM_024032	Hs.437059
A_23_P214798	10.8533	3.44006	10.8533	up	SYNCRIP	synaptotagmin binding, cytoplasmic RNA interacting protein	FALSE	Homo sapiens synaptotagmin binding, cytoplasmic RNA interacting protein (SYNCRIP), transcript variant 1, mRNA [NM_006372]	10492	GO:0017148|GO:0005515|GO:0008380|GO:0006396|GO:0070934|GO:0005783|GO:0003723|GO:0005634|GO:0071013|GO:0001649|GO:0071346|GO:0000166|GO:0016020|GO:0000398|GO:0030529|GO:0008143|GO:0016032|GO:0005654|GO:0071204|GO:0070937	86324192	chr6	86324133	-	hs|6q14.3	NM_006372	chr6:86324192-86324133	NM_006372	Hs.571177
A_23_P119337	10.8381	3.43804	10.8381	up	ATF5	activating transcription factor 5	FALSE	Homo sapiens activating transcription factor 5 (ATF5), transcript variant 1, mRNA [NM_012068]	22809	GO:0005515|GO:0005667|GO:0021891|GO:0043066|GO:0000977|GO:0006357|GO:0003714|GO:0001228|GO:0009791|GO:0006351|GO:0048712|GO:0005737|GO:0035264|GO:0045944|GO:0031072|GO:0007623|GO:0005654	50436813	chr19	50436754	+	hs|19q13.33	NM_012068	chr19:50436754-50436813	NM_012068	Hs.9754
A_23_P408239	10.8358	3.43774	10.8358	up	PASK	PAS domain containing serine/threonine kinase	FALSE	Homo sapiens PAS domain containing serine/threonine kinase (PASK), transcript variant 5, mRNA [NM_001252124]	23178	GO:0005515|GO:0005794|GO:0005634|GO:0045727|GO:0005524|GO:0045719|GO:0007165|GO:0005737|GO:0043576|GO:0046777|GO:0004674|GO:0006468|GO:0004871|GO:0035091|GO:2000505|GO:0070092	242053592	chr2	242053533	-	hs|2q37.3	NM_001252124	chr2:242053592-242053533	NM_001252124	Hs.397891
A_23_P375	10.8217	3.43586	10.8217	up	CDCA8	cell division cycle associated 8	FALSE	Homo sapiens cell division cycle associated 8 (CDCA8), transcript variant 2, mRNA [NM_018101]	55143	GO:0005515|GO:0051276|GO:0010369|GO:0005730|GO:0005819|GO:0030496|GO:0005634|GO:0005829|GO:0045171|GO:0032133|GO:0043234|GO:0007080|GO:0000278|GO:0000775|GO:0051301	38175208	chr1	38175149	+	hs|1p34.3	NM_018101	chr1:38175149-38175208	NM_018101	Hs.524571
A_23_P252740	10.8203	3.43567	10.8203	up	DSCC1	DNA replication and sister chromatid cohesion 1	FALSE	Homo sapiens DNA replication and sister chromatid cohesion 1 (DSCC1), mRNA [NM_024094]	79075	GO:0006260|GO:0005515|GO:0031390|GO:0034421|GO:0034088|GO:0003689|GO:0005654|GO:0000785|GO:0006275|GO:0000775	120847137	chr8	120847079	-	hs|8q24.12	NM_024094	chr8:120847137-120847079	NM_024094	Hs.315167
A_21_P0014820	10.8194	3.43555	10.8194	up			FALSE	endogenous retrovirus group K3, member 1 [Source:HGNC Symbol;Acc:HGNC:30466] [ENST00000413518]			58826692	chr19	58826633	+	hs|19q13.43	AK054868	chr19:58826633-58826692		Hs.739944
A_33_P3301876	10.8025	3.43329	10.8025	up			FALSE				240321637	chr2	240321578	-	hs|2q37.3		chr2:240321637-240321578
A_32_P222383	10.7853	3.43099	10.7853	up	HMGN2	high mobility group nucleosomal binding domain 2	FALSE	Homo sapiens high mobility group nucleosomal binding domain 2 (HMGN2), mRNA [NM_005517]	3151	GO:0005737|GO:0031492|GO:0005634|GO:0000785	26802251	chr1	26802192	+	hs|1p36.11	NM_005517	chr1:26802192-26802251	NM_005517	Hs.181163
A_33_P3391656	10.7426	3.42527	10.7426	up	TP53RK	TP53 regulating kinase	FALSE	Homo sapiens TP53 regulating kinase (TP53RK), mRNA [NM_033550]	112858	GO:0005515|GO:0002039|GO:0070525|GO:0016787|GO:0016020|GO:0004674|GO:0000408|GO:0006468|GO:0005634|GO:0005524|GO:0008033|GO:0005829	45313382	chr20	45313323	-	hs|20q13.12	NM_033550	chr20:45313382-45313323	NM_033550	Hs.440263
A_23_P53039	10.723	3.42264	10.723	up	LDHC	lactate dehydrogenase C	FALSE	Homo sapiens lactate dehydrogenase C (LDHC), transcript variant 1, mRNA [NM_002301]	3948	GO:0006754|GO:0005737|GO:0044262|GO:0019516|GO:0004459|GO:0031514|GO:0005634|GO:0030317|GO:0019244|GO:0070062	18472591	chr11	18472532	+	hs|11p15.1	NM_002301	chr11:18472532-18472591	NM_002301	Hs.654377
A_24_P40594	10.7124	3.42121	10.7124	up	HOMEZ	homeobox and leucine zipper encoding	FALSE	Homo sapiens homeobox and leucine zipper encoding (HOMEZ), mRNA [NM_020834]	57594	GO:0005737|GO:0003700|GO:0003714|GO:0005730|GO:0005634|GO:0000122|GO:0003677|GO:0006351	23743806	chr14	23743747	-	hs|14q11.2	NM_020834	chr14:23743806-23743747	NM_020834	Hs.632332
A_23_P43157	10.7028	3.41992	10.7028	up	MYBL1	v-myb avian myeloblastosis viral oncogene homolog-like 1	FALSE	Homo sapiens v-myb avian myeloblastosis viral oncogene homolog-like 1 (MYBL1), transcript variant 1, mRNA [NM_001080416]	4603	GO:0010467|GO:0001077|GO:0045944|GO:0003682|GO:0034587|GO:0005634|GO:0045893|GO:0000978|GO:0006351	67474765	chr8	67474706	-	hs|8q13.1	NM_001080416	chr8:67474765-67474706	NM_001080416	Hs.445898
A_21_P0007030	10.7011	3.41969	10.7011	up	lnc-UROS-1	lnc-UROS-1:1	FALSE	LNCipedia lincRNA (lnc-UROS-1), lincRNA [lnc-UROS-1:1]			127473789	chr10	127473730	-	hs|10q26.13		chr10:127473789-127473730
A_33_P3318960	10.6948	3.41884	10.6948	up	POLR2F	polymerase (RNA) II (DNA directed) polypeptide F	FALSE	Homo sapiens polymerase (RNA) II (DNA directed) polypeptide F (POLR2F), transcript variant 4, mRNA [NM_001301131]	5435	GO:0008380|GO:0010467|GO:0006386|GO:0006368|GO:0006367|GO:0006385|GO:0006366|GO:0006363|GO:0006362|GO:0006361|GO:0005634|GO:0006360|GO:0006383|GO:0005829|GO:0005736|GO:0034587|GO:0005665|GO:0016032|GO:0005666|GO:0032481|GO:0035019|GO:0005730|GO:0006370|GO:0003677|GO:0050434|GO:0006281|GO:0001056|GO:0000398|GO:0006283|GO:0045814|GO:0045087|GO:0001055|GO:0001054|GO:0040029|GO:0005654|GO:0006289	38352848	chr22	38352789	+	hs|22q13.1	NM_001301131	chr22:38352789-38352848	NM_001301131	Hs.436578
A_24_P333567	10.6788	3.41668	10.6788	up	MAN1B1-AS1	MAN1B1 antisense RNA 1 (head to head)	FALSE	Homo sapiens MAN1B1 antisense RNA 1 (head to head) (MAN1B1-AS1), long non-coding RNA [NR_027447]	100289341		139980301	chr9	139980242	-	hs|9q34.3	NR_027447	chr9:139980301-139980242	NR_027447	Hs.593896
A_24_P217848	10.6769	3.41642	10.6769	up	HIST1H2AK	histone cluster 1, H2ak	FALSE	Homo sapiens histone cluster 1, H2ak (HIST1H2AK), mRNA [NM_003510]	8330	GO:0005515|GO:0008150|GO:0003674|GO:0046982|GO:0005634|GO:0019899|GO:0000786|GO:0003677|GO:0070062	27805788	chr6	27805729	-	hs|6p22.1	NM_003510	chr6:27805788-27805729	NM_003510	Hs.734717
A_23_P76851	10.6339	3.4106	10.6339	up	PRMT5	protein arginine methyltransferase 5	FALSE	Homo sapiens protein arginine methyltransferase 5 (PRMT5), transcript variant 2, mRNA [NM_001039619]	10419	GO:0005515|GO:0019918|GO:0010467|GO:0008283|GO:0008168|GO:0006325|GO:0005634|GO:0008469|GO:0005829|GO:0005737|GO:0001046|GO:0006355|GO:0007088|GO:0003714|GO:0018216|GO:0000122|GO:0034660|GO:0035246|GO:0000387|GO:0006351|GO:0032922|GO:0034709|GO:0035243|GO:0043985|GO:0003682|GO:0043021|GO:0042118|GO:0005654	23390227	chr14	23390168	-	hs|14q11.2	NM_001039619	chr14:23390227-23390168	NM_001039619	Hs.367854
A_23_P215900	10.6226	3.40906	10.6226	up	SCARA3	scavenger receptor class A, member 3	FALSE	Homo sapiens scavenger receptor class A, member 3 (SCARA3), transcript variant 1, mRNA [NM_016240]	51435	GO:0009650|GO:0005581|GO:0000139|GO:0005789|GO:0016021|GO:0006979|GO:0006898|GO:0005044	27530442	chr8	27530383	+	hs|8p21.1	NM_016240	chr8:27530383-27530442	NM_016240	Hs.128856
A_33_P3237359	10.6187	3.40854	10.6187	up	HMGB3	high mobility group box 3	FALSE	Homo sapiens high mobility group box 3 (HMGB3), transcript variant 1, mRNA [NM_001301228]	3149	GO:0045578|GO:0006355|GO:0003690|GO:0045638|GO:0008301|GO:0005694|GO:0003682|GO:0007275|GO:0006338|GO:0006310|GO:0005634	150156632	chrX	150156573	+	hs|Xq28	NM_001301228	chrX:150156573-150156632	NM_001301228	Hs.19114
A_23_P93641	10.5959	3.40543	10.5959	up	AKR1B10	aldo-keto reductase family 1, member B10 (aldose reductase)	FALSE	Homo sapiens aldo-keto reductase family 1, member B10 (aldose reductase) (AKR1B10), mRNA [NM_020299]	57016	GO:0005515|GO:0044598|GO:0047718|GO:0045550|GO:0044597|GO:0001758|GO:0007603|GO:0007586|GO:0006081|GO:0001523|GO:0005764|GO:0005829|GO:0004033|GO:0016488|GO:0008202|GO:0070062|GO:0055114	134225998	chr7	134225939	+	hs|7q33	NM_020299	chr7:134225939-134225998	NM_020299	Hs.116724
A_23_P144697	10.5846	3.4039	10.5846	up	RAD1	RAD1 checkpoint DNA exonuclease	FALSE	Homo sapiens RAD1 checkpoint DNA exonuclease (RAD1), transcript variant 1, mRNA [NM_002853]	5810	GO:0005515|GO:0008408|GO:0030896|GO:0090305|GO:0005694|GO:0005634|GO:0071479|GO:0006974|GO:0043231|GO:0003684|GO:0006260|GO:0006281|GO:0008853|GO:0021762|GO:0051598|GO:0005654|GO:0000077|GO:0000738	34908952	chr5	34908893	-	hs|5p13.2	NM_002853	chr5:34908952-34908893	NM_002853	Hs.38114
A_33_P3349646	10.5676	3.40158	10.5676	up	PCDH7	protocadherin 7	FALSE	Homo sapiens protocadherin 7 (PCDH7), transcript variant a, mRNA [NM_002589]	5099	GO:0005886|GO:0005887|GO:0005509|GO:0007156	30726218	chr4	30726159	+	hs|4p15.1	NM_002589	chr4:30726159-30726218	NM_002589	Hs.479439
A_23_P72157	10.5408	3.39791	10.5408	up	MFSD7	major facilitator superfamily domain containing 7	FALSE	Homo sapiens major facilitator superfamily domain containing 7 (MFSD7), transcript variant 2, mRNA [NM_032219]	84179	GO:0016021|GO:0055085	675759	chr4	675700	-	hs|4p16.3	NM_032219	chr4:675759-675700	NM_032219	Hs.567612
A_23_P80626	10.5113	3.39387	10.5113	up	PRRT3	proline-rich transmembrane protein 3	FALSE	Homo sapiens proline-rich transmembrane protein 3 (PRRT3), mRNA [NM_207351]	285368	GO:0016021	9987299	chr3	9987240	-	hs|3p25.3	NM_207351	chr3:9987299-9987240	NM_207351	Hs.598147
A_32_P92399	10.5032	3.39276	10.5032	up	COG8	component of oligomeric golgi complex 8	FALSE	Homo sapiens component of oligomeric golgi complex 8 (COG8), mRNA [NM_032382]	84342	GO:0016020|GO:0000139|GO:0017119|GO:0015031	69362884	chr16	69362825	-	hs|16q22.1	NM_032382	chr16:69362884-69362825	NM_032382	Hs.130849
A_23_P27048	10.3973	3.37814	10.3973	up			FALSE	transmembrane protein 199 [Source:HGNC Symbol;Acc:HGNC:18085] [ENST00000292114]			26688976	chr17	26688917	+	hs|17q11.2	BC033113	chr17:26688917-26688976		Hs.707906
A_23_P50108	10.3933	3.37758	10.3933	up	NDC80	NDC80 kinetochore complex component	FALSE	Homo sapiens NDC80 kinetochore complex component (NDC80), mRNA [NM_006101]	10403	GO:0005515|GO:0000132|GO:0005634|GO:0005829|GO:0051315|GO:0007067|GO:0000070|GO:0007059|GO:0016020|GO:0000942|GO:0000777|GO:0005200|GO:0000776|GO:0008608|GO:0000278|GO:0007052|GO:0031262|GO:0000775|GO:0051301	2610857	chr18	2610798	+	hs|18p11.32	NM_006101	chr18:2610798-2610857	NM_006101	Hs.414407
A_23_P143569	10.3844	3.37634	10.3844	up	DGCR6L	DiGeorge syndrome critical region gene 6-like	FALSE	Homo sapiens DiGeorge syndrome critical region gene 6-like (DGCR6L), mRNA [NM_033257]	85359	GO:0005515|GO:0005634	20302879	chr22	20302309	-	hs|22q11.21	NM_033257	chr22:20302879-20302309	NM_033257	Hs.410965
A_33_P3228959	10.377	3.37532	10.377	up	MRPL11	mitochondrial ribosomal protein L11	FALSE	Homo sapiens mitochondrial ribosomal protein L11 (MRPL11), transcript variant 1, mRNA [NM_016050]	65003	GO:0070124|GO:0005515|GO:0070125|GO:0070126|GO:0032543|GO:0006996|GO:0003735|GO:0005761|GO:0005743|GO:0006412	66204673	chr11	66204614	-	hs|11q13.2	NM_016050	chr11:66204673-66204614	NM_016050	Hs.418450
A_23_P143047	10.369	3.37421	10.369	up	ATP6V1E2	ATPase, H+ transporting, lysosomal 31kDa, V1 subunit E2	FALSE	Homo sapiens ATPase, H+ transporting, lysosomal 31kDa, V1 subunit E2 (ATP6V1E2), mRNA [NM_080653]	90423	GO:0008286|GO:0006879|GO:0033572|GO:0051701|GO:0008553|GO:0001669|GO:0046961|GO:0015991|GO:0090382|GO:0055085|GO:0033178|GO:0005829	46739193	chr2	46739134	-	hs|2p21	NM_080653	chr2:46739193-46739134	NM_080653	Hs.659656
A_23_P94422	10.3679	3.37405	10.3679	up	MELK	maternal embryonic leucine zipper kinase	FALSE	Homo sapiens maternal embryonic leucine zipper kinase (MELK), transcript variant 1, mRNA [NM_014791]	9833	GO:0030097|GO:0005515|GO:0043065|GO:0005886|GO:0008283|GO:0005509|GO:0008631|GO:0006915|GO:0018108|GO:0005524|GO:0008289|GO:0061351|GO:0046777|GO:0016020|GO:0004674|GO:0000086|GO:0004715|GO:0005938	36677251	chr9	36677192	+	hs|9p13.2	NM_014791	chr9:36677192-36677251	NM_014791	Hs.184339
A_23_P38497	10.3647	3.37361	10.3647	up	SLC25A11	solute carrier family 25 (mitochondrial carrier; oxoglutarate carrier), member 11	FALSE	Homo sapiens solute carrier family 25 (mitochondrial carrier; oxoglutarate carrier), member 11 (SLC25A11), transcript variant 1, mRNA [NM_003562]	8402	GO:0005739|GO:0005975|GO:0005887|GO:0015367|GO:0009405|GO:0006810|GO:0006094|GO:0005743|GO:0006006|GO:0015742|GO:0005634|GO:0044281	4841477	chr17	4841339	-	hs|17p13.2	NM_003562	chr17:4841477-4841339	NM_003562	Hs.184877
A_23_P160537	10.3415	3.37038	10.3415	up	AUNIP	aurora kinase A and ninein interacting protein	FALSE	Homo sapiens aurora kinase A and ninein interacting protein (AUNIP), transcript variant 2, mRNA [NM_024037]	79000	GO:0005515|GO:0005813|GO:0005737|GO:0000922|GO:0007051	26160615	chr1	26160556	-	hs|1p36.11	NM_024037	chr1:26160615-26160556	NM_024037	Hs.725400
A_23_P105044	10.3353	3.3695	10.3353	up	MRPL23	mitochondrial ribosomal protein L23	FALSE	Homo sapiens mitochondrial ribosomal protein L23 (MRPL23), mRNA [NM_021134]	6150	GO:0070124|GO:0070125|GO:0070126|GO:0003735|GO:0006996|GO:0032543|GO:0003723|GO:0005730|GO:0005743|GO:0006412|GO:0005762|GO:0005739|GO:0000166	1974080	chr11	1974021	+	hs|11p15.5	NM_021134	chr11:1974021-1974080	NM_021134	Hs.3254
A_22_P00009616	10.3253	3.36811	10.3253	up	LOC100507554	uncharacterized LOC100507554	FALSE	PREDICTED: Homo sapiens uncharacterized LOC100507554 (LOC100507554), transcript variant X3, ncRNA [XR_425526]	100507554		217363389	chr2	217363330	-	hs|2q35	XR_425526	chr2:217363389-217363330	XR_425526	Hs.132598
A_21_P0009672	10.3184	3.36715	10.3184	up	LOC400684	uncharacterized LOC400684	FALSE	Homo sapiens uncharacterized LOC400684 (LOC400684), long non-coding RNA [NR_046201]	400684		32881074	chr19	32881015	-	hs|19q13.11	NR_046201	chr19:32881074-32881015	NR_046201	Hs.438766
A_23_P123454	10.2975	3.36423	10.2975	up	NUDT18	nudix (nucleoside diphosphate linked moiety X)-type motif 18	FALSE	Homo sapiens nudix (nucleoside diphosphate linked moiety X)-type motif 18 (NUDT18), mRNA [NM_024815]	79873	GO:0005515|GO:0046712|GO:0034656|GO:0000287|GO:0046057|GO:0046067|GO:0055086|GO:0044281|GO:0005829	21964671	chr8	21964612	-	hs|8p21.3	NM_024815	chr8:21964671-21964612	NM_024815	Hs.745387
A_21_P0000500	10.2927	3.36356	10.2927	up	SNORD86	small nucleolar RNA, C/D box 86	FALSE	Homo sapiens small nucleolar RNA, C/D box 86 (SNORD86), small nucleolar RNA [NR_004399]	692201		2636828	chr20	2636769	+	hs|20p13	NR_004399	chr20:2636769-2636828	NR_004399	Hs.376064
A_23_P9523	10.281	3.36191	10.281	up	RBKS	ribokinase	FALSE	Homo sapiens ribokinase (RBKS), transcript variant 1, mRNA [NM_022128]	64080	GO:0019303|GO:0046835|GO:0004747|GO:0005524|GO:0070062	28004544	chr2	28004485	-	hs|2p23.2	NM_022128	chr2:28004544-28004485	NM_022128	Hs.11916
A_23_P129659	10.2677	3.36004	10.2677	up	ZNF689	zinc finger protein 689	FALSE	Homo sapiens zinc finger protein 689 (ZNF689), transcript variant 1, mRNA [NM_138447]	115509	GO:0006355|GO:0005634|GO:0035914|GO:0003677|GO:0046872|GO:0006351	30615108	chr16	30615049	-	hs|16p11.2	NM_138447	chr16:30615108-30615049	NM_138447	Hs.454685
A_23_P163455	10.2641	3.35953	10.2641	up	MAP1A	microtubule-associated protein 1A	FALSE	Homo sapiens microtubule-associated protein 1A (MAP1A), mRNA [NM_002373]	4130	GO:0008017|GO:0005515|GO:0005198|GO:0007605|GO:0005875|GO:0005874|GO:0000226|GO:0005829	43823211	chr15	43823152	+	hs|15q15.3	NM_002373	chr15:43823152-43823211	NM_002373	Hs.194301
A_23_P133123	10.2559	3.35838	10.2559	up	MND1	meiotic nuclear divisions 1 homolog (S. cerevisiae)	FALSE	Homo sapiens meiotic nuclear divisions 1 homolog (S. cerevisiae) (MND1), transcript variant 1, mRNA [NM_032117]	84057	GO:0051321|GO:0006310|GO:0005634|GO:0003677	154336044	chr4	154335985	+	hs|4q31.3	NM_032117	chr4:154335985-154336044	NM_032117	Hs.294088
A_21_P0000671	10.2507	3.35765	10.2507	up	MT1E	metallothionein 1E	FALSE	Homo sapiens metallothionein 1E (MT1E), mRNA [NM_175617]	4493	GO:0071294|GO:0048471|GO:0005737|GO:0008270|GO:0005634|GO:0071276|GO:0045926	56660942	chr16	56660883	+	hs|16q12.2	NM_175617	chr16:56660883-56660942	NM_175617	Hs.744893
A_23_P48835	10.2446	3.35679	10.2446	up	KIF23	kinesin family member 23	FALSE	Homo sapiens kinesin family member 23 (KIF23), transcript variant 1, mRNA [NM_138555]	9493	GO:0005515|GO:0008017|GO:0051256|GO:0072686|GO:0005634|GO:0005829|GO:0000910|GO:0019886|GO:0016887|GO:0007018|GO:0005871|GO:0005813|GO:0000281|GO:0032467|GO:0000022|GO:0005874|GO:0005819|GO:0030496|GO:0003777|GO:0005524|GO:0045171|GO:0007596|GO:0008152|GO:0005654|GO:0097149|GO:0000278|GO:0005925	69740583	chr15	69740524	+	hs|15q23	NM_138555	chr15:69740524-69740583	NM_138555	Hs.270845
A_23_P150009	10.2353	3.35548	10.2353	up	ZDHHC16	zinc finger, DHHC-type containing 16	FALSE	Homo sapiens zinc finger, DHHC-type containing 16 (ZDHHC16), transcript variant 5, mRNA [NM_198046]	84287	GO:0018345|GO:0016409|GO:0005789|GO:0006915|GO:0008270|GO:0016021|GO:0019706	99216863	chr10	99216804	+	hs|10q24.1	NM_198046	chr10:99216804-99216863	NM_198046	Hs.76662
A_23_P69226	10.1718	3.3465	10.1718	up	EMC3	ER membrane protein complex subunit 3	FALSE	Homo sapiens ER membrane protein complex subunit 3 (EMC3), mRNA [NM_018447]	55831	GO:0072546|GO:0008150|GO:0003674|GO:0034975|GO:0016021	10018659	chr3	10016132	-	hs|3p25.3	NM_018447	chr3:10018659-10016132	NM_018447	Hs.475392
A_33_P3349947	10.1691	3.34612	10.1691	up	TCP1	t-complex 1	FALSE	Homo sapiens t-complex 1 (TCP1), transcript variant 1, mRNA [NM_030752]	6950	GO:0005515|GO:0005813|GO:0005794|GO:0001669|GO:0005832|GO:0005874|GO:0007339|GO:0005524|GO:0044297|GO:0005829|GO:0005720|GO:0006457|GO:0007021|GO:2000109|GO:0051084|GO:0002199|GO:0051082|GO:0044267|GO:0044053|GO:0000242|GO:0031625|GO:0070062	160199617	chr6	160199558	-	hs|6q25.3	NM_030752	chr6:160199617-160199558	NM_030752	Hs.363137
A_33_P3281151	10.1458	3.34281	10.1458	up	FUBP1	far upstream element (FUSE) binding protein 1	FALSE	Homo sapiens far upstream element (FUSE) binding protein 1 (FUBP1), transcript variant 1, mRNA [NM_001303433]	8880	GO:0010628|GO:0005515|GO:0003700|GO:0006366|GO:0003697|GO:0045944|GO:0001205|GO:0005654|GO:0005634	78414935	chr1	78414876	-	hs|1p31.1	NM_001303433	chr1:78414935-78414876	NM_001303433	Hs.567380
A_33_P3217480	10.1299	3.34055	10.1299	up	HIRIP3	HIRA interacting protein 3	FALSE	Homo sapiens HIRA interacting protein 3 (HIRIP3), transcript variant 1, mRNA [NM_003609]	8479	GO:0005515|GO:0005730|GO:0005654|GO:0005634|GO:0006333	30004385	chr16	30004326	-	hs|16p11.2	NM_003609	chr16:30004385-30004326	NM_003609	Hs.567370
A_32_P512061	10.1293	3.34046	10.1293	up	GBAP1	glucosidase, beta, acid pseudogene 1	FALSE	Homo sapiens glucosidase, beta, acid pseudogene 1 (GBAP1), non-coding RNA [NR_002188]	2630		155184923	chr1	155184864	-	hs|1q22	NR_002188	chr1:155184923-155184864	NR_002188	Hs.719930
A_24_P941166	10.1274	3.34019	10.1274	up	ZNF425	zinc finger protein 425	FALSE	Homo sapiens zinc finger protein 425 (ZNF425), mRNA [NM_001001661]	155054	GO:0005737|GO:0005634|GO:0045892|GO:0003677|GO:0046872|GO:0006351	148800153	chr7	148800094	-	hs|7q36.1	NM_001001661	chr7:148800153-148800094	NM_001001661	Hs.31743
A_23_P102937	10.1247	3.33981	10.1247	up	SUMO3	small ubiquitin-like modifier 3	FALSE	Homo sapiens small ubiquitin-like modifier 3 (SUMO3), transcript variant 1, mRNA [NM_006936]	6612	GO:0005515|GO:0034504|GO:0016925|GO:0005634|GO:0005737|GO:2000060|GO:0016605|GO:0019789|GO:0000776|GO:0005654|GO:0044267|GO:0043687|GO:0070062	46225999	chr21	46225940	-	hs|21q22.3	NM_006936	chr21:46225999-46225940	NM_006936	Hs.474005
A_23_P62607	10.104	3.33685	10.104	up	IL22RA1	interleukin 22 receptor, alpha 1	FALSE	Homo sapiens interleukin 22 receptor, alpha 1 (IL22RA1), mRNA [NM_021258]	58985	GO:0050829|GO:0008150|GO:0042015|GO:0004896|GO:0005886|GO:0019221|GO:0016021|GO:0004904	24446278	chr1	24446235	-	hs|1p36.11	NM_021258	chr1:24446278-24446235	NM_021258	Hs.110915
A_22_P00015395	10.1003	3.33632	10.1003	up			FALSE				4233487	chr16	4233428	-	hs|16p13.3		chr16:4233487-4233428
A_33_P7455793	10.0866	3.33437	10.0866	up	RBM26-AS1	RBM26 antisense RNA 1	FALSE	Homo sapiens RBM26 antisense RNA 1 (RBM26-AS1), long non-coding RNA [NR_038991]	100505538		79994944	chr13	79992042	+	hs|13q31.1	NR_038991	chr13:79992042-79994944	NR_038991	Hs.600720
A_33_P3358977	10.0559	3.32998	10.0559	up	RNASEH2C	ribonuclease H2, subunit C	FALSE	Homo sapiens ribonuclease H2, subunit C (RNASEH2C), mRNA [NM_032193]	84153	GO:0032299|GO:0005634|GO:0006401	65485203	chr11	65485144	-	hs|11q13.1	NM_032193	chr11:65485203-65485144	NM_032193	Hs.718438
A_33_P3285260	10.0535	3.32963	10.0535	up			FALSE	chromosome 21 open reading frame 33 [Source:HGNC Symbol;Acc:HGNC:1273] [ENST00000493883]			45561299	chr21	45561240	+	hs|21q22.3	XM_006710101	chr21:45561240-45561299	XM_006710101
A_24_P91991	10.004	3.32251	10.004	up	NAT8L	N-acetyltransferase 8-like (GCN5-related, putative)	FALSE	Homo sapiens N-acetyltransferase 8-like (GCN5-related, putative) (NAT8L), mRNA [NM_178557]	339983	GO:0005739|GO:0005737|GO:0031966|GO:0017188|GO:0051586|GO:0030867|GO:0008152|GO:0016021	2067628	chr4	2067569	+	hs|4p16.3	NM_178557	chr4:2067569-2067628	NM_178557	Hs.318529
A_22_P00007632	9.99573	3.32131	9.99573	up	USP3-AS1	USP3 antisense RNA 1	FALSE	Homo sapiens USP3 antisense RNA 1 (USP3-AS1), long non-coding RNA [NR_034080]	100130855		63886953	chr15	63886894	-	hs|15q22.31	NR_034080	chr15:63886953-63886894	NR_034080	Hs.631163
A_23_P163481	9.98072	3.31914	9.98072	up	BUB1B	BUB1 mitotic checkpoint serine/threonine kinase B	FALSE	Homo sapiens BUB1 mitotic checkpoint serine/threonine kinase B (BUB1B), mRNA [NM_001211]	701	GO:0005515|GO:0007094|GO:0007093|GO:0048471|GO:0008283|GO:0034501|GO:0051233|GO:0031145|GO:0005829|GO:0005737|GO:0005680|GO:0007091|GO:0005815|GO:0006915|GO:0051436|GO:0005524|GO:0051439|GO:0000940|GO:0007067|GO:0004672|GO:0004674|GO:0000777|GO:0000776|GO:0006468|GO:0000778|GO:0000278|GO:0051301	40512887	chr15	40512828	+	hs|15q15.1	NM_001211	chr15:40512828-40512887	NM_001211	Hs.513645
A_23_P118815	9.9803	3.31908	9.9803	up	BIRC5	baculoviral IAP repeat containing 5	FALSE	Homo sapiens baculoviral IAP repeat containing 5 (BIRC5), transcript variant 3, mRNA [NM_001012271]	332	GO:0008017|GO:0005515|GO:0004842|GO:0042803|GO:0042802|GO:0000910|GO:0043027|GO:0048037|GO:0046982|GO:0005814|GO:0005819|GO:0031536|GO:0030496|GO:0051303|GO:0045931|GO:0000777|GO:0008270|GO:0000278|GO:0019899|GO:0045892|GO:0000775|GO:0051301|GO:0005881|GO:0008284|GO:0031577|GO:0004869|GO:0016567|GO:0031503|GO:0051087|GO:0005634|GO:0046872|GO:0005829|GO:0005737|GO:0007059|GO:0015631|GO:0000086|GO:…	76220779	chr17	76220720	+	hs|17q25.3	NM_001012271	chr17:76220720-76220779	NM_001012271	Hs.744872
A_23_P322	9.97826	3.31879	9.97826	up	EFNA4	ephrin-A4	FALSE	Homo sapiens ephrin-A4 (EFNA4), transcript variant 3, mRNA [NM_182690]	1945	GO:0005515|GO:0005005|GO:0048013|GO:0046875|GO:0046849|GO:0005886|GO:0007411|GO:0005887|GO:0030316|GO:0007267|GO:0005576|GO:0031225	155041713	chr1	155041654	+	hs|1q22	NM_182690	chr1:155041654-155041713	NM_182690	Hs.449913
A_33_P3344127	9.97634	3.31851	9.97634	up	HIST1H2AC	histone cluster 1, H2ac	FALSE	Homo sapiens histone cluster 1, H2ac (HIST1H2AC), mRNA [NM_003512]	8334	GO:0008150|GO:0003674|GO:0046982|GO:0005634|GO:0000786|GO:0003677|GO:0070062	26124520	chr6	26124461	+	hs|6p22.2	NM_003512	chr6:26124461-26124520	NM_003512	Hs.484950
A_23_P163820	9.96829	3.31735	9.96829	up	ZNF629	zinc finger protein 629	FALSE	Homo sapiens zinc finger protein 629 (ZNF629), mRNA [NM_001080417]	23361	GO:0006355|GO:0003700|GO:0005634|GO:0003677|GO:0046872|GO:0006351	30790245	chr16	30790186	-	hs|16p11.2	NM_001080417	chr16:30790245-30790186	NM_001080417	Hs.301094
A_24_P647682	9.943	3.31368	9.943	up			FALSE	tubulin, beta class I pseudogene 6 [Source:HGNC Symbol;Acc:HGNC:42175] [ENST00000416519]			55714309	chr7	55714250	+	hs|7p11.2		chr7:55714250-55714309
A_23_P148308	9.93966	3.3132	9.93966	up	RBM3	RNA binding motif (RNP1, RRM) protein 3	FALSE	Homo sapiens RNA binding motif (RNP1, RRM) protein 3 (RBM3), mRNA [NM_006743]	5935	GO:0005515|GO:0006396|GO:0003723|GO:0009409|GO:0015934|GO:0045727|GO:0005634|GO:0006412|GO:0006417|GO:0030425|GO:0005737|GO:0000166|GO:0035196|GO:0043023	48436114	chrX	48436055	+	hs|Xp11.23	NM_006743	chrX:48436055-48436114	NM_006743	Hs.301404
A_21_P0014442	9.93904	3.31311	9.93904	up	LOC100507306	uncharacterized LOC100507306	FALSE	PREDICTED: Homo sapiens uncharacterized LOC100507306 (LOC100507306), transcript variant X2, ncRNA [XR_251642]	100507306		120370811	chr4	120370752	-	hs|4q26	XR_251642	chr4:120370811-120370752	XR_251642	Hs.655864
A_33_P3311755	9.9071	3.30846	9.9071	up	KIF23	kinesin family member 23	FALSE	Homo sapiens kinesin family member 23 (KIF23), transcript variant 1, mRNA [NM_138555]	9493	GO:0005515|GO:0008017|GO:0051256|GO:0072686|GO:0005634|GO:0005829|GO:0000910|GO:0019886|GO:0016887|GO:0007018|GO:0005871|GO:0005813|GO:0000281|GO:0032467|GO:0000022|GO:0005874|GO:0005819|GO:0030496|GO:0003777|GO:0005524|GO:0045171|GO:0007596|GO:0008152|GO:0005654|GO:0097149|GO:0000278|GO:0005925	69738429	chr15	69738370	+	hs|15q23	NM_138555	chr15:69738370-69738429	NM_138555	Hs.270845
A_23_P68610	9.89972	3.30739	9.89972	up	TPX2	TPX2, microtubule-associated	FALSE	Homo sapiens TPX2, microtubule-associated (TPX2), mRNA [NM_012112]	22974	GO:0005515|GO:0019901|GO:0060236|GO:0008283|GO:0005874|GO:0005819|GO:0006915|GO:0005634|GO:0005525|GO:0005524|GO:0032147|GO:0000922|GO:0005737|GO:0007067|GO:0015630|GO:0043203|GO:0005654|GO:0051301	30389032	chr20	30388973	+	hs|20q11.21	NM_012112	chr20:30388973-30389032	NM_012112	Hs.244580
A_32_P41487	9.88545	3.30531	9.88545	up	HMGN2	high mobility group nucleosomal binding domain 2	FALSE	Homo sapiens high mobility group nucleosomal binding domain 2 (HMGN2), mRNA [NM_005517]	3151	GO:0005737|GO:0031492|GO:0005634|GO:0000785	26802413	chr1	26802354	+	hs|1p36.11	NM_005517	chr1:26802354-26802413	NM_005517	Hs.181163
A_24_P212565	9.88358	3.30503	9.88358	up			FALSE				172190099	chr5	172190040	-	hs|5q35.1		chr5:172190099-172190040
A_23_P146479	9.87222	3.30337	9.87222	up	SURF2	surfeit 2	FALSE	Homo sapiens surfeit 2 (SURF2), transcript variant 1, mRNA [NM_017503]	6835	GO:0008150|GO:0003674|GO:0005886|GO:0005730|GO:0005634|GO:0005575	136227222	chr9	136227163	+	hs|9q34.2	NM_017503	chr9:136227163-136227222	NM_017503	Hs.159448
A_23_P33613	9.84772	3.29979	9.84772	up	DCTPP1	dCTP pyrophosphatase 1	FALSE	Homo sapiens dCTP pyrophosphatase 1 (DCTPP1), mRNA [NM_024096]	79077	GO:0032556|GO:0000287|GO:0051289|GO:0047429|GO:0009143|GO:0047840|GO:0005829	30435368	chr16	30435309	-	hs|16p11.2	NM_024096	chr16:30435368-30435309	NM_024096	Hs.632191
A_33_P3340025	9.82622	3.29664	9.82622	up	GINS1	GINS complex subunit 1 (Psf1 homolog)	FALSE	Homo sapiens GINS complex subunit 1 (Psf1 homolog) (GINS1), mRNA [NM_021067]	9837	GO:0006271|GO:0005737|GO:0001833|GO:0005654|GO:0005634|GO:0000278	25429170	chr20	25429111	+	hs|20p11.21	NM_021067	chr20:25429111-25429170	NM_021067	Hs.658464
A_21_P0000845	9.82141	3.29593	9.82141	up	MIPEPP3	mitochondrial intermediate peptidase pseudogene 3	FALSE	Homo sapiens mitochondrial intermediate peptidase pseudogene 3 (MIPEPP3), transcript variant 1, non-coding RNA [NR_038939]	650794		21906052	chr13	21905993	+	hs|13q12.11		chr13:21905993-21906052	NR_038939	Hs.147563
A_23_P112341	9.81292	3.29468	9.81292	up	RMI1	RecQ mediated genome instability 1	FALSE	Homo sapiens RecQ mediated genome instability 1 (RMI1), mRNA [NM_024945]	80010	GO:0006260|GO:0005515|GO:0035264|GO:0005654|GO:0005634|GO:0042593|GO:0002023|GO:0009749	86618905	chr9	86618846	+	hs|9q21.32	NM_024945	chr9:86618846-86618905	NM_024945	Hs.726327
A_23_P55174	9.81015	3.29428	9.81015	up	G6PC3	glucose 6 phosphatase, catalytic, 3	FALSE	Homo sapiens glucose 6 phosphatase, catalytic, 3 (G6PC3), transcript variant 1, mRNA [NM_138387]	92579	GO:0005975|GO:0006094|GO:0015760|GO:0044281|GO:0055085|GO:0008645|GO:0015758|GO:0016020|GO:0016311|GO:0004346|GO:0005789|GO:0009405|GO:0016021|GO:0051156	42152071	chr17	42151599	+	hs|17q21.31	NM_138387	chr17:42151599-42152071	NM_138387	Hs.294005
A_23_P154962	9.80098	3.29293	9.80098	up	RIMBP3	RIMS binding protein 3	FALSE	Homo sapiens RIMS binding protein 3 (RIMBP3), mRNA [NM_015672]	85376		20456128	chr22	20456069	-	hs|22q11.21	NM_015672	chr22:20456128-20456069	NM_015672	Hs.115429
A_23_P130040	9.79075	3.29142	9.79075	up	PHB	prohibitin	FALSE	Homo sapiens prohibitin (PHB), transcript variant 2, mRNA [NM_002634]	5245	GO:0005515|GO:0030308|GO:0008285|GO:0006366|GO:0042826|GO:0044212|GO:0000981|GO:0005743|GO:0005634|GO:0005739|GO:0005737|GO:0010944|GO:0071354|GO:0070062|GO:0050847|GO:0006355|GO:0016575|GO:0060766|GO:0042981|GO:0000122|GO:2000323|GO:0001649|GO:0007165|GO:0071897|GO:0016020|GO:0005887|GO:0005654|GO:0019899|GO:0045893|GO:0045892	47481838	chr17	47481779	-	hs|17q21.33	NM_002634	chr17:47481838-47481779	NM_002634	Hs.514303
A_21_P0014268	9.75906	3.28674	9.75906	up	LOC100506082	uncharacterized LOC100506082	FALSE	Homo sapiens uncharacterized LOC100506082 (LOC100506082), long non-coding RNA [NR_047550]	100506082		4223885	chr11	4223826	+	hs|11p15.4	NR_047550	chr11:4223826-4223885	NR_047550	Hs.445705
A_24_P253215	9.74671	3.28492	9.74671	up	EMG1	EMG1 N1-specific pseudouridine methyltransferase	FALSE	Homo sapiens EMG1 N1-specific pseudouridine methyltransferase (EMG1), mRNA [NM_006331]	10436	GO:0070037|GO:0031167|GO:0005737|GO:0006364|GO:0003723|GO:0005730|GO:0005634|GO:0042274|GO:0019843	7084459	chr12	7084400	+	hs|12p13.31	NM_006331	chr12:7084400-7084459	NM_006331	Hs.744040
A_23_P435657	9.73634	3.28338	9.73634	up	ALMS1P	Alstrom syndrome 1 pseudogene	FALSE	Homo sapiens Alstrom syndrome 1 pseudogene (ALMS1P), non-coding RNA [NR_003683]	200420	GO:0016197|GO:0051492	73899998	chr2	73899939	+	hs|2p13.1	NR_003683	chr2:73899939-73899998	NR_003683	Hs.745426
A_21_P0014236	9.72775	3.28211	9.72775	up	C9orf3	chromosome 9 open reading frame 3	FALSE	chromosome 9 open reading frame 3 [Source:HGNC Symbol;Acc:HGNC:1361] [ENST00000482056]	84909	GO:0019370|GO:0005737|GO:0004177|GO:0006508|GO:0005730|GO:0008270|GO:0008237	97784567	chr9	97784508	+	hs|9q22.32		chr9:97784508-97784567
A_23_P388871	9.72587	3.28183	9.72587	up	HIST4H4	histone cluster 4, H4	FALSE	Homo sapiens histone cluster 4, H4 (HIST4H4), mRNA [NM_175054]	121504	GO:0005515|GO:0010467|GO:0006325|GO:0005634|GO:0045653|GO:0000723|GO:0000183|GO:0000786|GO:0070062|GO:0035574|GO:0035575|GO:0046982|GO:0006334|GO:0006335|GO:0005576|GO:0006336|GO:0000228|GO:0003677|GO:0032776|GO:0034080|GO:0043234|GO:0016020|GO:0045814|GO:0040029|GO:0005654|GO:0000278	14924065	chr12	14924006	-	hs|12p12.3	NM_175054	chr12:14924065-14924006	NM_175054	Hs.745457
A_24_P31003	9.72328	3.28144	9.72328	up	GFER	growth factor, augmenter of liver regeneration	FALSE	Homo sapiens growth factor, augmenter of liver regeneration (GFER), mRNA [NM_005262]	2671	GO:0005739|GO:0005515|GO:0005758|GO:0005737|GO:0016972|GO:0050660|GO:0006626|GO:0015035|GO:0005576|GO:0044267|GO:0008083|GO:0055114	2036744	chr16	2036685	+	hs|16p13.3	NM_005262	chr16:2036685-2036744	NM_005262	Hs.27184
A_33_P3271246	9.71858	3.28075	9.71858	up	LOC100288842	UDP-GlcNAc:betaGal beta-1,3-N-acetylglucosaminyltransferase 5 pseudogene	FALSE	Q29EB6_DROPS (Q29EB6) GA10945-PA (Fragment), partial (6%) [THC2747789]	100288842	GO:0000139|GO:0006486|GO:0016021|GO:0008378	123561845	chr9	123561786	+	hs|9q33.2		chr9:123561786-123561845
A_33_P3287907	9.70692	3.27901	9.70692	up	ZBED3-AS1	ZBED3 antisense RNA 1	FALSE	Homo sapiens ZBED3 antisense RNA 1 (ZBED3-AS1), long non-coding RNA [NR_024398]	728723		76444143	chr5	76444084	+	hs|5q13.3	NR_024398	chr5:76444084-76444143	NR_024398	Hs.161338
A_23_P371011	9.68096	3.27515	9.68096	up	ZNF227	zinc finger protein 227	FALSE	Homo sapiens zinc finger protein 227 (ZNF227), transcript variant 2, mRNA [NM_182490]	7770	GO:0006355|GO:0003700|GO:0005634|GO:0003677|GO:0046872|GO:0006351	44741019	chr19	44740960	+	hs|19q13.31	NM_182490	chr19:44740960-44741019	NM_182490	Hs.298089
A_23_P98183	9.65895	3.27187	9.65895	up	HRAS	Harvey rat sarcoma viral oncogene homolog	FALSE	Homo sapiens Harvey rat sarcoma viral oncogene homolog (HRAS), transcript variant 1, mRNA [NM_005343]	3265	GO:0005515|GO:0034259|GO:0046330|GO:2000251|GO:0050900|GO:0032855|GO:0043524|GO:1900029|GO:0007173|GO:0006935|GO:0007411|GO:0000165|GO:0048169|GO:0009887|GO:0070374|GO:0050679|GO:0005794|GO:0030335|GO:0045740|GO:0006897|GO:0006184|GO:0060441|GO:0008543|GO:0008542|GO:0032228|GO:0045087|GO:0035176|GO:0045596|GO:0051146|GO:0038095|GO:0090398|GO:0008286|GO:2000630|GO:0048471|GO:0007093|GO:0008284|GO:…	533812	chr11	533600	-	hs|11p15.5	NM_005343	chr11:533812-533600	NM_005343	Hs.37003
A_33_P3258617	9.64836	3.27028	9.64836	up	PLIN2	perilipin 2	FALSE	perilipin 2 [Source:HGNC Symbol;Acc:HGNC:248] [ENST00000380464]	123	GO:0005811|GO:0014070|GO:0005886|GO:0019915|GO:0005783|GO:0042493|GO:0005634|GO:0005576|GO:0044281|GO:0015909|GO:0044255|GO:0005829	19123462	chr9	19123403	-	hs|9p22.1		chr9:19123462-19123403
A_23_P388812	9.6318	3.2678	9.6318	up	CKAP2L	cytoskeleton associated protein 2-like	FALSE	cytoskeleton associated protein 2-like [Source:HGNC Symbol;Acc:HGNC:26877] [ENST00000435431]	150468	GO:0005813|GO:0005737|GO:0000922	113495817	chr2	113495758	-	hs|2q13	AK097948	chr2:113495817-113495758		Hs.434250
A_33_P3214446	9.62952	3.26746	9.62952	up	RFC3	replication factor C (activator 1) 3, 38kDa	FALSE	Homo sapiens replication factor C (activator 1) 3, 38kDa (RFC3), transcript variant 2, mRNA [NM_181558]	5983	GO:0046683|GO:0005515|GO:0003689|GO:0005634|GO:0003677|GO:0006260|GO:0006271|GO:0006281|GO:0000723|GO:0006283|GO:0000722|GO:0000731|GO:0006297|GO:0005654|GO:0005663|GO:0006289|GO:0000278|GO:0016887|GO:0032201	34409353	chr13	34409294	+	hs|13q13.2	NM_181558	chr13:34409294-34409353	NM_181558	Hs.115474
A_22_P00015773	9.61762	3.26568	9.61762	up	LOC100996579	uncharacterized LOC100996579	FALSE	Homo sapiens uncharacterized LOC100996579 (LOC100996579), transcript variant 1, long non-coding RNA [NR_110163]	100996579		162103826	chr2	162103767	+	hs|2q24.2	NR_110163	chr2:162103767-162103826	NR_110163	Hs.660929
A_23_P88630	9.59862	3.26283	9.59862	up	BLM	Bloom syndrome, RecQ helicase-like	FALSE	Homo sapiens Bloom syndrome, RecQ helicase-like (BLM), transcript variant 1, mRNA [NM_000057]	641	GO:0005515|GO:0007095|GO:0010165|GO:0048478|GO:0046632|GO:0005657|GO:0005634|GO:0000079|GO:0051259|GO:0016363|GO:0002039|GO:0005737|GO:0004003|GO:0003697|GO:0000723|GO:0000724|GO:0046641|GO:0051782|GO:0032508|GO:0016887|GO:0000729|GO:0008026|GO:0043140|GO:0000781|GO:0072711|GO:0000405|GO:0070244|GO:0004386|GO:0005730|GO:0051880|GO:0051098|GO:0006310|GO:0000800|GO:0000228|GO:0005524|GO:0071479|GO:…	91358554	chr15	91358495	+	hs|15q26.1	NM_000057	chr15:91358495-91358554	NM_000057	Hs.725208
A_33_P3209894	9.58132	3.26023	9.58132	up			FALSE	family with sequence similarity 58, member D, pseudogene [Source:HGNC Symbol;Acc:HGNC:42022] [ENST00000428076]			19956793	chr13	19956734	+	hs|13q12.11		chr13:19956734-19956793
A_23_P42198	9.5715	3.25874	9.5715	up	HIST1H3G	histone cluster 1, H3g	FALSE	Homo sapiens histone cluster 1, H3g (HIST1H3G), mRNA [NM_003534]	8355	GO:0005515|GO:0010467|GO:0046982|GO:0006325|GO:0006335|GO:0005576|GO:0005634|GO:0000228|GO:0003677|GO:0032776|GO:0043234|GO:0060968|GO:0016020|GO:0000183|GO:0007596|GO:0045814|GO:0040029|GO:0005654|GO:0000786|GO:0070062	26271469	chr6	26271410	-	hs|6p22.2	NM_003534	chr6:26271469-26271410	NM_003534	Hs.247813
A_21_P0000666	9.57057	3.25861	9.57057	up	LOC100129361	chromosome X open reading frame 69-like	FALSE	Homo sapiens chromosome X open reading frame 69-like (LOC100129361), mRNA [NM_001271592]	100129361		11325581	chr12	11325522	+	hs|12p13.2	NM_001271592	chr12:11325522-11325581	NM_001271592	Hs.521817
A_33_P3728698	9.56021	3.25704	9.56021	up			FALSE				103822199	chr8	103822140	+	hs|8q22.3	AK127183	chr8:103822140-103822199		Hs.224506
A_24_P565556	9.55973	3.25697	9.55973	up	ALG1	ALG1, chitobiosyldiphosphodolichol beta-mannosyltransferase	FALSE	Homo sapiens ALG1, chitobiosyldiphosphodolichol beta-mannosyltransferase (ALG1), mRNA [NM_019109]	56052	GO:0000030|GO:0016020|GO:0005783|GO:0005789|GO:0004578|GO:0006486|GO:0016021|GO:0006488|GO:0044267|GO:0009103|GO:0043687|GO:0018279	5135407	chr16	5135348	+	hs|16p13.3		chr16:5135348-5135407	NM_019109	Hs.592086
A_23_P66241	9.55947	3.25693	9.55947	up	MT1M	metallothionein 1M	FALSE	Homo sapiens metallothionein 1M (MT1M), mRNA [NM_176870]	4499	GO:0071294|GO:0048471|GO:0005737|GO:0008270|GO:0005634|GO:0045926	56667869	chr16	56667810	+	hs|16q12.2	NM_176870	chr16:56667810-56667869	NM_176870	Hs.647370
A_23_P71644	9.54915	3.25537	9.54915	up	FANCG	Fanconi anemia, complementation group G	FALSE	Homo sapiens Fanconi anemia, complementation group G (FANCG), mRNA [NM_004629]	2189	GO:0005515|GO:0009314|GO:0005886|GO:0005730|GO:0007286|GO:0043240|GO:0003684|GO:0005739|GO:0001541|GO:0005737|GO:0006281|GO:0000075|GO:0005654|GO:0007005	35073994	chr9	35073935	-	hs|9p13.3	NM_004629	chr9:35073994-35073935	NM_004629	Hs.591084
A_23_P165840	9.53269	3.25288	9.53269	up	ODC1	ornithine decarboxylase 1	FALSE	Homo sapiens ornithine decarboxylase 1 (ODC1), transcript variant 1, mRNA [NM_002539]	4953	GO:0008284|GO:0042176|GO:0001822|GO:0004586|GO:0006521|GO:0033387|GO:0044281|GO:0005575|GO:0009615|GO:0042803|GO:0005829|GO:0034641|GO:0005737|GO:0006595	10580847	chr2	10580788	-	hs|2p25.1	NM_002539	chr2:10580847-10580788	NM_002539	Hs.467701
A_33_P3433873	9.53182	3.25275	9.53182	up	ZWILCH	zwilch kinetochore protein	FALSE	Homo sapiens zwilch kinetochore protein (ZWILCH), transcript variant 2, mRNA [NM_001287821]	55055	GO:0005515|GO:0007093|GO:0007067|GO:0000777|GO:0000776|GO:0000278|GO:0051301|GO:0005829	66841211	chr15	66841152	+	hs|15q22.31	NM_001287821	chr15:66841152-66841211	NM_001287821	Hs.21331
A_33_P3376116	9.53145	3.2527	9.53145	up	SPC24	SPC24, NDC80 kinetochore complex component	FALSE	Homo sapiens SPC24, NDC80 kinetochore complex component (SPC24), mRNA [NM_182513]	147841	GO:0005515|GO:0007067|GO:0005730|GO:0000777|GO:0005634|GO:0000278|GO:0031262|GO:0051301|GO:0005829	11257912	chr19	11257853	-	hs|19p13.2	NM_182513	chr19:11257912-11257853	NM_182513	Hs.381225
A_33_P3249046	9.52964	3.25242	9.52964	up	CLDN2	claudin 2	FALSE	Homo sapiens claudin 2 (CLDN2), transcript variant 2, mRNA [NM_001171092]	9075	GO:0016338|GO:0005886|GO:0005198|GO:0016021|GO:0005923|GO:0070062|GO:0042802	106174091	chrX	106174032	+	hs|Xq22.3	NM_001171092	chrX:106174032-106174091	NM_001171092	Hs.522746
A_33_P3365047	9.52654	3.25195	9.52654	up	RBBP9	retinoblastoma binding protein 9	FALSE	Homo sapiens retinoblastoma binding protein 9 (RBBP9), mRNA [NM_006606]	10741	GO:0005737|GO:0016787|GO:0042127|GO:0008152|GO:0005730|GO:0005654|GO:0005634|GO:0070062	18470505	chr20	18470446	-	hs|20p11.23	NM_006606	chr20:18470505-18470446	NM_006606	Hs.69330
A_23_P305245	9.52621	3.2519	9.52621	up	C3orf80	chromosome 3 open reading frame 80	FALSE	Homo sapiens chromosome 3 open reading frame 80 (C3orf80), mRNA [NM_001168214]	401097	GO:0016021	159945432	chr3	159945373	+	hs|3q25.33	NM_001168214	chr3:159945373-159945432	NM_001168214	Hs.729755
A_23_P156402	9.52181	3.25124	9.52181	up	NME5	NME/NM23 family member 5	FALSE	Homo sapiens NME/NM23 family member 5 (NME5), mRNA [NM_003551]	8382	GO:0006241|GO:0003351|GO:0007286|GO:0004550|GO:0036126|GO:0005575|GO:0007283|GO:0005524|GO:0005622|GO:0006165|GO:0006228|GO:0042384|GO:0006183|GO:0021591|GO:0009116	137464202	chr5	137454601	-	hs|5q31.2	NM_003551	chr5:137464202-137454601	NM_003551	Hs.730856
A_23_P420942	9.50945	3.24936	9.50945	up	MT1E	metallothionein 1E	FALSE	PREDICTED: Homo sapiens metallothionein 1E (MT1E), transcript variant X1, mRNA [XM_005255956]	4493	GO:0071294|GO:0048471|GO:0005737|GO:0008270|GO:0005634|GO:0071276|GO:0045926	56660673	chr16	56660614	+	hs|16q12.2	XM_005255956	chr16:56660614-56660673	XM_005255956
A_23_P6624	9.50554	3.24877	9.50554	up	UMPS	uridine monophosphate synthetase	FALSE	Homo sapiens uridine monophosphate synthetase (UMPS), transcript variant 1, mRNA [NM_000373]	7372	GO:0007565|GO:0044205|GO:0004588|GO:0006222|GO:0055086|GO:0005634|GO:0044281|GO:0004590|GO:0035690|GO:0005829|GO:0005737|GO:0046134|GO:0007595|GO:0006207|GO:0006206	124462969	chr3	124462910	+	hs|3q21.2	NM_000373	chr3:124462910-124462969	NM_000373	Hs.2057
A_23_P64204	9.50154	3.24816	9.50154	up	ZW10	zw10 kinetochore protein	FALSE	Homo sapiens zw10 kinetochore protein (ZW10), mRNA [NM_004724]	9183	GO:0005828|GO:0005515|GO:0007093|GO:0005783|GO:0007096|GO:0034501|GO:0000132|GO:0005634|GO:0015031|GO:0005829|GO:0005737|GO:0007030|GO:0019237|GO:0006888|GO:0000922|GO:0000070|GO:0006461|GO:0007126|GO:0016020|GO:0005789|GO:0000777|GO:0000776|GO:0007080|GO:0000278|GO:0051301	113604384	chr11	113604325	-	hs|11q23.2	NM_004724	chr11:113604384-113604325	NM_004724	Hs.503886
A_23_P71146	9.48996	3.2464	9.48996	up	POLD2	polymerase (DNA directed), delta 2, accessory subunit	FALSE	Homo sapiens polymerase (DNA directed), delta 2, accessory subunit (POLD2), transcript variant 2, mRNA [NM_006230]	5425	GO:0005515|GO:0003887|GO:0005634|GO:0003677|GO:0006260|GO:0006271|GO:0006281|GO:0071897|GO:0000723|GO:0006283|GO:0006284|GO:0000722|GO:0006297|GO:0005654|GO:0006298|GO:0006289|GO:0000278|GO:0032201	44156824	chr7	44156765	-	hs|7p13	NM_006230	chr7:44156824-44156765	NM_006230	Hs.306791
A_23_P15705	9.48449	3.24557	9.48449	up	PSMB6	proteasome (prosome, macropain) subunit, beta type, 6	FALSE	Homo sapiens proteasome (prosome, macropain) subunit, beta type, 6 (PSMB6), transcript variant 1, mRNA [NM_002798]	5694	GO:0002474|GO:0010467|GO:0090263|GO:0005634|GO:0044281|GO:0031145|GO:0005829|GO:0004298|GO:0034641|GO:0005737|GO:0000082|GO:0016032|GO:0090090|GO:0070062|GO:0006977|GO:0000209|GO:0000502|GO:0005839|GO:0043066|GO:0005794|GO:0006521|GO:0051437|GO:0042590|GO:0006915|GO:0042981|GO:0051436|GO:0051439|GO:0004175|GO:0002479|GO:0005654|GO:0000278	4701589	chr17	4701404	+	hs|17p13.2	NM_002798	chr17:4701404-4701589	NM_002798	Hs.77060
A_23_P215819	9.47944	3.2448	9.47944	up	ZNF655	zinc finger protein 655	FALSE	Homo sapiens zinc finger protein 655 (ZNF655), transcript variant 2, mRNA [NM_024061]	79027	GO:0005515|GO:0003674|GO:0006355|GO:0005737|GO:0003700|GO:0005730|GO:2000134|GO:0005634|GO:0003677|GO:0046872|GO:0006351	99162169	chr7	99162110	+	hs|7q22.1	NM_024061	chr7:99162110-99162169	NM_024061	Hs.599798
A_33_P3407945	9.47475	3.24409	9.47475	up	TMEM19	transmembrane protein 19	FALSE	Homo sapiens transmembrane protein 19 (TMEM19), mRNA [NM_018279]	55266	GO:0016021	72097840	chr12	72097781	+	hs|12q21.1	NM_018279	chr12:72097781-72097840	NM_018279	Hs.644802
A_23_P92202	9.4624	3.24221	9.4624	up	GMPPB	GDP-mannose pyrophosphorylase B	FALSE	Homo sapiens GDP-mannose pyrophosphorylase B (GMPPB), transcript variant 2, mRNA [NM_021971]	29925	GO:0005739|GO:0005737|GO:0009298|GO:0006488|GO:0005525|GO:0044267|GO:0004475|GO:0070062|GO:0043687|GO:0018279	49760101	chr3	49760042	-	hs|3p21.31	NM_021971	chr3:49760101-49760042	NM_021971	Hs.567488
A_23_P92441	9.43811	3.2385	9.43811	up	MAD2L1	MAD2 mitotic arrest deficient-like 1 (yeast)	FALSE	Homo sapiens MAD2 mitotic arrest deficient-like 1 (yeast) (MAD2L1), mRNA [NM_002358]	4085	GO:0005515|GO:0072686|GO:0007094|GO:0048471|GO:0043066|GO:0007093|GO:0042177|GO:0060564|GO:0005634|GO:0090267|GO:0051436|GO:0031145|GO:0051439|GO:0042803|GO:0042802|GO:0005829|GO:0000070|GO:0000922|GO:0045930|GO:0005643|GO:0000777|GO:0000776|GO:0000278|GO:0051301	120981405	chr4	120981346	-	hs|4q27	NM_002358	chr4:120981405-120981346	NM_002358	Hs.591697
A_23_P90612	9.42283	3.23616	9.42283	up	MCM6	minichromosome maintenance complex component 6	FALSE	Homo sapiens minichromosome maintenance complex component 6 (MCM6), mRNA [NM_005915]	4175	GO:0005515|GO:0042555|GO:0005634|GO:0005524|GO:0042802|GO:0006260|GO:0000082|GO:0006271|GO:0004003|GO:0003697|GO:0006270|GO:0006268|GO:0005654|GO:0000278	136598276	chr2	136598217	-	hs|2q21.3	NM_005915	chr2:136598276-136598217	NM_005915	Hs.444118
A_23_P67162	9.41713	3.23529	9.41713	up	PIN1	peptidylprolyl cis/trans isomerase, NIMA-interacting 1	FALSE	Homo sapiens peptidylprolyl cis/trans isomerase, NIMA-interacting 1 (PIN1), transcript variant 1, mRNA [NM_006221]	5300	GO:0005515|GO:0000413|GO:0019221|GO:2000146|GO:0005634|GO:0050815|GO:0060393|GO:0050816|GO:0005737|GO:0051443|GO:0070373|GO:0032480|GO:0030512|GO:0007088|GO:0032465|GO:0003755|GO:0030496|GO:0031434|GO:0032794|GO:0007049|GO:0016607|GO:0032321|GO:0045087|GO:0001934|GO:0005654	9960031	chr19	9959972	+	hs|19p13.2	NM_006221	chr19:9959972-9960031	NM_006221	Hs.465849
A_33_P3285024	9.4158	3.23508	9.4158	up	TMEM203	transmembrane protein 203	FALSE	Homo sapiens transmembrane protein 203 (TMEM203), mRNA [NM_053045]	94107	GO:0016021	140099598	chr9	140099539	-	hs|9q34.3	NM_053045	chr9:140099598-140099539	NM_053045	Hs.231029
A_33_P3292387	9.41307	3.23467	9.41307	up	LRRIQ3	leucine-rich repeats and IQ motif containing 3	FALSE	Homo sapiens leucine-rich repeats and IQ motif containing 3 (LRRIQ3), mRNA [NM_001105659]	127255		74648282	chr1	74648223	-	hs|1p31.1	NM_001105659	chr1:74648282-74648223	NM_001105659	Hs.644625
A_33_P3570208	9.40389	3.23326	9.40389	up	LPP-AS2	LPP antisense RNA 2	FALSE	Homo sapiens LPP antisense RNA 2 (LPP-AS2), long non-coding RNA [NR_036497]	339929		187869056	chr3	187868997	-	hs|3q27.3	NR_036497	chr3:187869056-187868997	NR_036497	Hs.596639
A_23_P357365	9.39096	3.23127	9.39096	up	STAG1	stromal antigen 1	FALSE	Homo sapiens stromal antigen 1 (STAG1), mRNA [NM_005862]	10274	GO:0005515|GO:0007067|GO:0007059|GO:0005694|GO:0003682|GO:0005654|GO:0005634|GO:0000278|GO:0000785|GO:0000775|GO:0051301|GO:0005829	136057233	chr3	136057082	-	hs|3q22.3	NM_005862	chr3:136057233-136057082	NM_005862	Hs.412586
A_32_P193646	9.38924	3.23101	9.38924	up	RBMX	RNA binding motif protein, X-linked	FALSE	Homo sapiens RNA binding motif protein, X-linked (RBMX), transcript variant 1, mRNA [NM_002139]	27316	GO:0005515|GO:0008380|GO:0048026|GO:0010467|GO:0048025|GO:0006366|GO:0003723|GO:0005634|GO:0071013|GO:0003729|GO:0005615|GO:0000166|GO:0044530|GO:0000381|GO:0045944|GO:0051260|GO:0006509|GO:0070062|GO:0005719|GO:0001047|GO:0001649|GO:0016020|GO:0000398|GO:0003682|GO:0030529|GO:0071347|GO:0005654	135955608	chrX	135955590	-	hs|Xq26.3	NM_002139	chrX:135955608-135955590	NM_002139	Hs.380118
A_23_P99785	9.38893	3.23096	9.38893	up	ZC2HC1C	zinc finger, C2HC-type containing 1C	FALSE	Homo sapiens zinc finger, C2HC-type containing 1C (ZC2HC1C), transcript variant 1, mRNA [NM_024643]	79696	GO:0046872	75544488	chr14	75544429	+	hs|14q24.3	NM_024643	chr14:75544429-75544488	NM_024643	Hs.48642
A_23_P149200	9.38024	3.22962	9.38024	up	CDC20	cell division cycle 20	FALSE	Homo sapiens cell division cycle 20 (CDC20), mRNA [NM_001255]	991	GO:0005515|GO:0007094|GO:0090129|GO:0008284|GO:0048471|GO:0016567|GO:0005634|GO:0031145|GO:0005829|GO:0051488|GO:0005737|GO:0031915|GO:0005680|GO:0005813|GO:0005819|GO:0051437|GO:0051436|GO:0008022|GO:0051439|GO:0040020|GO:0007067|GO:0007049|GO:0000922|GO:0050773|GO:0005654|GO:0000278|GO:0019899|GO:0051301	43826596	chr1	43826537	+	hs|1p34.2	NM_001255	chr1:43826537-43826596	NM_001255	Hs.524947
A_23_P342131	9.37471	3.22877	9.37471	up	CYB561A3	cytochrome b561 family, member A3	FALSE	Homo sapiens cytochrome b561 family, member A3 (CYB561A3), transcript variant 2, mRNA [NM_153611]	220002	GO:0031902|GO:0016491|GO:0016021|GO:0005765|GO:0046872|GO:0055114	61117197	chr11	61117138	-	hs|11q12.2	NM_153611	chr11:61117197-61117138	NM_153611	Hs.22546
A_23_P12329	9.37294	3.2285	9.37294	up	APH1A	APH1A gamma secretase subunit	FALSE	Homo sapiens APH1A gamma secretase subunit (APH1A), transcript variant 2, mRNA [NM_016022]	51107	GO:0042987|GO:0001656|GO:0005515|GO:0048011|GO:0043065|GO:0005794|GO:0007220|GO:0048013|GO:0005886|GO:0031293|GO:0005783|GO:0043085|GO:0097190|GO:0004175|GO:0007219|GO:0016020|GO:0016485|GO:0005887|GO:0007411|GO:0032580|GO:0005789|GO:0006509	150238325	chr1	150238266	-	hs|1q21.2	NM_016022	chr1:150238325-150238266	NM_016022	Hs.108408
A_24_P133488	9.36762	3.22768	9.36762	up	CDCA4	cell division cycle associated 4	FALSE	Homo sapiens cell division cycle associated 4 (CDCA4), transcript variant 1, mRNA [NM_017955]	55038	GO:0005515|GO:0005634	105476786	chr14	105476727	-	hs|14q32.33	NM_017955	chr14:105476786-105476727	NM_017955	Hs.34045
A_21_P0014544	9.36592	3.22742	9.36592	up	LOC100507437	uncharacterized LOC100507437	FALSE	Homo sapiens uncharacterized LOC100507437 (LOC100507437), transcript variant 1, long non-coding RNA [NR_125384]	100507437		105884118	chr14	105884059	-	hs|14q32.33	NR_125384	chr14:105884118-105884059	NR_125384	Hs.676548
A_23_P8380	9.36185	3.22679	9.36185	up	C7orf49	chromosome 7 open reading frame 49	FALSE	Homo sapiens chromosome 7 open reading frame 49 (C7orf49), transcript variant 1, mRNA [NM_024033]	78996	GO:0005737	134851035	chr7	134850976	-	hs|7q33	NM_024033	chr7:134851035-134850976	NM_024033	Hs.744954
A_23_P107421	9.35544	3.22581	9.35544	up	TK1	thymidine kinase 1, soluble	FALSE	Homo sapiens thymidine kinase 1, soluble (TK1), mRNA [NM_003258]	7083	GO:0046104|GO:0043097|GO:0044281|GO:0019206|GO:0009165|GO:0005829|GO:0042802|GO:0051289|GO:0014856|GO:0031667|GO:0009157|GO:0009636|GO:0048565|GO:0055086|GO:0060138|GO:0005524|GO:0051414|GO:0001889|GO:0016310|GO:0006139|GO:0071897|GO:0008270|GO:0046688|GO:0006206|GO:0004797	76170252	chr17	76170193	-	hs|17q25.3	NM_003258	chr17:76170252-76170193	NM_003258	Hs.515122
A_33_P3423631	9.34521	3.22423	9.34521	up	WHSC1	Wolf-Hirschhorn syndrome candidate 1	FALSE	Homo sapiens Wolf-Hirschhorn syndrome candidate 1 (WHSC1), transcript variant 8, mRNA [NM_007331]	7468	GO:2001032|GO:0005515|GO:0003289|GO:0034770|GO:0005694|GO:0048298|GO:0010452|GO:0006325|GO:0005634|GO:0000122|GO:0009653|GO:0003290|GO:0006351|GO:0018024|GO:0043565|GO:0060348|GO:0005737|GO:0003149|GO:0003682|GO:0070201|GO:0005654|GO:0008270	1944128	chr4	1944069	+	hs|4p16.3	NM_007331	chr4:1944069-1944128	NM_007331	Hs.113876
A_23_P74115	9.34502	3.2242	9.34502	up	RAD54L	RAD54-like (S. cerevisiae)	FALSE	Homo sapiens RAD54-like (S. cerevisiae) (RAD54L), transcript variant 1, mRNA [NM_003579]	8438	GO:0005515|GO:0051276|GO:0042493|GO:0004386|GO:0005634|GO:0006310|GO:0003677|GO:0005524|GO:0000733|GO:0006281|GO:0007126|GO:0000724|GO:0010212|GO:0005654	46744097	chr1	46744038	+	hs|1p34.1	NM_003579	chr1:46744038-46744097	NM_003579	Hs.642042
A_33_P3360675	9.33531	3.2227	9.33531	up	PRKAR1B	protein kinase, cAMP-dependent, regulatory, type I, beta	FALSE	Homo sapiens protein kinase, cAMP-dependent, regulatory, type I, beta (PRKAR1B), transcript variant 1, mRNA [NM_001164761]	5575	GO:0034236|GO:0005886|GO:0008603|GO:0007202|GO:0044281|GO:0005829|GO:0030552|GO:0007173|GO:0071377|GO:0007611|GO:0006833|GO:0034199|GO:2000480|GO:0005952|GO:0048011|GO:0055085|GO:0003091|GO:0007165|GO:0006112|GO:0050796|GO:0007596|GO:0008543|GO:0045087|GO:0006468|GO:0004862	618953	chr7	618894	-	hs|7p22.3	NM_001164761	chr7:618953-618894	NM_001164761	Hs.520851
A_33_P3245321	9.32998	3.22187	9.32998	up	CENPP	centromere protein P	FALSE	Homo sapiens centromere protein P (CENPP), transcript variant 1, mRNA [NM_001012267]	401541	GO:0034080|GO:0006334|GO:0005654|GO:0000278|GO:0000775|GO:0005829	95375430	chr9	95375371	+	hs|9q22.31	NM_001012267	chr9:95375371-95375430	NM_001012267	Hs.713775
A_24_P356453	9.31529	3.2196	9.31529	up	COA3	cytochrome c oxidase assembly factor 3	FALSE	Homo sapiens cytochrome c oxidase assembly factor 3 (COA3), mRNA [NM_001040431]	28958	GO:0033617|GO:0005739|GO:0005515|GO:0031305|GO:0070131	40950487	chr17	40950128	-	hs|17q21.31	NM_001040431	chr17:40950487-40950128	NM_001040431	Hs.16059
A_23_P210515	9.31196	3.21908	9.31196	up	NCOA5	nuclear receptor coactivator 5	FALSE	Homo sapiens nuclear receptor coactivator 5 (NCOA5), mRNA [NM_020967]	57727	GO:0005515|GO:0006355|GO:0046627|GO:0003682|GO:0005654|GO:0005634|GO:0042593|GO:0015629|GO:0005615|GO:0006351	44690371	chr20	44690312	-	hs|20q13.12	NM_020967	chr20:44690371-44690312	NM_020967	Hs.654991
A_24_P413884	9.3101	3.2188	9.3101	up	CENPA	centromere protein A	FALSE	Homo sapiens centromere protein A (CENPA), transcript variant 1, mRNA [NM_001809]	1058	GO:0005515|GO:0000780|GO:0046982|GO:0006334|GO:0000132|GO:0005634|GO:0071459|GO:0003677|GO:0005829|GO:0034080|GO:0051382|GO:0003682|GO:0016032|GO:0005654|GO:0000778|GO:0000278|GO:0000786|GO:0000775|GO:0000939	27016973	chr2	27016914	+	hs|2p23.3	NM_001809	chr2:27016914-27016973	NM_001809	Hs.1594
A_23_P86731	9.30069	3.21734	9.30069	up	ZNF239	zinc finger protein 239	FALSE	Homo sapiens zinc finger protein 239 (ZNF239), transcript variant 1, mRNA [NM_005674]	8187	GO:0006355|GO:0003700|GO:0003723|GO:0005634|GO:0003677|GO:0046872|GO:0006351	44051978	chr10	44051919	-	hs|10q11.21	NM_005674	chr10:44051978-44051919	NM_005674	Hs.25040
A_23_P66732	9.29911	3.21709	9.29911	up	GSG2	germ cell associated 2 (haspin)	FALSE	Homo sapiens germ cell associated 2 (haspin) (GSG2), mRNA [NM_031965]	83903	GO:0090231|GO:0005515|GO:0005813|GO:0005694|GO:0005819|GO:2000134|GO:0005634|GO:0071459|GO:0003677|GO:0005524|GO:0072354|GO:0035556|GO:0005737|GO:0004672|GO:2000751|GO:0006468|GO:0007064	3629477	chr17	3629418	+	hs|17p13.2	NM_031965	chr17:3629418-3629477	NM_031965	Hs.534059
A_24_P191656	9.29195	3.21598	9.29195	up	ACAD9	acyl-CoA dehydrogenase family, member 9	FALSE	Homo sapiens acyl-CoA dehydrogenase family, member 9 (ACAD9), transcript variant 1, mRNA [NM_014049]	28976	GO:0005739|GO:0005515|GO:0032981|GO:0050660|GO:0005634|GO:0003995|GO:0030425|GO:0055114	128631368	chr3	128629616	+	hs|3q21.3	NM_014049	chr3:128629616-128631368	NM_014049	Hs.567482
A_21_P0003999	9.28673	3.21517	9.28673	up	LOC257396	uncharacterized LOC257396	FALSE	Homo sapiens uncharacterized LOC257396 (LOC257396), transcript variant 2, long non-coding RNA [NR_104654]	257396		52409720	chr5	52405951	+	hs|5q11.2		chr5:52405951-52409720	NR_104654
A_23_P74359	9.27749	3.21373	9.27749	up	CSRP1	cysteine and glycine-rich protein 1	FALSE	Homo sapiens cysteine and glycine-rich protein 1 (CSRP1), transcript variant 1, mRNA [NM_004078]	1465	GO:0070527|GO:0008270|GO:0005634|GO:0005925|GO:0070062	201453110	chr1	201453051	-	hs|1q32.1	NM_004078	chr1:201453110-201453051	NM_004078	Hs.108080
A_23_P430201	9.27707	3.21367	9.27707	up	CEP128	centrosomal protein 128kDa	FALSE	Homo sapiens centrosomal protein 128kDa (CEP128), mRNA [NM_152446]	145508	GO:0005737|GO:0000922|GO:0005815|GO:0005814	80963137	chr14	80963078	-	hs|14q31.1	NM_152446	chr14:80963137-80963078	NM_152446	Hs.162889
A_33_P3326713	9.27213	3.2129	9.27213	up	FAM188B	family with sequence similarity 188, member B	FALSE	Homo sapiens family with sequence similarity 188, member B (FAM188B), mRNA [NM_032222]	84182		30893074	chr7	30893015	+	hs|7p14.3	NM_032222	chr7:30893015-30893074	NM_032222	Hs.660192
A_33_P3297305	9.25976	3.21097	9.25976	up	ELMOD3	ELMO/CED-12 domain containing 3	FALSE	Homo sapiens ELMO/CED-12 domain containing 3 (ELMOD3), transcript variant 1, mRNA [NM_032213]	84173	GO:0006909|GO:0060091|GO:0005737|GO:0032420|GO:0005856|GO:0005096	85618089	chr2	85618030	+	hs|2p11.2	NM_032213	chr2:85618030-85618089	NM_032213	Hs.269990
A_33_P3344277	9.25573	3.21035	9.25573	up	HS1BP3	HCLS1 binding protein 3	FALSE	Homo sapiens HCLS1 binding protein 3, mRNA (cDNA clone IMAGE:5574764), with apparent retained intron. [BC057389]	64342	GO:0035091	20834599	chr2	20834540	-	hs|2p24.1	BC057389	chr2:20834599-20834540
A_24_P8768	9.25403	3.21008	9.25403	up	MRPL20	mitochondrial ribosomal protein L20	FALSE	Homo sapiens mitochondrial ribosomal protein L20 (MRPL20), mRNA [NM_017971]	55052	GO:0070124|GO:0005515|GO:0070125|GO:0070126|GO:0032543|GO:0006996|GO:0003735|GO:0005761|GO:0005743|GO:0019843	1341252	chr1	1341193	-	hs|1p36.33	NM_017971	chr1:1341252-1341193	NM_017971	Hs.182698
A_23_P89455	9.23605	3.20728	9.23605	up	SLC35B1	solute carrier family 35, member B1	FALSE	Homo sapiens solute carrier family 35, member B1 (SLC35B1), transcript variant 1, mRNA [NM_005827]	10237	GO:0072334|GO:0006810|GO:0005789|GO:0016021|GO:0005459|GO:0043231	47781532	chr17	47781473	-	hs|17q21.33	NM_005827	chr17:47781532-47781473	NM_005827	Hs.154073
A_24_P342096	9.22438	3.20545	9.22438	up	FAM27C	family with sequence similarity 27, member C	FALSE	Homo sapiens family with sequence similarity 27, member C (FAM27C), long non-coding RNA [NR_027421]	100132948		44991477	chr9	44991418	+	hs|9p11.2	NR_027421	chr9:44991418-44991477	NR_027421	Hs.645763
A_33_P3213767	9.21097	3.20335	9.21097	up	CCDC157	coiled-coil domain containing 157	FALSE	Homo sapiens cDNA clone IMAGE:4798973. [BC018040]	550631		30762774	chr22	30762715	+	hs|22q12.2	BC018040	chr22:30762715-30762774		Hs.505597
A_23_P388190	9.2066	3.20267	9.2066	up	DIDO1	death inducer-obliterator 1	FALSE	Homo sapiens death inducer-obliterator 1 (DIDO1), transcript variant 4, mRNA [NM_033081]	11083	GO:0005737|GO:0005819|GO:0008270|GO:0005634|GO:0097190|GO:0006351	61509639	chr20	61509580	-	hs|20q13.33	NM_033081	chr20:61509639-61509580	NM_033081	Hs.517172
A_33_P3369079	9.20284	3.20208	9.20284	up	CHKB-AS1	CHKB antisense RNA 1 (head to head)	FALSE	Homo sapiens CHKB antisense RNA 1 (head to head) (CHKB-AS1), transcript variant 2, long non-coding RNA [NR_021492]	100144603		51022356	chr22	51022297	+	hs|22q13.33		chr22:51022297-51022356	NR_021492	Hs.657275
A_23_P21436	9.19188	3.20036	9.19188	up	PHF19	PHD finger protein 19	FALSE	Homo sapiens PHD finger protein 19 (PHF19), transcript variant 1, mRNA [NM_015651]	26147	GO:0005515|GO:0010467|GO:0006355|GO:0035098|GO:0061087|GO:0045814|GO:0040029|GO:0008270|GO:0005654|GO:0035064|GO:0006351|GO:0016568	123618304	chr9	123618245	-	hs|9q33.2	NM_015651	chr9:123618304-123618245	NM_015651	Hs.460124
A_23_P202104	9.16923	3.1968	9.16923	up	PPIF	peptidylprolyl isomerase F	FALSE	Homo sapiens peptidylprolyl isomerase F (PPIF), mRNA [NM_005729]	10105	GO:0000413|GO:0005515|GO:0046902|GO:0043066|GO:0016018|GO:0070301|GO:0070266|GO:0010849|GO:0003755|GO:0090324|GO:0032780|GO:2001243|GO:0005753|GO:0008637|GO:0090201|GO:0016020|GO:0006457|GO:0002931|GO:0005759|GO:0090200|GO:0010939|GO:0071277|GO:2000276|GO:0071243	81114377	chr10	81114318	+	hs|10q22.3	NM_005729	chr10:81114318-81114377	NM_005729	Hs.381072
A_33_P3763846	9.16521	3.19617	9.16521	up	MAPK12	mitogen-activated protein kinase 12	FALSE	Homo sapiens mitogen-activated protein kinase 12 (MAPK12), transcript variant 2, mRNA [NM_001303252]	6300	GO:0005515|GO:0007265|GO:0005829|GO:0005739|GO:0042692|GO:0005737|GO:0018105|GO:0000165|GO:0007050|GO:0045445|GO:0004707|GO:0048010|GO:0006355|GO:0048011|GO:0000287|GO:0006996|GO:0005524|GO:0006351|GO:0006975|GO:0007165|GO:0010952|GO:0051149|GO:0007517|GO:0004674|GO:0005654|GO:0007005	50695576	chr22	50695517	-	hs|22q13.33	NM_001303252	chr22:50695576-50695517	NM_001303252	Hs.432642
A_23_P301360	9.15509	3.19457	9.15509	up	ZNF572	zinc finger protein 572	FALSE	Homo sapiens zinc finger protein 572 (ZNF572), mRNA [NM_152412]	137209	GO:0006355|GO:0005634|GO:0003677|GO:0046872|GO:0006351	125991575	chr8	125991516	+	hs|8q24.13	NM_152412	chr8:125991516-125991575	NM_152412	Hs.175350
A_21_P0012056	9.1535	3.19432	9.1535	up	LOC101929567	uncharacterized LOC101929567	FALSE		101929567		8710552	chr2	8710493	-	hs|2p25.1		chr2:8710552-8710493
A_24_P902052	9.15168	3.19404	9.15168	up	DANCR	differentiation antagonizing non-protein coding RNA	FALSE	Homo sapiens differentiation antagonizing non-protein coding RNA (DANCR), long non-coding RNA [NR_024031]	57291		53579768	chr4	53579709	+	hs|4q12	NR_024031	chr4:53579709-53579768	NR_024031	Hs.744077
A_32_P112279	9.1354	3.19147	9.1354	up	CHTF8	CTF8, chromosome transmission fidelity factor 8 homolog (S. cerevisiae)	FALSE	Homo sapiens CTF8, chromosome transmission fidelity factor 8 homolog (S. cerevisiae) (CHTF8), transcript variant 1, mRNA [NM_001039690]	54921	GO:0006260|GO:0007049|GO:0005634|GO:0003677|GO:0070062	69152618	chr16	69152559	-	hs|16q22.1	NM_001039690	chr16:69152618-69152559	NM_001039690	Hs.85962
A_32_P164246	9.12745	3.19021	9.12745	up	FOXQ1	forkhead box Q1	FALSE	Homo sapiens forkhead box Q1 (FOXQ1), mRNA [NM_033260]	94234	GO:0043565|GO:0006366|GO:0006357|GO:0000981|GO:0005634|GO:0031069	1314688	chr6	1314629	+	hs|6p25.3	NM_033260	chr6:1314629-1314688	NM_033260	Hs.591352
A_23_P319719	9.12552	3.18991	9.12552	up	PGAM5	phosphoglycerate mutase family member 5	FALSE	Homo sapiens phosphoglycerate mutase family member 5 (PGAM5), transcript variant 3, mRNA [NM_138575]	192111	GO:0043547|GO:0005739|GO:0016791|GO:0070266|GO:0016311|GO:0005741|GO:0004721|GO:0016021|GO:0032403|GO:0005096	133294672	chr12	133294613	+	hs|12q24.33	NM_138575	chr12:133294613-133294672	NM_138575	Hs.102558
A_33_P3499174	9.12184	3.18933	9.12184	up	URM1	ubiquitin related modifier 1	FALSE	Homo sapiens ubiquitin related modifier 1 (URM1), transcript variant 3, mRNA [NM_001265582]	81605	GO:0016783|GO:0005515|GO:0002098|GO:0034227|GO:0032447|GO:0070062|GO:0005829	131152890	chr9	131152831	+	hs|9q34.11	NM_001265582	chr9:131152831-131152890	NM_001265582	Hs.495229
A_23_P41948	9.11863	3.18882	9.11863	up	SPDL1	spindle apparatus coiled-coil protein 1	FALSE	Homo sapiens spindle apparatus coiled-coil protein 1 (SPDL1), mRNA [NM_017785]	54908	GO:0005515|GO:0031577|GO:0005815|GO:0034501|GO:0000132|GO:0005634|GO:0005829|GO:0000922|GO:0000940|GO:0043515|GO:0007080|GO:0000278|GO:0019899|GO:0051301	169031292	chr5	169031233	+	hs|5q35.1	NM_017785	chr5:169031233-169031292	NM_017785	Hs.368710
A_23_P84929	9.11589	3.18838	9.11589	up	SLC38A5	solute carrier family 38, member 5	FALSE	Homo sapiens solute carrier family 38, member 5 (SLC38A5), mRNA [NM_033518]	92745	GO:0015816|GO:0005886|GO:0005887|GO:0006865|GO:0015187|GO:0055085|GO:0003333|GO:0006811	48317923	chrX	48317363	-	hs|Xp11.23	NM_033518	chrX:48317923-48317363	NM_033518	Hs.195155
A_33_P3299421	9.11054	3.18754	9.11054	up	ZNF530	zinc finger protein 530	FALSE	Homo sapiens zinc finger protein 530 (ZNF530), mRNA [NM_020880]	348327	GO:0006355|GO:0005634|GO:0003677|GO:0046872|GO:0006351	58119634	chr19	58119575	+	hs|19q13.43	NM_020880	chr19:58119575-58119634	NM_020880	Hs.97111
A_23_P256455	9.10481	3.18663	9.10481	up	RPA3	replication protein A3, 14kDa	FALSE	Homo sapiens replication protein A3, 14kDa (RPA3), mRNA [NM_002947]	6119	GO:0005515|GO:0006302|GO:0034605|GO:0000082|GO:0006271|GO:0003697|GO:0000723|GO:0000724|GO:0042127|GO:0000722|GO:0006297|GO:0006298|GO:0005662|GO:0006260|GO:0003684|GO:0007346|GO:0006281|GO:0006283|GO:0000730|GO:0006284|GO:0005654|GO:0006289|GO:0000718|GO:0000278|GO:0032201|GO:1900034	7676682	chr7	7676623	-	hs|7p21.3	NM_002947	chr7:7676682-7676623	NM_002947	Hs.487540
A_23_P118834	9.09072	3.18439	9.09072	up	TOP2A	topoisomerase (DNA) II alpha 170kDa	FALSE	Homo sapiens topoisomerase (DNA) II alpha 170kDa (TOP2A), mRNA [NM_001067]	7153	GO:0005515|GO:0043130|GO:0000793|GO:0042826|GO:0000819|GO:0005634|GO:0042803|GO:0007059|GO:0040016|GO:0002244|GO:0045944|GO:0019035|GO:0008144|GO:0005080|GO:0045070|GO:0008094|GO:0043065|GO:0009330|GO:0003918|GO:0000287|GO:0046982|GO:0008301|GO:0005814|GO:0005730|GO:0000228|GO:0006312|GO:0008022|GO:0005524|GO:0003677|GO:0006974|GO:0045870|GO:0043234|GO:0003682|GO:0000712|GO:0030263|GO:0006268|GO:…	38545768	chr17	38545709	-	hs|17q21.2	NM_001067	chr17:38545768-38545709	NM_001067	Hs.156346
A_23_P34527	9.08298	3.18317	9.08298	up	FLAD1	flavin adenine dinucleotide synthetase 1	FALSE	Homo sapiens flavin adenine dinucleotide synthetase 1 (FLAD1), transcript variant 1, mRNA [NM_025207]	80308	GO:0006771|GO:0005737|GO:0005886|GO:0003919|GO:0006766|GO:0005759|GO:0006777|GO:0006767|GO:0044281|GO:0005524|GO:0006747|GO:0005829	154961189	chr1	154961130	+	hs|1q21.3	NM_025207	chr1:154961130-154961189	NM_025207	Hs.118666
A_23_P54636	9.08079	3.18282	9.08079	up	ATP6V0D1	ATPase, H+ transporting, lysosomal 38kDa, V0 subunit d1	FALSE	Homo sapiens ATPase, H+ transporting, lysosomal 38kDa, V0 subunit d1 (ATP6V0D1), mRNA [NM_004691]	9114	GO:0008286|GO:0005515|GO:0005765|GO:0032403|GO:0030968|GO:0006879|GO:0033572|GO:0016324|GO:0008553|GO:0030670|GO:0043679|GO:0090382|GO:0033179|GO:0070062|GO:0005813|GO:0051701|GO:0055085|GO:0008021|GO:0042384|GO:0016020|GO:0007420|GO:0015991|GO:0006987|GO:0044267|GO:0010008|GO:0005769|GO:0016471|GO:0015992	67472152	chr16	67472093	-	hs|16q22.1	NM_004691	chr16:67472152-67472093	NM_004691	Hs.106876
A_24_P184388	9.06005	3.17952	9.06005	up	LRTOMT	leucine rich transmembrane and O-methyltransferase domain containing	FALSE	Homo sapiens leucine rich transmembrane and O-methyltransferase domain containing (LRTOMT), transcript variant 1, mRNA [NM_145309]	220074	GO:0005737|GO:0016206|GO:0007605|GO:0016021|GO:0005575|GO:0042135|GO:0042424|GO:0032259|GO:0060117	71807794	chr11	71807735	+	hs|11q13.4	NM_145309	chr11:71807735-71807794	NM_145309	Hs.317243
A_23_P341275	9.04443	3.17703	9.04443	up	POP1	processing of precursor 1, ribonuclease P/MRP subunit (S. cerevisiae)	FALSE	Homo sapiens processing of precursor 1, ribonuclease P/MRP subunit (S. cerevisiae) (POP1), transcript variant 3, mRNA [NM_015029]	10940	GO:0005515|GO:0000171|GO:0000172|GO:0004526|GO:0005655|GO:0016078|GO:0001682|GO:0005615	99170548	chr8	99170489	+	hs|8q22.2	NM_015029	chr8:99170489-99170548	NM_015029	Hs.252828
A_23_P402610	9.03614	3.17571	9.03614	up	PFAS	phosphoribosylformylglycinamidine synthase	FALSE	Homo sapiens phosphoribosylformylglycinamidine synthase (PFAS), mRNA [NM_012393]	5198	GO:0009168|GO:0042493|GO:0055086|GO:0044281|GO:0005524|GO:0009156|GO:0046872|GO:0005829|GO:0004642|GO:0005737|GO:0006144|GO:0070062|GO:0006164|GO:0006189|GO:0006541	8173096	chr17	8173037	+	hs|17p13.1	NM_012393	chr17:8173037-8173096	NM_012393	Hs.573976
A_24_P123245	9.02065	3.17323	9.02065	up	HNRNPD	heterogeneous nuclear ribonucleoprotein D (AU-rich element RNA binding protein 1, 37kDa)	FALSE	Homo sapiens heterogeneous nuclear ribonucleoprotein D (AU-rich element RNA binding protein 1, 37kDa) (HNRNPD), transcript variant 1, mRNA [NM_031370]	3184	GO:0005515|GO:0008380|GO:0043488|GO:0006396|GO:0010467|GO:0006355|GO:0003723|GO:0042162|GO:0045727|GO:0005634|GO:0006351|GO:0005829|GO:0006401|GO:0000166|GO:0000398|GO:0030529|GO:0042752|GO:0005654|GO:0097167|GO:0045893|GO:0070062	83274916	chr4	83274857	-	hs|4q21.22	NM_031370	chr4:83274916-83274857	NM_031370	Hs.480073
A_23_P213014	9.01433	3.17222	9.01433	up	SLC2A9	solute carrier family 2 (facilitated glucose transporter), member 9	FALSE	Homo sapiens solute carrier family 2 (facilitated glucose transporter), member 9 (SLC2A9), transcript variant 2, mRNA [NM_001001290]	56606	GO:0016323|GO:0016324|GO:0015758|GO:0005886|GO:0005887|GO:0005351|GO:0016021|GO:0005635|GO:0046415|GO:0055085|GO:0005355|GO:0015992	9828161	chr4	9828102	-	hs|4p16.1	NM_001001290	chr4:9828161-9828102	NM_001001290	Hs.656895
A_33_P3285580	9.01213	3.17187	9.01213	up	GLYCTK	glycerate kinase	FALSE	Homo sapiens glycerate kinase (GLYCTK), transcript variant 1, mRNA [NM_145262]	132158	GO:0005739|GO:0005515|GO:0005737|GO:0006468|GO:0005524|GO:0008887	52329267	chr3	52329208	+	hs|3p21.1	NM_145262	chr3:52329208-52329267	NM_145262	Hs.415312
A_22_P00025650	9.00067	3.17003	9.00067	up			FALSE				72706316	chr5	72706257	+	hs|5q13.2		chr5:72706257-72706316
A_33_P3348313	8.98025	3.16676	8.98025	up	ELP6	elongator acetyltransferase complex subunit 6	FALSE	Homo sapiens elongator acetyltransferase complex subunit 6 (ELP6), mRNA [NM_001031703]	54859	GO:0008150|GO:0003674|GO:0033588|GO:0006355|GO:0030335|GO:0006325|GO:0006351	47537651	chr3	47537592	-	hs|3p21.31	NM_001031703	chr3:47537651-47537592	NM_001031703	Hs.311100
A_24_P922357	8.9773	3.16628	8.9773	up	C22orf39	chromosome 22 open reading frame 39	FALSE	Homo sapiens chromosome 22 open reading frame 39 (C22orf39), transcript variant 1, mRNA [NM_173793]	128977		19431019	chr22	19430960	-	hs|22q11.21	NM_173793	chr22:19431019-19430960	NM_173793	Hs.659565
A_22_P00002296	8.97372	3.16571	8.97372	up	lnc-C11orf1-1	lnc-C11orf1-1:1	FALSE	LNCipedia lincRNA (lnc-C11orf1-1), lincRNA [lnc-C11orf1-1:1]			111745142	chr11	111745083	+	hs|11q23.1		chr11:111745083-111745142
A_23_P70249	8.97366	3.1657	8.97366	up	CDC25C	cell division cycle 25C	FALSE	Homo sapiens cell division cycle 25C (CDC25C), transcript variant 1, mRNA [NM_001790]	995	GO:0005515|GO:0048471|GO:0007088|GO:0019901|GO:0008283|GO:0050699|GO:0005634|GO:0000079|GO:0007283|GO:0035335|GO:0005829|GO:0006260|GO:0007067|GO:0000086|GO:0051726|GO:0016032|GO:0005654|GO:0000278|GO:0004725|GO:0051301	137621299	chr5	137621240	-	hs|5q31.2	NM_001790	chr5:137621299-137621240	NM_001790	Hs.656
A_33_P3409302	8.96874	3.1649	8.96874	up	COX15	cytochrome c oxidase assembly homolog 15 (yeast)	FALSE	Homo sapiens cytochrome c oxidase assembly homolog 15 (yeast) (COX15), transcript variant 1, mRNA [NM_078470]	1355	GO:0007585|GO:0004129|GO:0005743|GO:0044281|GO:0016627|GO:0006784|GO:0006783|GO:0005739|GO:0045333|GO:0005746|GO:0006778|GO:0008535|GO:0006123|GO:0070069|GO:0016021|GO:0055114	101473235	chr10	101473176	-	hs|10q24.2	NM_078470	chr10:101473235-101473176	NM_078470	Hs.28326
A_24_P205589	8.96634	3.16452	8.96634	up	ACOT7	acyl-CoA thioesterase 7	FALSE	Homo sapiens acyl-CoA thioesterase 7 (ACOT7), transcript variant hBACHa, mRNA [NM_007274]	11332	GO:0052689|GO:0005515|GO:0043005|GO:0016290|GO:0036116|GO:0015937|GO:1900535|GO:0044297|GO:0042803|GO:0005829|GO:0009062|GO:0005739|GO:0036114|GO:0036042|GO:0005737|GO:0051792|GO:0005654|GO:0000062|GO:0070062	6354983	chr1	6354924	-	hs|1p36.31	NM_007274	chr1:6354983-6354924	NM_007274	Hs.126137
A_23_P158007	8.9433	3.16081	8.9433	up	ZDHHC12	zinc finger, DHHC-type containing 12	FALSE	Homo sapiens zinc finger, DHHC-type containing 12 (ZDHHC12), mRNA [NM_032799]	84885	GO:0018345|GO:0005794|GO:0005783|GO:0016409|GO:0008270|GO:0016021|GO:0019706	131484026	chr9	131483967	-	hs|9q34.11	NM_032799	chr9:131484026-131483967	NM_032799	Hs.133122
A_23_P121396	8.91024	3.15547	8.91024	up	DNAJC19	DnaJ (Hsp40) homolog, subfamily C, member 19	FALSE	Homo sapiens DnaJ (Hsp40) homolog, subfamily C, member 19 (DNAJC19), transcript variant 1, mRNA [NM_145261]	131118	GO:0005739|GO:0005515|GO:0043234|GO:0006457|GO:0006626|GO:0005743|GO:0048806|GO:0016021|GO:0044267|GO:0007601	180702067	chr3	180702008	-	hs|3q26.33	NM_145261	chr3:180702067-180702008	NM_145261	Hs.230601
A_23_P210643	8.90158	3.15406	8.90158	up	NELFCD	negative elongation factor complex member C/D	FALSE	Homo sapiens negative elongation factor complex member C/D (NELFCD), mRNA [NM_198976]	51497	GO:0005515|GO:0010467|GO:0006368|GO:0016020|GO:0006366|GO:0032021|GO:0016032|GO:0005654|GO:0045892|GO:0050434	57568768	chr20	57568709	+	hs|20q13.32	NM_198976	chr20:57568709-57568768	NM_198976	Hs.517148
A_23_P27571	8.8988	3.15361	8.8988	up	MCOLN1	mucolipin 1	FALSE	Homo sapiens mucolipin 1 (MCOLN1), mRNA [NM_020533]	57192	GO:0051209|GO:0005261|GO:0005886|GO:0005765|GO:0055085|GO:0006879|GO:0043235|GO:0033572|GO:0005737|GO:0034220|GO:0072345|GO:0005887|GO:0031902|GO:0070588|GO:0016021|GO:0006812|GO:0010008	7593823	chr19	7593764	+	hs|19p13.2	NM_020533	chr19:7593764-7593823	NM_020533	Hs.631858
A_23_P152984	8.89582	3.15313	8.89582	up	ALYREF	Aly/REF export factor	FALSE	Homo sapiens Aly/REF export factor (ALYREF), mRNA [NM_005782]	10189	GO:0005515|GO:0008380|GO:0006369|GO:0010467|GO:0006366|GO:0031124|GO:0005634|GO:0071013|GO:0046784|GO:0005829|GO:0043231|GO:0006406|GO:0032786|GO:0003697|GO:0000166|GO:0035145|GO:0070062|GO:0000346|GO:0001649|GO:0016020|GO:0016607|GO:0000398|GO:0005654|GO:0031297|GO:0000018	79845823	chr17	79845764	-	hs|17q25.3	NM_005782	chr17:79845823-79845764	NM_005782	Hs.534385
A_23_P7873	8.89271	3.15262	8.89271	up	MCM3	minichromosome maintenance complex component 3	FALSE	Homo sapiens minichromosome maintenance complex component 3 (MCM3), transcript variant 1, mRNA [NM_002388]	4172	GO:0005515|GO:0042555|GO:0048471|GO:0005813|GO:0005658|GO:0005634|GO:0003677|GO:0005524|GO:0003678|GO:0043231|GO:0006260|GO:0000082|GO:0006271|GO:0016020|GO:0006270|GO:0005654|GO:0032508|GO:0000278	52128952	chr6	52128893	-	hs|6p12.2	NM_002388	chr6:52128952-52128893	NM_002388	Hs.179565
A_24_P137434	8.87533	3.1498	8.87533	up	DCBLD2	discoidin, CUB and LCCL domain containing 2	FALSE	Homo sapiens discoidin, CUB and LCCL domain containing 2 (DCBLD2), mRNA [NM_080927]	131566	GO:0005515|GO:0030308|GO:0009986|GO:0005887|GO:0042060|GO:0030522	98515261	chr3	98515202	-	hs|3q12.1	NM_080927	chr3:98515261-98515202	NM_080927	Hs.203691
A_23_P91468	8.87482	3.14972	8.87482	up	PSMA7	proteasome (prosome, macropain) subunit, alpha type, 7	FALSE	Homo sapiens proteasome (prosome, macropain) subunit, alpha type, 7 (PSMA7), mRNA [NM_002792]	5688	GO:0005515|GO:0002474|GO:0010467|GO:0090263|GO:0005634|GO:0044281|GO:0031145|GO:0005829|GO:0004298|GO:0042802|GO:0034641|GO:0000082|GO:0016032|GO:0090090|GO:0070062|GO:0006977|GO:0000209|GO:0005839|GO:0000502|GO:0043066|GO:0006521|GO:0051437|GO:0042590|GO:0006915|GO:0042981|GO:0051436|GO:0051439|GO:0019773|GO:0002479|GO:0005654|GO:0000278	60715987	chr20	60715928	-	hs|20q13.33	NM_002792	chr20:60715987-60715928	NM_002792	Hs.233952
A_33_P3227472	8.87461	3.14968	8.87461	up	SDSL	serine dehydratase-like	FALSE	Homo sapiens serine dehydratase-like (SDSL), mRNA [NM_138432]	113675	GO:0005739|GO:0003941|GO:0008150|GO:0003674|GO:0005737|GO:0030170|GO:0004794|GO:0006565|GO:0070062|GO:0006567	113876080	chr12	113876021	+	hs|12q24.13	NM_138432	chr12:113876021-113876080	NM_138432	Hs.337594
A_24_P128524	8.87005	3.14894	8.87005	up	ICMT	isoprenylcysteine carboxyl methyltransferase	FALSE	Homo sapiens isoprenylcysteine carboxyl methyltransferase (ICMT), mRNA [NM_012405]	23463	GO:0008284|GO:0005783|GO:0046578|GO:0001701|GO:0001889|GO:0004671|GO:0008140|GO:0035264|GO:0016020|GO:0006481|GO:0006612|GO:0003880|GO:0005789|GO:0016021|GO:0006464	6281375	chr1	6281316	-	hs|1p36.31	NM_012405	chr1:6281375-6281316	NM_012405	Hs.515688
A_22_P00017108	8.8593	3.14719	8.8593	up	EMG1	EMG1 N1-specific pseudouridine methyltransferase	FALSE	Homo sapiens EMG1 N1-specific pseudouridine methyltransferase (EMG1), mRNA [NM_006331]	10436	GO:0070037|GO:0031167|GO:0005737|GO:0006364|GO:0003723|GO:0005730|GO:0005634|GO:0042274|GO:0019843	7083845	chr12	7083786	+	hs|12p13.31	NM_006331	chr12:7083786-7083845	NM_006331	Hs.744040
A_23_P218579	8.85831	3.14703	8.85831	up	GLB1L	galactosidase, beta 1-like	FALSE	Homo sapiens galactosidase, beta 1-like (GLB1L), transcript variant 2, mRNA [NM_024506]	79411	GO:0005773|GO:0004565|GO:0005975|GO:0005576	220101864	chr2	220101805	-	hs|2q35	NM_024506	chr2:220101864-220101805	NM_024506	Hs.181173
A_23_P206441	8.8538	3.1463	8.8538	up	FANCA	Fanconi anemia, complementation group A	FALSE	Homo sapiens Fanconi anemia, complementation group A (FANCA), transcript variant 1, mRNA [NM_000135]	2175	GO:0005515|GO:0008585|GO:0005737|GO:0006461|GO:0006281|GO:0042127|GO:0005730|GO:0005654|GO:0005634|GO:0008584|GO:0043240|GO:0007140	89804072	chr16	89804013	-	hs|16q24.3	NM_000135	chr16:89804072-89804013	NM_000135	Hs.744083
A_33_P3350634	8.84698	3.14518	8.84698	up	KIF22	kinesin family member 22	FALSE	Homo sapiens kinesin family member 22 (KIF22), transcript variant 3, mRNA [NM_001256270]	3835	GO:0008017|GO:0005871|GO:0005874|GO:0005819|GO:0005634|GO:0003777|GO:0003677|GO:0005524|GO:0005829|GO:0019886|GO:0007067|GO:0005737|GO:0006281|GO:0007596|GO:0007062|GO:0000776|GO:0005654|GO:0007080|GO:0016887|GO:0000785|GO:0005925|GO:0007018	29815385	chr16	29815326	+	hs|16p11.2	NM_001256270	chr16:29815326-29815385	NM_001256270	Hs.612151
A_24_P322395	8.81365	3.13974	8.81365	up	EGLN2	egl-9 family hypoxia-inducible factor 2	FALSE	Homo sapiens egl-9 family hypoxia-inducible factor 2 (EGLN2), transcript variant 3, mRNA [NM_080732]	112398	GO:0005515|GO:0031545|GO:0001666|GO:0045732|GO:0031418|GO:0071456|GO:0061418|GO:0005634|GO:0001558|GO:0008198|GO:0005829|GO:0043523|GO:0018401|GO:0019826|GO:0016706|GO:0045454|GO:0005654|GO:0055114|GO:0030520	41313750	chr19	41313434	+	hs|19q13.2	NM_080732	chr19:41313434-41313750	NM_080732	Hs.515417
A_23_P59045	8.80522	3.13836	8.80522	up	HIST1H2AE	histone cluster 1, H2ae	FALSE	Homo sapiens histone cluster 1, H2ae (HIST1H2AE), mRNA [NM_021052]	3012	GO:0008150|GO:0046982|GO:0005634|GO:0000786|GO:0003677|GO:0070062	26217613	chr6	26217554	+	hs|6p22.2	NM_021052	chr6:26217554-26217613	NM_021052	Hs.121017
A_22_P00014436	8.80198	3.13783	8.80198	up	lnc-SH2B2-1	lnc-SH2B2-1:1	FALSE	Homo sapiens cDNA clone IMAGE:6278581, partial cds. [BC068091]			101817068	chr7	101817009	+	hs|7q22.1	BC068091	chr7:101817009-101817068		Hs.689951
A_33_P3308833	8.79899	3.13734	8.79899	up	C21orf58	chromosome 21 open reading frame 58	FALSE	Homo sapiens chromosome 21 open reading frame 58 (C21orf58), transcript variant 4, mRNA [NM_001286476]	54058		47742758	chr21	47742699	-	hs|21q22.3	NM_001286476	chr21:47742758-47742699	NM_001286476	Hs.236572
A_32_P185317	8.79805	3.13718	8.79805	up	MNX1-AS1	MNX1 antisense RNA 1 (head to head)	FALSE	Homo sapiens MNX1 antisense RNA 1 (head to head) (MNX1-AS1), long non-coding RNA [NR_038835]	645249		156809118	chr7	156809059	+	hs|7q36.3	NR_038835	chr7:156809059-156809118	NR_038835	Hs.224879
A_23_P119141	8.79156	3.13612	8.79156	up	KEAP1	kelch-like ECH-associated protein 1	FALSE	Homo sapiens kelch-like ECH-associated protein 1 (KEAP1), transcript variant 1, mRNA [NM_203500]	9817	GO:0005515|GO:0016567|GO:0005815|GO:0005783|GO:0032436|GO:0030496|GO:0001701|GO:0043433|GO:0006351|GO:0005829|GO:0005737|GO:0031463|GO:0071353|GO:0005654|GO:0045604|GO:0008134|GO:0010499	10597321	chr19	10597262	-	hs|19p13.2	NM_203500	chr19:10597321-10597262	NM_203500	Hs.465870
A_23_P19712	8.78211	3.13457	8.78211	up	GMNN	geminin, DNA replication inhibitor	FALSE	Homo sapiens geminin, DNA replication inhibitor (GMNN), transcript variant 1, mRNA [NM_015895]	51053	GO:0005515|GO:0042826|GO:0003714|GO:0005634|GO:0045786|GO:0005829|GO:0005737|GO:0006461|GO:0070491|GO:0009887|GO:0005654|GO:0008156|GO:0000278|GO:0045892	24786167	chr6	24786108	+	hs|6p22.3	NM_015895	chr6:24786108-24786167	NM_015895	Hs.234896
A_24_P47547	8.78211	3.13457	8.78211	up	RAN	RAN, member RAS oncogene family	FALSE	Homo sapiens RAN, member RAS oncogene family (RAN), transcript variant 1, mRNA [NM_006325]	5901	GO:0005515|GO:0010467|GO:0030036|GO:0007264|GO:0019058|GO:0003924|GO:0007286|GO:0005634|GO:0050681|GO:0044281|GO:0006606|GO:0032092|GO:0005829|GO:0005737|GO:0005643|GO:0034629|GO:0006611|GO:0016032|GO:0007052|GO:0000785|GO:0070062|GO:0042470|GO:0019904|GO:0003713|GO:0006259|GO:0005525|GO:0006184|GO:0007165|GO:0007067|GO:0016020|GO:0003682|GO:0005654|GO:0055037|GO:0045893|GO:0019003|GO:0030521|GO:…	131357568	chr12	131357427	+	hs|12q24.33	NM_006325	chr12:131357427-131357568	NM_006325	Hs.10842
A_23_P33607	8.78105	3.13439	8.78105	up	TEFM	transcription elongation factor, mitochondrial	FALSE	Homo sapiens transcription elongation factor, mitochondrial (TEFM), mRNA [NM_024683]	79736	GO:0042645|GO:0005739|GO:0005515|GO:0006355|GO:0030529|GO:0005759|GO:0008821|GO:0006390|GO:0006259|GO:0006264|GO:0030337|GO:0006119	29227565	chr17	29227506	-	hs|17q11.2	NM_024683	chr17:29227565-29227506	NM_024683	Hs.317340
A_23_P70991	8.75814	3.13063	8.75814	up	AIMP2	aminoacyl tRNA synthetase complex-interacting multifunctional protein 2	FALSE	Homo sapiens aminoacyl tRNA synthetase complex-interacting multifunctional protein 2 (AIMP2), mRNA [NM_006303]	7965	GO:0005515|GO:0010467|GO:0008285|GO:0016020|GO:0031398|GO:0006915|GO:0005634|GO:0060510|GO:0006418|GO:0005829	6063097	chr7	6063038	+	hs|7p22.1	NM_006303	chr7:6063038-6063097	NM_006303	Hs.301613
A_23_P86100	8.74099	3.1278	8.74099	up	KLHDC9	kelch domain containing 9	FALSE	Homo sapiens kelch domain containing 9 (KLHDC9), transcript variant 2, mRNA [NM_001007255]	126823		161070095	chr1	161070036	+	hs|1q23.3	NM_001007255	chr1:161070036-161070095	NM_001007255	Hs.507290
A_33_P3611762	8.7187	3.12411	8.7187	up	TRAM2-AS1	TRAM2 antisense RNA 1 (head to head)	FALSE	Homo sapiens TRAM2 antisense RNA 1 (head to head) (TRAM2-AS1), transcript variant 1, long non-coding RNA [NR_103446]	401264		52448764	chr6	52448705	+	hs|6p12.2	NR_103446	chr6:52448705-52448764	NR_103446	Hs.544586
A_23_P75500	8.70384	3.12165	8.70384	up	BRMS1	breast cancer metastasis suppressor 1	FALSE	Homo sapiens breast cancer metastasis suppressor 1 (BRMS1), transcript variant 2, mRNA [NM_001024957]	25855	GO:0005515|GO:0016575|GO:0051059|GO:0042826|GO:0006325|GO:0006915|GO:0005634|GO:0032088|GO:0000122|GO:0006351|GO:0090312|GO:0005737|GO:2000210|GO:0005654|GO:0004407|GO:0070822|GO:0045892	66105051	chr11	66104992	-	hs|11q13.2	NM_001024957	chr11:66105051-66104992	NM_001024957	Hs.100426
A_33_P3769406	8.70129	3.12123	8.70129	up	PIGU	phosphatidylinositol glycan anchor biosynthesis, class U	FALSE	Homo sapiens phosphatidylinositol glycan anchor biosynthesis, class U (PIGU), mRNA [NM_080476]	128869	GO:0006501|GO:0034235|GO:0005886|GO:0016255|GO:0046425|GO:0030176|GO:0003923|GO:0016020|GO:0005789|GO:0042765|GO:0044267|GO:0006506|GO:0043687	33173301	chr20	33173242	-	hs|20q11.22	NM_080476	chr20:33173301-33173242	NM_080476	Hs.253319
A_24_P168574	8.68246	3.1181	8.68246	up	GNAS	GNAS complex locus	FALSE	GNAS complex locus [Source:HGNC Symbol;Acc:HGNC:4392] [ENST00000481768]	2778	GO:0005515|GO:0007608|GO:0009306|GO:0051216|GO:0005159|GO:0007606|GO:0031224|GO:0031698|GO:0048701|GO:0048589|GO:0001894|GO:0006833|GO:0070062|GO:0071107|GO:0007565|GO:0031683|GO:0006184|GO:0060348|GO:0001958|GO:0032320|GO:0071870|GO:0007189|GO:0030133|GO:0048471|GO:0005886|GO:0031852|GO:0030819|GO:0003924|GO:0005634|GO:0044281|GO:0071380|GO:0046872|GO:0030425|GO:0007191|GO:0005829|GO:0007190|GO:…	57475067	chr20	57475008	+	hs|20q13.32	AJ224867	chr20:57475008-57475067
A_33_P3213857	8.66962	3.11597	8.66962	up	RNASEH2B	ribonuclease H2, subunit B	FALSE	Homo sapiens ribonuclease H2, subunit B (RNASEH2B), transcript variant 2, mRNA [NM_001142279]	79621	GO:0032299|GO:0010389|GO:0004523|GO:2000001|GO:0010629|GO:0005654|GO:0005634|GO:0048146|GO:0001701|GO:0009259|GO:0006401	51522200	chr13	51522141	+	hs|13q14.3	NM_001142279	chr13:51522141-51522200	NM_001142279	Hs.306291
A_23_P32707	8.66353	3.11496	8.66353	up	ESPL1	extra spindle pole bodies homolog 1 (S. cerevisiae)	FALSE	Homo sapiens extra spindle pole bodies homolog 1 (S. cerevisiae) (ESPL1), mRNA [NM_012291]	9700	GO:0005515|GO:0005813|GO:0045842|GO:0006915|GO:0005634|GO:0003824|GO:0045875|GO:0000212|GO:0005829|GO:0000910|GO:0000070|GO:0045143|GO:0040001|GO:0006508|GO:0008234|GO:0000278	53687109	chr12	53686748	+	hs|12q13.13	NM_012291	chr12:53686748-53687109	NM_012291	Hs.153479
A_19_P00319398	8.66175	3.11466	8.66175	up	ERVMER34-1	endogenous retrovirus group MER34, member 1	FALSE	Homo sapiens endogenous retrovirus group MER34, member 1 (ERVMER34-1), transcript variant 1, mRNA [NM_024534]	100288413	GO:0019031|GO:0016021	53609761	chr4	53609702	-	hs|4q12	NM_024534	chr4:53609761-53609702	NM_024534	Hs.363087
A_23_P27005	8.66172	3.11465	8.66172	up	DHRS11	dehydrogenase/reductase (SDR family) member 11	FALSE	Homo sapiens dehydrogenase/reductase (SDR family) member 11 (DHRS11), mRNA [NM_024308]	79154	GO:0016491|GO:0005576|GO:0055114	34956886	chr17	34956827	+	hs|17q12	NM_024308	chr17:34956827-34956886	NM_024308	Hs.462859
A_33_P3226565	8.66072	3.11449	8.66072	up			FALSE				93669126	chr10	93669067	+	hs|10q23.32		chr10:093669067-093669126
A_33_P3297921	8.65898	3.1142	8.65898	up	MRPL37	mitochondrial ribosomal protein L37	FALSE	Homo sapiens mitochondrial ribosomal protein L37 (MRPL37), mRNA [NM_016491]	51253	GO:0070124|GO:0005739|GO:0070125|GO:0070126|GO:0032543|GO:0006996|GO:0003735|GO:0005761|GO:0005743|GO:0006412	54678312	chr1	54678253	+	hs|1p32.3	NM_016491	chr1:54678253-54678312	NM_016491	Hs.584908
A_21_P0000036	8.65673	3.11382	8.65673	up	RDM1	RAD52 motif containing 1	FALSE	Homo sapiens RAD52 motif containing 1 (RDM1), transcript variant 1, mRNA [NM_145654]	201299	GO:0005737|GO:0015030|GO:0006281|GO:0000166|GO:0016605|GO:0003723|GO:0005730|GO:0006310|GO:0003677	34245357	chr17	34245298	-	hs|17q12	NM_145654	chr17:34245357-34245298	NM_145654	Hs.194411
A_24_P89843	8.65086	3.11284	8.65086	up	CYHR1	cysteine/histidine-rich 1	FALSE	Homo sapiens cysteine/histidine-rich 1 (CYHR1), transcript variant 2, mRNA [NM_032687]	50626	GO:0048471|GO:0008270|GO:0005654|GO:0005635	145689738	chr8	145689679	-	hs|8q24.3	NM_032687	chr8:145689738-145689679	NM_032687	Hs.459379
A_23_P65041	8.64358	3.11163	8.64358	up	RACGAP1P	Rac GTPase activating protein 1 pseudogene	FALSE	Homo sapiens Rac GTPase activating protein 1 pseudogene (RACGAP1P), non-coding RNA [NR_026583]	83956		45456428	chr12	45456401	-	hs|12q12	NR_026583	chr12:45456428-45456401	NR_026583	Hs.650500
A_22_P00014156	8.6416	3.1113	8.6416	up			FALSE				23464585	chr16	23464526	+	hs|16p12.2	CD176148	chr16:23464526-23464585		Hs.596144
A_23_P130182	8.63709	3.11055	8.63709	up	AURKB	aurora kinase B	FALSE	Homo sapiens aurora kinase B (AURKB), transcript variant 1, mRNA [NM_004217]	9212	GO:0051256|GO:0043146|GO:0005515|GO:0032091|GO:0031577|GO:0008283|GO:0034501|GO:0005634|GO:0051233|GO:0031145|GO:0046872|GO:0036089|GO:0005829|GO:0009838|GO:0034644|GO:0046777|GO:0002903|GO:0005876|GO:0000780|GO:0032466|GO:0010369|GO:0032467|GO:0007568|GO:0051983|GO:0005819|GO:0016570|GO:0030496|GO:0000122|GO:0005524|GO:0035174|GO:0032133|GO:0004674|GO:0043988|GO:0004712|GO:0000779|GO:0006468|GO:…	8110917	chr17	8110655	-	hs|17p13.1	NM_004217	chr17:8110917-8110655	NM_004217	Hs.442658
A_24_P15754	8.62993	3.10935	8.62993	up	TOMM40	translocase of outer mitochondrial membrane 40 homolog (yeast)	FALSE	Homo sapiens translocase of outer mitochondrial membrane 40 homolog (yeast) (TOMM40), transcript variant 3, mRNA [NM_006114]	10452	GO:0006626|GO:0005742|GO:0008320|GO:0005739|GO:0046930|GO:0005737|GO:0005654|GO:0015288|GO:0016021|GO:0031307|GO:0071806|GO:0044267|GO:0006811|GO:0070062	45397089	chr19	45396180	+	hs|19q13.32	NM_006114	chr19:45396180-45397089	NM_006114	Hs.655909
A_23_P127522	8.62712	3.10888	8.62712	up	HYLS1	hydrolethalus syndrome 1	FALSE	Homo sapiens hydrolethalus syndrome 1 (HYLS1), transcript variant 1, mRNA [NM_145014]	219844	GO:0005813|GO:0005737|GO:0005886|GO:0005634	125769963	chr11	125769904	+	hs|11q24.2	NM_145014	chr11:125769904-125769963	NM_145014	Hs.98133
A_23_P311192	8.61089	3.10616	8.61089	up	SPTLC1	serine palmitoyltransferase, long chain base subunit 1	FALSE	Homo sapiens serine palmitoyltransferase, long chain base subunit 1 (SPTLC1), transcript variant 2, mRNA [NM_178324]	10558	GO:0005515|GO:0006665|GO:0004758|GO:0006686|GO:0030148|GO:0035339|GO:0044281|GO:0030170|GO:0005789|GO:0016021|GO:0046513|GO:0017059|GO:0046512|GO:0046511	94841803	chr9	94841744	-	hs|9q22.31	NM_178324	chr9:94841803-94841744	NM_178324	Hs.90458
A_24_P116351	8.59455	3.10342	8.59455	up	SIVA1	SIVA1, apoptosis-inducing factor	FALSE	Homo sapiens SIVA1, apoptosis-inducing factor (SIVA1), transcript variant 1, mRNA [NM_006427]	10572	GO:0005515|GO:0005634|GO:0032088|GO:0097191|GO:0009615|GO:0006924|GO:0097193|GO:0046872|GO:0005175|GO:0005739|GO:0005737|GO:0001618|GO:0016032|GO:0005654|GO:0008270	105225812	chr14	105223086	+	hs|14q32.33	NM_006427	chr14:105223086-105225812	NM_006427	Hs.112058
A_23_P205216	8.58708	3.10217	8.58708	up	UTP14A	UTP14, U3 small nucleolar ribonucleoprotein, homolog A (yeast)	FALSE	Homo sapiens UTP14, U3 small nucleolar ribonucleoprotein, homolog A (yeast) (UTP14A), transcript variant 1, mRNA [NM_006649]	10813	GO:0030490|GO:0005515|GO:0032040|GO:0005730	129059125	chrX	129059066	+	hs|Xq26.1	NM_006649	chrX:129059066-129059125	NM_006649	Hs.458598
A_23_P116091	8.5803	3.10103	8.5803	up	DPP3	dipeptidyl-peptidase 3	FALSE	Homo sapiens dipeptidyl-peptidase 3 (DPP3), transcript variant 2, mRNA [NM_130443]	10072	GO:0005515|GO:0005737|GO:0005886|GO:0006508|GO:0008270|GO:0005654|GO:0008239|GO:0008237|GO:0070062	66272242	chr11	66272183	+	hs|11q13.2	NM_130443	chr11:66272183-66272242	NM_130443	Hs.502914
A_32_P45738	8.5738	3.09993	8.5738	up	PGAM1	phosphoglycerate mutase 1 (brain)	FALSE	Homo sapiens phosphoglycerate mutase 1 (brain) (PGAM1), mRNA [NM_002629]	5223	GO:0045730|GO:0005515|GO:0019901|GO:0004082|GO:0004083|GO:0005975|GO:0006094|GO:0044281|GO:0043456|GO:0006096|GO:0005829|GO:0006110|GO:0005737|GO:0016020|GO:0016311|GO:0009405|GO:0006006|GO:0004619|GO:0070062	99192915	chr10	99192856	+	hs|10q24.1	NM_002629	chr10:99192856-99192915	NM_002629	Hs.632918
A_23_P61050	8.56545	3.09853	8.56545	up	MLKL	mixed lineage kinase domain-like	FALSE	Homo sapiens mixed lineage kinase domain-like (MLKL), transcript variant 1, mRNA [NM_152649]	197259	GO:0005515|GO:0070207|GO:0005737|GO:0070266|GO:0004672|GO:0019901|GO:0005886|GO:0006468|GO:0032403|GO:0005524	74706038	chr16	74705979	-	hs|16q23.1	NM_152649	chr16:74706038-74705979	NM_152649	Hs.119878
A_24_P175176	8.55729	3.09715	8.55729	up	PHTF2	putative homeodomain transcription factor 2	FALSE	Homo sapiens putative homeodomain transcription factor 2 (PHTF2), transcript variant 2, mRNA [NM_020432]	57157	GO:0006355|GO:0005783|GO:0005634|GO:0003677|GO:0006351	77586238	chr7	77586179	+	hs|7q21.11	NM_020432	chr7:77586179-77586238	NM_020432	Hs.203965
A_23_P162970	8.51772	3.09047	8.51772	up	IPO4	importin 4	FALSE	Homo sapiens importin 4 (IPO4), transcript variant 1, mRNA [NM_024658]	79711	GO:0043234|GO:0005737|GO:0000790|GO:0016020|GO:0005643|GO:0008536|GO:0006335|GO:0006336|GO:0015031|GO:0006886	24650726	chr14	24649913	-	hs|14q12	NM_024658	chr14:24650726-24649913	NM_024658	Hs.411865
A_23_P314811	8.51238	3.08956	8.51238	up	SLC10A4	solute carrier family 10, member 4	FALSE	Homo sapiens solute carrier family 10, member 4 (SLC10A4), mRNA [NM_152679]	201780	GO:0005887|GO:0015721|GO:0008508|GO:0006814|GO:0055085	48491032	chr4	48490973	+	hs|4p11	NM_152679	chr4:48490973-48491032	NM_152679	Hs.132591
A_24_P246963	8.5036	3.08807	8.5036	up			FALSE				53126388	chr12	53126329	+	hs|12q13.13		chr12:53126329-53126388
A_33_P3229335	8.49262	3.08621	8.49262	up	HIST3H2BB	histone cluster 3, H2bb	FALSE	Homo sapiens histone cluster 3, H2bb (HIST3H2BB), mRNA [NM_175055]	128312	GO:0003674|GO:0046982|GO:0006325|GO:0005654|GO:0005634|GO:0000786|GO:0003677	228646251	chr1	228646192	+	hs|1q42.13	NM_175055	chr1:228646192-228646251	NM_175055	Hs.376691
A_23_P75973	8.49146	3.08601	8.49146	up	RNF121	ring finger protein 121	FALSE	Homo sapiens ring finger protein 121 (RNF121), transcript variant 1, mRNA [NM_018320]	55298	GO:0016567|GO:0000139|GO:0005789|GO:0008270|GO:0016021|GO:0030433|GO:0030968	71708326	chr11	71708267	+	hs|11q13.4	NM_018320	chr11:71708267-71708326	NM_018320	Hs.368554
A_33_P3336103	8.48349	3.08466	8.48349	up	TIGD5	tigger transposable element derived 5	FALSE	Homo sapiens tigger transposable element derived 5 (TIGD5), mRNA [NM_032862]	84948	GO:0008150|GO:0003674|GO:0005634|GO:0005575|GO:0003677	144682074	chr8	144682015	+	hs|8q24.3	NM_032862	chr8:144682015-144682074	NM_032862	Hs.71574
A_21_P0000011	8.46385	3.08131	8.46385	up	AMDHD2	amidohydrolase domain containing 2	FALSE	Homo sapiens amidohydrolase domain containing 2 (AMDHD2), transcript variant 2, mRNA [NM_001145815]	51005	GO:0005975|GO:0006044|GO:0008448|GO:0005634|GO:0019262|GO:0046872	2580722	chr16	2580663	+	hs|16p13.3	NM_001145815	chr16:2580663-2580722	NM_001145815	Hs.740430
A_23_P158024	8.43815	3.07693	8.43815	up	DCTN3	dynactin 3 (p22)	FALSE	Homo sapiens dynactin 3 (p22) (DCTN3), transcript variant 1, mRNA [NM_007234]	11258	GO:0005515|GO:0048471|GO:0005813|GO:0006996|GO:0005819|GO:0030496|GO:0032154|GO:0005829|GO:0019886|GO:0000910|GO:0007067|GO:0005198|GO:0000086|GO:0000777|GO:0000278|GO:0005869|GO:0007017	34617948	chr9	34617889	-	hs|9p13.3	NM_007234	chr9:34617948-34617889	NM_007234	Hs.511768
A_32_P63848	8.43437	3.07628	8.43437	up	OXCT1	3-oxoacid CoA transferase 1	FALSE	Homo sapiens 3-oxoacid CoA transferase 1 (OXCT1), mRNA [NM_000436]	5019	GO:0014823|GO:0007584|GO:0035774|GO:0045471|GO:0042493|GO:0044281|GO:0042803|GO:0005739|GO:0007507|GO:0042594|GO:0046952|GO:0007420|GO:0005759|GO:0046950|GO:0008260|GO:0009725|GO:0060612|GO:0044255|GO:0042182	41730530	chr5	41730471	-	hs|5p13.1	NM_000436	chr5:41730530-41730471	NM_000436	Hs.278277
A_23_P18490	8.41968	3.07377	8.41968	up	MAEA	macrophage erythroblast attacher	FALSE	Homo sapiens macrophage erythroblast attacher (MAEA), transcript variant 1, mRNA [NM_001017405]	10296	GO:0005826|GO:0005819|GO:0003779|GO:0005634|GO:0016363|GO:0007346|GO:0005737|GO:0007049|GO:0043249|GO:0048822|GO:0005887|GO:0007010|GO:0005654|GO:0005856|GO:0007155|GO:0033033|GO:0051301	1333176	chr4	1333117	+	hs|4p16.3	NM_001017405	chr4:1333117-1333176	NM_001017405	Hs.139896
A_33_P3268793	8.41608	3.07315	8.41608	up	ADAT3	adenosine deaminase, tRNA-specific 3	FALSE	Homo sapiens adenosine deaminase, tRNA-specific 3 (ADAT3), mRNA [NM_138422]	113179	GO:0016787|GO:0008270|GO:0008033	1913443	chr19	1913384	+	hs|19p13.3	NM_138422	chr19:1913384-1913443	NM_138422	Hs.144980
A_23_P124122	8.41188	3.07243	8.41188	up	PXMP2	peroxisomal membrane protein 2, 22kDa	FALSE	Homo sapiens peroxisomal membrane protein 2, 22kDa (PXMP2), mRNA [NM_018663]	5827	GO:0005739|GO:0005515|GO:0043234|GO:0008150|GO:0005737|GO:0016020|GO:0016021|GO:0005778	133281470	chr12	133281412	+	hs|12q24.33	NM_018663	chr12:133281412-133281470	NM_018663	Hs.430299
A_23_P332960	8.4104	3.07217	8.4104	up	TMEM80	transmembrane protein 80	FALSE	Homo sapiens transmembrane protein 80 (TMEM80), transcript variant 2, mRNA [NM_001042463]	283232	GO:0016021	704052	chr11	703993	+	hs|11p15.5	NM_001042463	chr11:703993-704052	NM_001042463	Hs.448664
A_33_P3416366	8.39489	3.06951	8.39489	up	CHAF1A	chromatin assembly factor 1, subunit A (p150)	FALSE	Homo sapiens chromatin assembly factor 1, subunit A (p150) (CHAF1A), mRNA [NM_005483]	10036	GO:0005515|GO:0000790|GO:0006355|GO:0033186|GO:0070087|GO:0006335|GO:0006351|GO:0042802|GO:0006260|GO:0043234|GO:0007049|GO:0006281|GO:0006461|GO:0031497|GO:0003682|GO:0051082	4432024	chr19	4431965	+	hs|19p13.3	NM_005483	chr19:4431965-4432024	NM_005483	Hs.79018
A_23_P73142	8.39392	3.06934	8.39392	up	TACO1	translational activator of mitochondrially encoded cytochrome c oxidase I	FALSE	Homo sapiens translational activator of mitochondrially encoded cytochrome c oxidase I (TACO1), mRNA [NM_016360]	51204	GO:0005739|GO:0005654|GO:0005634|GO:0006417	61685208	chr17	61684812	+	hs|17q23.3	NM_016360	chr17:61684812-61685208	NM_016360	Hs.174134
A_23_P157038	8.38236	3.06736	8.38236	up	CNPY4	canopy FGF signaling regulator 4	FALSE	Homo sapiens canopy FGF signaling regulator 4 (CNPY4), mRNA [NM_152755]	245812	GO:0005102|GO:0005576	99722799	chr7	99722740	+	hs|7q22.1	NM_152755	chr7:99722740-99722799	NM_152755	Hs.632293
A_32_P204381	8.37646	3.06634	8.37646	up	CIAPIN1	cytokine induced apoptosis inhibitor 1	FALSE	Homo sapiens cytokine induced apoptosis inhibitor 1 (CIAPIN1), mRNA [NM_020313]	57019	GO:0005515|GO:0030097|GO:0043066|GO:0016226|GO:0051537|GO:0005730|GO:0006915|GO:0009055|GO:0044281|GO:0046872|GO:0005758|GO:0005737|GO:0005654	57463000	chr16	57462941	-	hs|16q21	NM_020313	chr16:57463000-57462941	NM_020313	Hs.4900
A_24_P221198	8.36422	3.06423	8.36422	up	MBLAC1	metallo-beta-lactamase domain containing 1	FALSE	Homo sapiens metallo-beta-lactamase domain containing 1 (MBLAC1), mRNA [NM_203397]	255374	GO:0016787|GO:0008152|GO:0046872	99725995	chr7	99725936	+	hs|7q22.1	NM_203397	chr7:99725936-99725995	NM_203397	Hs.632319
A_23_P201918	8.35247	3.0622	8.35247	up	ABCB10	ATP-binding cassette, sub-family B (MDR/TAP), member 10	FALSE	Homo sapiens ATP-binding cassette, sub-family B (MDR/TAP), member 10 (ABCB10), mRNA [NM_012089]	23456	GO:0005215|GO:0032592|GO:0008152|GO:0006810|GO:0005743|GO:0042626|GO:0055085|GO:0005524|GO:0042803	229652770	chr1	229652711	-	hs|1q42.13	NM_012089	chr1:229652770-229652711	NM_012089	Hs.17614
A_23_P170352	8.35195	3.06211	8.35195	up	MRPL12	mitochondrial ribosomal protein L12	FALSE	Homo sapiens mitochondrial ribosomal protein L12 (MRPL12), mRNA [NM_002949]	6182	GO:0005515|GO:0070124|GO:0070125|GO:0070126|GO:0003735|GO:0006996|GO:0032543|GO:0003723|GO:0005743|GO:0006390|GO:0005762|GO:0005739|GO:0045893	79674060	chr17	79674001	+	hs|17q25.3	NM_002949	chr17:79674001-79674060	NM_002949	Hs.109059
A_33_P3491294	8.34539	3.06098	8.34539	up	AMDHD2	amidohydrolase domain containing 2	FALSE	Homo sapiens amidohydrolase domain containing 2 (AMDHD2), transcript variant 1, mRNA [NM_015944]	51005	GO:0005975|GO:0006044|GO:0008448|GO:0005634|GO:0019262|GO:0046872	2579677	chr16	2579619	+	hs|16p13.3	NM_015944	chr16:2579619-2579677	NM_015944	Hs.740430
A_23_P48977	8.33765	3.05964	8.33765	up	MRPS11	mitochondrial ribosomal protein S11	FALSE	Homo sapiens mitochondrial ribosomal protein S11 (MRPS11), transcript variant 1, mRNA [NM_022839]	64963	GO:0070124|GO:0005739|GO:0070125|GO:0070126|GO:0032543|GO:0006996|GO:0003735|GO:0042769|GO:0005743|GO:0005763	89021373	chr15	89021314	+	hs|15q25.3	NM_022839	chr15:89021314-89021373	NM_022839	Hs.111286
A_22_P00008458	8.33433	3.05907	8.33433	up			FALSE				103821791	chr8	103821732	+	hs|8q22.3		chr8:103821732-103821791		Hs.224506
A_33_P3372859	8.32389	3.05726	8.32389	up	DDX54	DEAD (Asp-Glu-Ala-Asp) box polypeptide 54	FALSE	Homo sapiens DEAD (Asp-Glu-Ala-Asp) box polypeptide 54 (DDX54), transcript variant 1, mRNA [NM_001111322]	79039	GO:0006396|GO:0006355|GO:0016070|GO:0003714|GO:0030331|GO:0005102|GO:0005730|GO:0005634|GO:0005524|GO:0006351|GO:0004004|GO:0016020|GO:0030520	113595070	chr12	113595011	-	hs|12q24.13	NM_001111322	chr12:113595070-113595011	NM_001111322	Hs.506861
A_33_P3381265	8.3129	3.05535	8.3129	up	CYB5R2	cytochrome b5 reductase 2	FALSE	Homo sapiens cytochrome b5 reductase 2 (CYB5R2), transcript variant 1, mRNA [NM_001302826]	51700	GO:0005739|GO:0016020|GO:0004128|GO:0016126|GO:0005634|GO:0055114	7687770	chr11	7687711	-	hs|11p15.4	NM_001302826	chr11:7687770-7687711	NM_001302826	Hs.414362
A_23_P50000	8.28968	3.05132	8.28968	up	FAM57A	family with sequence similarity 57, member A	FALSE	Homo sapiens family with sequence similarity 57, member A (FAM57A), mRNA [NM_024792]	79850	GO:0005886|GO:0016021	645697	chr17	645638	+	hs|17p13.3	NM_024792	chr17:645638-645697	NM_024792	Hs.154396
A_23_P308581	8.28701	3.05085	8.28701	up	RRP36	ribosomal RNA processing 36 homolog (S. cerevisiae)	FALSE	Homo sapiens ribosomal RNA processing 36 homolog (S. cerevisiae) (RRP36), mRNA [NM_033112]	88745	GO:0000462|GO:0006364|GO:0005730|GO:0005634|GO:0042274|GO:0030686	42997231	chr6	42997172	+	hs|6p21.1	NM_033112	chr6:42997172-42997231	NM_033112	Hs.309231
A_23_P45699	8.25638	3.04551	8.25638	up	FUBP1	far upstream element (FUSE) binding protein 1	FALSE	Homo sapiens far upstream element (FUSE) binding protein 1 (FUBP1), transcript variant 2, mRNA [NM_003902]	8880	GO:0010628|GO:0005515|GO:0003700|GO:0006366|GO:0003697|GO:0045944|GO:0001205|GO:0005654|GO:0005634	78414385	chr1	78414326	-	hs|1p31.1	NM_003902	chr1:78414385-78414326	NM_003902	Hs.567380
A_33_P3298387	8.25162	3.04468	8.25162	up	PLK1	polo-like kinase 1	FALSE	polo-like kinase 1 [Source:HGNC Symbol;Acc:HGNC:9077] [ENST00000570220]	5347	GO:0005515|GO:0007077|GO:0008017|GO:0010997|GO:0000910|GO:0018105|GO:0016301|GO:0051443|GO:0046677|GO:0010800|GO:0005813|GO:0006996|GO:0019901|GO:0000281|GO:0005819|GO:0043393|GO:0030496|GO:0000122|GO:0000070|GO:0000922|GO:0000776|GO:0005654|GO:0030071|GO:0000278|GO:0007094|GO:0007092|GO:0016567|GO:0008283|GO:0045736|GO:0001578|GO:0031572|GO:0032436|GO:0005634|GO:0051233|GO:0031145|GO:0005829|GO:…	23692310	chr16	23692251	+	hs|16p12.2	AB084459	chr16:23692251-23692310		Hs.592049
A_23_P436138	8.24388	3.04332	8.24388	up	MAX	MYC associated factor X	FALSE	Homo sapiens MYC associated factor X (MAX), transcript variant 4, mRNA [NM_145114]	4149	GO:0003712|GO:0005515|GO:0032868|GO:0006355|GO:0003700|GO:0060041|GO:0046982|GO:0006366|GO:0003713|GO:0005634|GO:0051402|GO:0048678|GO:0032403|GO:0042803|GO:0030425|GO:0043565|GO:0005737|GO:0006461|GO:0071339|GO:0016605|GO:0071375|GO:0010629|GO:0005654|GO:0009267	65550893	chr14	65550834	-	hs|14q23.3	NM_145114	chr14:65550893-65550834	NM_145114	Hs.285354
A_19_P00801506	8.23615	3.04197	8.23615	up			FALSE	Homo sapiens cDNA FLJ33446 fis, clone BRAMY1000095. [AK090765]			21906571	chr13	21906512	+	hs|13q12.11		chr13:21906512-21906571		Hs.147563
A_23_P253029	8.21528	3.03831	8.21528	up	BOK	BCL2-related ovarian killer	FALSE	Homo sapiens BCL2-related ovarian killer (BOK), mRNA [NM_032515]	666	GO:0005515|GO:0051400|GO:0031966|GO:0046982|GO:0008630|GO:0048709|GO:0006919|GO:0008283|GO:0006915|GO:0005634|GO:0005741|GO:0051402|GO:0042803|GO:0097192|GO:0005739|GO:0005737|GO:0072332|GO:0000139|GO:0007420|GO:1900119|GO:0005789|GO:0016021|GO:0008584	242513077	chr2	242513018	+	hs|2q37.3	NM_032515	chr2:242513018-242513077	NM_032515	Hs.293753
A_23_P208674	8.19808	3.03529	8.19808	up	EMC10	ER membrane protein complex subunit 10	FALSE	Homo sapiens ER membrane protein complex subunit 10 (EMC10), transcript variant 1, mRNA [NM_175063]	284361	GO:0072546|GO:0005576|GO:0016021	50986489	chr19	50986430	+	hs|19q13.33	NM_175063	chr19:50986430-50986489	NM_175063	Hs.515550
A_33_P3404411	8.19258	3.03432	8.19258	up	MIPEP	mitochondrial intermediate peptidase	FALSE	Homo sapiens mitochondrial intermediate peptidase (MIPEP), mRNA [NM_005932]	4285	GO:0005739|GO:0006627|GO:0005759|GO:0006508|GO:0004222|GO:0046872	24334295	chr13	24334236	-	hs|13q12.12	NM_005932	chr13:24334295-24334236	NM_005932	Hs.507498
A_24_P306720	8.18477	3.03294	8.18477	up	FOXN3-AS1	FOXN3 antisense RNA 1	FALSE	Homo sapiens FOXN3 antisense RNA 1 (FOXN3-AS1), long non-coding RNA [NR_036500]	400236		89885680	chr14	89885621	+	hs|14q32.11	NR_036500	chr14:89885621-89885680	NR_036500	Hs.585207
A_33_P3330549	8.16503	3.02946	8.16503	up	SLC44A2	solute carrier family 44 (choline transporter), member 2	FALSE	Homo sapiens solute carrier family 44 (choline transporter), member 2 (SLC44A2), transcript variant 1, mRNA [NM_020428]	57153	GO:0015220|GO:0005886|GO:0015871|GO:0044281|GO:0005765|GO:0055085|GO:0007165|GO:0004871|GO:0016021|GO:0006644|GO:0043123|GO:0070062|GO:0006656|GO:0046474	10753126	chr19	10753067	+	hs|19p13.2	NM_020428	chr19:10753067-10753126	NM_020428	Hs.534560
A_23_P353717	8.14851	3.02654	8.14851	up	RMI2	RecQ mediated genome instability 2	FALSE	Homo sapiens RecQ mediated genome instability 2 (RMI2), mRNA [NM_152308]	116028	GO:0006260|GO:0005737|GO:0005634|GO:0003677	11445443	chr16	11445384	+	hs|16p13.13	NM_152308	chr16:11445384-11445443	NM_152308	Hs.347524
A_22_P00006547	8.14365	3.02568	8.14365	up	lnc-FKBP2-1	lnc-FKBP2-1:2	FALSE	Q2AC61_9BURK (Q2AC61) HrpW, partial (3%) [THC2716184]			64015523	chr11	64015464	+	hs|11q13.1		chr11:64015464-64015523
A_23_P31389	8.14084	3.02518	8.14084	up	TRA2A	transformer 2 alpha homolog (Drosophila)	FALSE	Homo sapiens transformer 2 alpha homolog (Drosophila) (TRA2A), transcript variant 1, mRNA [NM_013293]	29896	GO:0000166|GO:0000398|GO:0005730|GO:0005634|GO:0043231	23545801	chr7	23545418	-	hs|7p15.3	NM_013293	chr7:23545801-23545418	NM_013293	Hs.445652
A_23_P5339	8.13684	3.02447	8.13684	up	TMEM177	transmembrane protein 177	FALSE	Homo sapiens transmembrane protein 177 (TMEM177), transcript variant 2, mRNA [NM_030577]	80775	GO:0016021	120439591	chr2	120439532	+	hs|2q14.2	NM_030577	chr2:120439532-120439591	NM_030577	Hs.439991
A_23_P150255	8.13187	3.02359	8.13187	up	RBM14	RNA binding motif protein 14	FALSE	Homo sapiens RNA binding motif protein 14 (RBM14), transcript variant 1, mRNA [NM_006328]	10432	GO:0005515|GO:0005667|GO:0016575|GO:0001104|GO:0006366|GO:0003723|GO:0005730|GO:0006310|GO:0006260|GO:0030374|GO:0006281|GO:0000166|GO:0045944|GO:0042921|GO:0030529|GO:0016592|GO:0005654|GO:0009725|GO:0030674|GO:0030520	66394752	chr11	66394693	+	hs|11q13.2	NM_006328	chr11:66394693-66394752	NM_006328	Hs.533712
A_23_P131771	8.11732	3.021	8.11732	up	TPD52L2	tumor protein D52-like 2	FALSE	Homo sapiens tumor protein D52-like 2 (TPD52L2), transcript variant 1, mRNA [NM_199360]	7165	GO:0005515|GO:0048471|GO:0005737|GO:0046982|GO:0042127|GO:0042803	62521981	chr20	62521922	+	hs|20q13.33	NM_199360	chr20:62521922-62521981	NM_199360	Hs.473296
A_23_P502609	8.08201	3.01471	8.08201	up	PIGQ	phosphatidylinositol glycan anchor biosynthesis, class Q	FALSE	Homo sapiens phosphatidylinositol glycan anchor biosynthesis, class Q (PIGQ), transcript variant 2, mRNA [NM_004204]	9091	GO:0017176|GO:0006501|GO:0005975|GO:0016254|GO:0005789|GO:0016021|GO:0044267|GO:0000506|GO:0043687	633636	chr16	633577	+	hs|16p13.3	NM_004204	chr16:633577-633636	NM_004204	Hs.744949
A_33_P3411885	8.07871	3.01412	8.07871	up	LOC100128851	uncharacterized LOC100128851	FALSE	Homo sapiens cDNA FLJ45515 fis, clone BRTHA2022914. [AK127423]	100128851		19223611	chr17	19223552	+	hs|17p11.2	AK127423	chr17:19223552-19223611		Hs.679912
A_23_P103433	8.06972	3.01252	8.06972	up	OSCP1	organic solute carrier partner 1	FALSE	Homo sapiens organic solute carrier partner 1 (OSCP1), transcript variant 1, mRNA [NM_145047]	127700	GO:0009925|GO:0006810	36883674	chr1	36883615	-	hs|1p34.3	NM_145047	chr1:36883674-36883615	NM_145047	Hs.202207
A_33_P3301219	8.06185	3.01111	8.06185	up	FAM27C	family with sequence similarity 27, member C	FALSE	Homo sapiens family with sequence similarity 27, member C (FAM27C), long non-coding RNA [NR_027421]	100132948		44991227	chr9	44991168	+	hs|9p11.2	NR_027421	chr9:44991168-44991227	NR_027421	Hs.645763
A_21_P0000059	8.05788	3.0104	8.05788	up	APOBEC3H	apolipoprotein B mRNA editing enzyme, catalytic polypeptide-like 3H	FALSE	Homo sapiens apolipoprotein B mRNA editing enzyme, catalytic polypeptide-like 3H (APOBEC3H), transcript variant SV-154, mRNA [NM_001166004]	164668	GO:0005515|GO:0009972|GO:0045869|GO:0005634|GO:0048525|GO:0010529|GO:0005737|GO:0051607|GO:0000932|GO:0045087|GO:0004126|GO:0008270|GO:0070383	39497320	chr22	39497261	+	hs|22q13.1	NM_001166004	chr22:39497261-39497320	NM_001166004	Hs.440515
A_23_P436281	8.05278	3.00949	8.05278	up	HIST2H4B	histone cluster 2, H4b	FALSE	Homo sapiens histone cluster 2, H4b (HIST2H4B), mRNA [NM_001034077]	554313	GO:0005515|GO:0010467|GO:0006325|GO:0005634|GO:0045653|GO:0000723|GO:0000183|GO:0000786|GO:0070062|GO:0035574|GO:0035575|GO:0046982|GO:0006334|GO:0006335|GO:0005576|GO:0006336|GO:0000228|GO:0003677|GO:0032776|GO:0034080|GO:0043234|GO:0016020|GO:0045814|GO:0040029|GO:0005654|GO:0000278	149804455	chr1	149804396	+	hs|1q21.2	NM_001034077	chr1:149804396-149804455	NM_001034077	Hs.706635
A_33_P3252359	8.03797	3.00683	8.03797	up	BDH1	3-hydroxybutyrate dehydrogenase, type 1	FALSE	Homo sapiens 3-hydroxybutyrate dehydrogenase, type 1 (BDH1), transcript variant 3, mRNA [NM_203314]	622	GO:0045471|GO:0005743|GO:0044281|GO:0005739|GO:0005737|GO:0005543|GO:0042594|GO:0005759|GO:0032355|GO:0044255|GO:0032868|GO:0051412|GO:0060416|GO:0007584|GO:0042493|GO:0009636|GO:0003858|GO:0001889|GO:0007420|GO:0046952|GO:0046951|GO:0046950|GO:0005654|GO:0060612|GO:0046686|GO:0055114	197236713	chr3	197236654	-	hs|3q29	NM_203314	chr3:197236713-197236654	NM_203314	Hs.274539
A_23_P28733	8.03293	3.00593	8.03293	up	RBL1	retinoblastoma-like 1	FALSE	Homo sapiens retinoblastoma-like 1 (RBL1), transcript variant 1, mRNA [NM_002895]	5933	GO:0005515|GO:0005667|GO:0010467|GO:0006367|GO:0043550|GO:0005634|GO:0000122|GO:0006351|GO:0045944|GO:0051726|GO:0016032|GO:0005654|GO:0007179|GO:0000278|GO:0008134|GO:0016568	35627256	chr20	35627197	-	hs|20q11.23	NM_002895	chr20:35627256-35627197	NM_002895	Hs.207745
A_33_P3433156	8.03171	3.00571	8.03171	up	TRMU	tRNA 5-methylaminomethyl-2-thiouridylate methyltransferase	FALSE	Homo sapiens tRNA 5-methylaminomethyl-2-thiouridylate methyltransferase (TRMU), transcript variant 7, mRNA [NM_001282785]	55687	GO:0016783|GO:0005739|GO:0000049|GO:0005524|GO:0008033	46748226	chr22	46748167	+	hs|22q13.31	NM_001282785	chr22:46748167-46748226	NM_001282785	Hs.439524
A_23_P200396	8.02962	3.00533	8.02962	up	TMEM234	transmembrane protein 234	FALSE	Homo sapiens transmembrane protein 234 (TMEM234), mRNA [NM_019118]	56063	GO:0016021	32682076	chr1	32682017	-	hs|1p35.1	NM_019118	chr1:32682076-32682017	NM_019118	Hs.272299
A_23_P217659	8.02908	3.00524	8.02908	up	BRCC3	BRCA1/BRCA2-containing complex, subunit 3	FALSE	Homo sapiens BRCA1/BRCA2-containing complex, subunit 3 (BRCC3), transcript variant 2, mRNA [NM_001018055]	79184	GO:0005515|GO:0004843|GO:0010165|GO:0031572|GO:0000151|GO:0005634|GO:0045739|GO:0046872|GO:0000152|GO:0006302|GO:0070531|GO:0050790|GO:0070552|GO:0070536|GO:0010212|GO:0070537|GO:0006508|GO:0005654|GO:0030234|GO:0008237|GO:0031593	154351184	chrX	154351125	+	hs|Xq28	NM_001018055	chrX:154351125-154351184	NM_001018055	Hs.558537
A_23_P16214	8.02099	3.00378	8.02099	up	FBXW9	F-box and WD repeat domain containing 9	FALSE	Homo sapiens F-box and WD repeat domain containing 9 (FBXW9), mRNA [NM_032301]	84261	GO:0005515|GO:0031146	12800227	chr19	12800087	-	hs|19p13.2	NM_032301	chr19:12800227-12800087	NM_032301	Hs.515154
A_33_P3268334	8.01754	3.00316	8.01754	up	PGAM1	phosphoglycerate mutase 1 (brain)	FALSE	Homo sapiens phosphoglycerate mutase 1 (brain) (PGAM1), mRNA [NM_002629]	5223	GO:0045730|GO:0005515|GO:0019901|GO:0004082|GO:0004083|GO:0005975|GO:0006094|GO:0044281|GO:0043456|GO:0006096|GO:0005829|GO:0006110|GO:0005737|GO:0016020|GO:0016311|GO:0009405|GO:0006006|GO:0004619|GO:0070062	99190236	chr10	99190177	+	hs|10q24.1	NM_002629	chr10:99190177-99190236	NM_002629	Hs.632918
A_23_P34788	8.01292	3.00233	8.01292	up	KIF2C	kinesin family member 2C	FALSE	Homo sapiens kinesin family member 2C (KIF2C), transcript variant 1, mRNA [NM_006845]	11004	GO:0005515|GO:0005881|GO:0008283|GO:0005634|GO:0035371|GO:0005829|GO:0019886|GO:0051010|GO:0015630|GO:0016887|GO:0007019|GO:0007018|GO:0005871|GO:0030951|GO:0051983|GO:0019237|GO:0003777|GO:0005524|GO:0007067|GO:0016020|GO:0007596|GO:0008152|GO:0000777|GO:0000776|GO:0007080|GO:0000278|GO:0000775|GO:0051301	45233125	chr1	45233066	+	hs|1p34.1	NM_006845	chr1:45233066-45233125	NM_006845	Hs.720061
A_24_P674924	8.00948	3.00171	8.00948	up	LRPPRC	leucine-rich pentatricopeptide repeat containing	FALSE	Homo sapiens leucine-rich pentatricopeptide repeat containing (LRPPRC), mRNA [NM_133259]	10128	GO:0042645|GO:0008017|GO:0000961|GO:0005515|GO:0048471|GO:0006355|GO:0000794|GO:0070129|GO:0003723|GO:0005874|GO:0048487|GO:0005637|GO:0005634|GO:0006351|GO:0005640|GO:0005739|GO:0051015|GO:0047497|GO:0016020|GO:0003697|GO:0030529|GO:0005654|GO:0051028|GO:0005856	44113851	chr2	44113792	-	hs|2p21	NM_133259	chr2:44113851-44113792	NM_133259	Hs.368084
A_33_P3384452	8.00684	3.00123	8.00684	up	TFDP1	transcription factor Dp-1	FALSE	Homo sapiens transcription factor Dp-1 (TFDP1), transcript variant 1, mRNA [NM_007111]	7027	GO:0005515|GO:0010467|GO:0005667|GO:0003700|GO:0006367|GO:0006357|GO:0008283|GO:0019904|GO:0003713|GO:0043276|GO:0006915|GO:0003677|GO:0097193|GO:0006351|GO:0000082|GO:1900740|GO:0008544|GO:0007219|GO:0045944|GO:0005654|GO:0007179|GO:0000278|GO:2000278|GO:0008134	114295373	chr13	114295314	+	hs|13q34	NM_007111	chr13:114295314-114295373	NM_007111	Hs.79353
A_23_P502078	8.00596	3.00107	8.00596	up	MAPK8IP2	mitogen-activated protein kinase 8 interacting protein 2	FALSE	Homo sapiens mitogen-activated protein kinase 8 interacting protein 2 (MAPK8IP2), mRNA [NM_012324]	23542	GO:0005515|GO:0010469|GO:2000311|GO:2000310|GO:0032874|GO:0032403|GO:0046328|GO:0005737|GO:0007172|GO:0001540|GO:0000165|GO:0045860|GO:0043025|GO:0001662|GO:0051966|GO:0019901|GO:0007617|GO:0007254|GO:0060079|GO:0030295|GO:0043234|GO:0048813|GO:0005198|GO:0035176|GO:0019894|GO:0005078|GO:0046958	51049559	chr22	51049500	+	hs|22q13.33	NM_012324	chr22:51049500-51049559	NM_012324	Hs.558180
A_23_P154330	7.99827	2.99969	7.99827	up	TXNDC9	thioredoxin domain containing 9	FALSE	Homo sapiens thioredoxin domain containing 9 (TXNDC9), mRNA [NM_005783]	10190	GO:0005515|GO:0008150|GO:0005813|GO:0005737|GO:0030496|GO:0045454|GO:0005634|GO:0005575	99935957	chr2	99935898	-	hs|2q11.2	NM_005783	chr2:99935957-99935898	NM_005783	Hs.536122
A_33_P3286422	7.99721	2.9995	7.99721	up	FANCA	Fanconi anemia, complementation group A	FALSE	Homo sapiens Fanconi anemia, complementation group A (FANCA), transcript variant 2, mRNA [NM_001018112]	2175	GO:0005515|GO:0008585|GO:0005737|GO:0006461|GO:0006281|GO:0042127|GO:0005730|GO:0005654|GO:0005634|GO:0008584|GO:0043240|GO:0007140	89864823	chr16	89864767	-	hs|16q24.3	NM_001018112	chr16:89864823-89864767	NM_001018112	Hs.744083
A_23_P26928	7.99538	2.99917	7.99538	up	CCDC103	coiled-coil domain containing 103	FALSE	family with sequence similarity 187, member A [Source:HGNC Symbol;Acc:HGNC:35153] [ENST00000331733]	388389	GO:0060287|GO:0001947|GO:0036159|GO:0005737|GO:0031514|GO:0005930|GO:0030030|GO:0036158|GO:0003341|GO:0070286|GO:0071907|GO:0042803	42982722	chr17	42982663	+	hs|17q21.31	AK023156	chr17:42982663-42982722		Hs.743398
A_23_P1819	7.99176	2.99851	7.99176	up	OR8B8	olfactory receptor, family 8, subfamily B, member 8	FALSE	Homo sapiens olfactory receptor, family 8, subfamily B, member 8 (OR8B8), mRNA [NM_012378]	26493	GO:0050911|GO:0007608|GO:0004984|GO:0007186|GO:0005886|GO:0004930|GO:0016021	124310815	chr11	124310756	-	hs|11q24.2	NM_012378	chr11:124310815-124310756	NM_012378	Hs.351822
A_23_P112113	7.98613	2.9975	7.98613	up	KIAA0196	KIAA0196	FALSE	Homo sapiens KIAA0196 (KIAA0196), mRNA [NM_014846]	9897	GO:0005515|GO:0005783|GO:0016197|GO:0071203|GO:0005769|GO:0005829	126036867	chr8	126036808	-	hs|8q24.13	NM_014846	chr8:126036867-126036808	NM_014846	Hs.270043
A_33_P3221708	7.98561	2.9974	7.98561	up	XLOC_l2_012371		FALSE	BROAD Institute lincRNA (XLOC_l2_012371), lincRNA [TCONS_l2_00023999]			4704022	chr6	4703963	+	hs|6p25.1		chr6:4703963-4704022
A_21_P0000186	7.97877	2.99617	7.97877	up	ZNF561-AS1	ZNF561 antisense RNA 1 (head to head)	FALSE	Homo sapiens ZNF561 antisense RNA 1 (head to head) (ZNF561-AS1), long non-coding RNA [NR_122038]	284385		9745151	chr19	9745092	+	hs|19p13.2		chr19:9745092-9745151	NR_122038
A_33_P3214849	7.97445	2.99539	7.97445	up	KDELC2	KDEL (Lys-Asp-Glu-Leu) containing 2	FALSE	Homo sapiens KDEL (Lys-Asp-Glu-Leu) containing 2 (KDELC2), mRNA [NM_153705]	143888	GO:0008150|GO:0003674|GO:0005788|GO:0005575	108343124	chr11	108343065	-	hs|11q22.3	NM_153705	chr11:108343124-108343065	NM_153705	Hs.83286
A_23_P2114	7.97354	2.99522	7.97354	up	LAMTOR1	late endosomal/lysosomal adaptor, MAPK and MTOR activator 1	FALSE	Homo sapiens late endosomal/lysosomal adaptor, MAPK and MTOR activator 1 (LAMTOR1), mRNA [NM_017907]	55004	GO:0005515|GO:0032418|GO:0032008|GO:0005886|GO:0032439|GO:0010872|GO:0005765|GO:0005764|GO:0010874|GO:0043231|GO:0005085|GO:0071986|GO:0071230|GO:0007032|GO:0060620|GO:0070062|GO:0042632|GO:0005794|GO:0043547|GO:0032947|GO:0001919|GO:0031902|GO:0016049|GO:0045121|GO:0034613|GO:0043410|GO:0007040	71808801	chr11	71808742	-	hs|11q13.4	NM_017907	chr11:71808801-71808742	NM_017907	Hs.731528
A_33_P3365810	7.96835	2.99428	7.96835	up	MRPL12	mitochondrial ribosomal protein L12	FALSE	Homo sapiens mitochondrial ribosomal protein L12 (MRPL12), mRNA [NM_002949]	6182	GO:0005515|GO:0070124|GO:0070125|GO:0070126|GO:0003735|GO:0006996|GO:0032543|GO:0003723|GO:0005743|GO:0006390|GO:0005762|GO:0005739|GO:0045893	79674048	chr17	79673989	+	hs|17q25.3	NM_002949	chr17:79673989-79674048	NM_002949	Hs.109059
A_33_P3379454	7.96783	2.99419	7.96783	up	UHRF1	ubiquitin-like with PHD and ring finger domains 1	FALSE	Homo sapiens ubiquitin-like with PHD and ring finger domains 1 (UHRF1), transcript variant 3, mRNA [NM_001290050]	29128	GO:2000373|GO:0005515|GO:0000987|GO:0000792|GO:0010467|GO:0004842|GO:0000790|GO:0008327|GO:0003700|GO:0000791|GO:0008283|GO:0005657|GO:0016874|GO:0005634|GO:0035064|GO:0016363|GO:0042802|GO:0042393|GO:0010216|GO:0042787|GO:0045944|GO:0016574|GO:0000122|GO:0031493|GO:0006351|GO:0051865|GO:0032776|GO:0032270|GO:0007049|GO:0006281|GO:0040029|GO:0008270|GO:0010390	4960954	chr19	4960895	+	hs|19p13.3	NM_001290050	chr19:4960895-4960954	NM_001290050	Hs.108106
A_24_P913339	7.96434	2.99356	7.96434	up	SLC35F6	solute carrier family 35, member F6	FALSE	Homo sapiens solute carrier family 35, member F6 (SLC35F6), mRNA [NM_017877]	54978	GO:0005739|GO:0005515|GO:0008284|GO:0006810|GO:0016021|GO:0005765|GO:0070062	27003401	chr2	27003342	+	hs|2p23.3	NM_017877	chr2:27003342-27003401	NM_017877	Hs.516034
A_21_P0011773	7.96422	2.99353	7.96422	up	CENPBD1P1	CENPBD1 pseudogene 1	FALSE	CENPBD1 pseudogene 1 [Source:HGNC Symbol;Acc:HGNC:28421] [ENST00000492393]	65996		59100629	chr19	59100481	+	hs|19q13.43	XR_428866	chr19:59100481-59100629	XR_428866	Hs.743908
A_33_P3329644	7.96142	2.99303	7.96142	up	ALG1L2	ALG1, chitobiosyldiphosphodolichol beta-mannosyltransferase-like 2	FALSE	Homo sapiens ALG1, chitobiosyldiphosphodolichol beta-mannosyltransferase-like 2 (ALG1L2), mRNA [NM_001136152]	644974	GO:0016757|GO:0008152	129817146	chr3	129817087	+	hs|3q22.1	NM_001136152	chr3:129817087-129817146	NM_001136152	Hs.722197
A_33_P3383431	7.94988	2.99093	7.94988	up	DHRS4	dehydrogenase/reductase (SDR family) member 4	FALSE	Homo sapiens dehydrogenase/reductase (SDR family) member 4 (DHRS4), transcript variant 4, mRNA [NM_001282989]	10901	GO:0031965|GO:0051262|GO:0004090|GO:0006066|GO:0005102|GO:0005634|GO:0043231|GO:0005739|GO:0016655|GO:0005789|GO:0018455|GO:0042180|GO:0005778|GO:0008202|GO:0070062|GO:0055114|GO:0000253|GO:0005777	24429197	chr14	24429138	+	hs|14q11.2	NM_001282989	chr14:24429138-24429197	NM_001282989	Hs.528385
A_23_P34733	7.94443	2.98994	7.94443	up	FH	fumarate hydratase	FALSE	Homo sapiens fumarate hydratase (FH), mRNA [NM_000143]	2271	GO:0005739|GO:0005737|GO:0048873|GO:0006099|GO:0004333|GO:0006106|GO:0005759|GO:0045239|GO:0044281|GO:0044237|GO:0070062	241667485	chr1	241667426	-	hs|1q43	NM_000143	chr1:241667485-241667426	NM_000143	Hs.592490
A_23_P37514	7.93024	2.98736	7.93024	up	C15orf39	chromosome 15 open reading frame 39	FALSE	Homo sapiens chromosome 15 open reading frame 39 (C15orf39), mRNA [NM_015492]	56905	GO:0005737	75504492	chr15	75504433	+	hs|15q24.2	NM_015492	chr15:75504433-75504492	NM_015492	Hs.17936
A_33_P3239744	7.92905	2.98715	7.92905	up	LOC150051	uncharacterized LOC150051	FALSE	PREDICTED: Homo sapiens uncharacterized LOC150051 (LOC150051), misc_RNA [XR_109661]	150051		32932631	chr21	32932572	+	hs|21q22.11	XR_109661	chr21:32932572-32932631	XR_109661	Hs.742325
A_19_P00319409	7.92853	2.98705	7.92853	up	ERVMER34-1	endogenous retrovirus group MER34, member 1	FALSE	Homo sapiens endogenous retrovirus group MER34, member 1 (ERVMER34-1), transcript variant 1, mRNA [NM_024534]	100288413	GO:0019031|GO:0016021	53609938	chr4	53609879	-	hs|4q12	NM_024534	chr4:53609938-53609879	NM_024534	Hs.363087
A_33_P3234292	7.92658	2.9867	7.92658	up	CD244	CD244 molecule, natural killer cell receptor 2B4	FALSE	Homo sapiens CD244 molecule, natural killer cell receptor 2B4 (CD244), transcript variant 2, mRNA [NM_001166663]	51744	GO:0005515|GO:0007165|GO:0005886|GO:0007596|GO:0004872|GO:0016021|GO:0050900|GO:0009897	160803901	chr1	160803842	-	hs|1q23.3	NM_001166663	chr1:160803901-160803842	NM_001166663	Hs.157872
A_23_P126623	7.91567	2.98471	7.91567	up	PGD	phosphogluconate dehydrogenase	FALSE	Homo sapiens phosphogluconate dehydrogenase (PGD), mRNA [NM_002631]	5226	GO:0050661|GO:0005975|GO:0019521|GO:0005634|GO:0044281|GO:0006098|GO:0009051|GO:0005829|GO:0004616|GO:0019322|GO:0009405|GO:0055114|GO:0070062	10478970	chr1	10478911	+	hs|1p36.22	NM_002631	chr1:10478911-10478970	NM_002631	Hs.464071
A_24_P54131	7.89954	2.98177	7.89954	up	DCLRE1B	DNA cross-link repair 1B	FALSE	Homo sapiens DNA cross-link repair 1B (DCLRE1B), mRNA [NM_022836]	64858	GO:0005515|GO:0000781|GO:0005813|GO:0008409|GO:0031860|GO:0090305|GO:0005634|GO:0031848|GO:0005737|GO:0006281|GO:0000723|GO:0000075|GO:0031627	114456032	chr1	114455973	+	hs|1p13.2	NM_022836	chr1:114455973-114456032	NM_022836	Hs.591412
A_23_P98763	7.89082	2.98018	7.89082	up	LRTOMT	leucine rich transmembrane and O-methyltransferase domain containing	FALSE	Homo sapiens leucine rich transmembrane and O-methyltransferase domain containing (LRTOMT), transcript variant 1, mRNA [NM_145309]	220074	GO:0005737|GO:0016206|GO:0007605|GO:0016021|GO:0005575|GO:0042135|GO:0042424|GO:0032259|GO:0060117	71804683	chr11	71804624	+	hs|11q13.4	NM_145309	chr11:71804624-71804683	NM_145309	Hs.317243
A_23_P3979	7.88772	2.97961	7.88772	up	MRPS7	mitochondrial ribosomal protein S7	FALSE	Homo sapiens mitochondrial ribosomal protein S7 (MRPS7), mRNA [NM_015971]	51081	GO:0070124|GO:0070125|GO:0070126|GO:0032543|GO:0006996|GO:0003735|GO:0022627|GO:0003723|GO:0005743|GO:0006412	73258930	chr17	73258756	+	hs|17q25.1	NM_015971	chr17:73258756-73258930	NM_015971	Hs.71787
A_24_P371425	7.88324	2.97879	7.88324	up	ATRIP	ATR interacting protein	FALSE	Homo sapiens ATR interacting protein (ATRIP), transcript variant 2, mRNA [NM_032166]	84126	GO:0006260|GO:0005515|GO:0006281|GO:0005654|GO:0005634|GO:0000077|GO:0070530	48505144	chr3	48502140	+	hs|3p21.31	NM_032166	chr3:48502140-48505144	NM_032166	Hs.694840
A_23_P86660	7.86228	2.97495	7.86228	up	HNRNPA3	heterogeneous nuclear ribonucleoprotein A3	FALSE	Homo sapiens heterogeneous nuclear ribonucleoprotein A3 (HNRNPA3), mRNA [NM_194247]	220988	GO:0008380|GO:0005515|GO:0010467|GO:0000166|GO:0000398|GO:0030529|GO:0003723|GO:0005654|GO:0005634|GO:0071013	178085765	chr2	178085706	+	hs|2q31.2	NM_194247	chr2:178085706-178085765	NM_194247	Hs.516539
A_23_P139471	7.85747	2.97406	7.85747	up	RPS26	ribosomal protein S26	FALSE	Homo sapiens ribosomal protein S26 (RPS26), mRNA [NM_001029]	6231	GO:0005515|GO:0010467|GO:0003735|GO:0019083|GO:0006614|GO:0019058|GO:0015935|GO:0005730|GO:0003729|GO:0006415|GO:0006412|GO:0006413|GO:0005829|GO:0006414|GO:0005737|GO:0016020|GO:0000184|GO:0033119|GO:0022627|GO:0016032|GO:0044267|GO:0070062	56435798	chr12	56435739	+	hs|12q13.2	NM_001029	chr12:56435739-56435798	NM_001029	Hs.567235
A_33_P3384721	7.84196	2.97121	7.84196	up	NDUFB8	NADH dehydrogenase (ubiquinone) 1 beta subcomplex, 8, 19kDa	FALSE	Homo sapiens NADH dehydrogenase (ubiquinone) 1 beta subcomplex, 8, 19kDa (NDUFB8), transcript variant 1, mRNA [NM_005004]	4714	GO:0022904|GO:0005747|GO:0005783|GO:0006120|GO:0005743|GO:0044281|GO:0016021|GO:0008137|GO:0044237	102286309	chr10	102286250	-	hs|10q24.31	NM_005004	chr10:102286309-102286250	NM_005004	Hs.523215
A_19_P00325810	7.8361	2.97014	7.8361	up	KHDC1	KH homology domain containing 1	FALSE	Homo sapiens KH homology domain containing 1 (KHDC1), transcript variant 3, non-coding RNA [NR_027005]	80759	GO:0003723|GO:0016021	73984736	chr6	73984677	-	hs|6q13	NR_027005	chr6:73984736-73984677	NR_027005	Hs.732094
A_24_P131392	7.82926	2.96888	7.82926	up	RMDN2	regulator of microtubule dynamics 2	FALSE	Homo sapiens regulator of microtubule dynamics 2 (RMDN2), transcript variant 1, mRNA [NM_144713]	151393	GO:0005739|GO:0005737|GO:0000922|GO:0005874|GO:0016021	38231293	chr2	38231143	+	hs|2p22.2	NM_144713	chr2:38231143-38231293	NM_144713	Hs.591566
A_33_P3347132	7.82515	2.96812	7.82515	up	EXOSC2	exosome component 2	FALSE	Homo sapiens exosome component 2 (EXOSC2), transcript variant 1, mRNA [NM_014285]	23404	GO:0034475|GO:0005515|GO:0010467|GO:0034427|GO:0030307|GO:0006364|GO:0071038|GO:0008312|GO:0071035|GO:0005730|GO:0043928|GO:0004532|GO:0005634|GO:0071034|GO:0000178|GO:0005829|GO:0071051|GO:0005737|GO:0000175|GO:0000177|GO:0000176|GO:0071049|GO:0000467|GO:0000288	133579154	chr9	133579095	+	hs|9q34.12	NM_014285	chr9:133579095-133579154	NM_014285	Hs.654643
A_23_P7083	7.82345	2.9678	7.82345	up	CTBP1-AS2	CTBP1 antisense RNA 2 (head to head)	FALSE	Homo sapiens CTBP1 antisense RNA 2 (head to head) (CTBP1-AS2), long non-coding RNA [NR_033339]	92070		1245880	chr4	1245821	+	hs|4p16.3	NR_033339	chr4:1245821-1245880	NR_033339	Hs.561314
A_23_P27627	7.81074	2.96546	7.81074	up	ASNA1	arsA arsenite transporter, ATP-binding, homolog 1 (bacterial)	FALSE	Homo sapiens arsA arsenite transporter, ATP-binding, homolog 1 (bacterial) (ASNA1), mRNA [NM_004317]	439	GO:0005215|GO:0005783|GO:0015698|GO:0005730|GO:0005634|GO:0045048|GO:0005524|GO:0046872|GO:0005737|GO:0015105|GO:0008152|GO:0006810|GO:0016887|GO:0070062	12858285	chr19	12858226	+	hs|19p13.2	NM_004317	chr19:12858226-12858285	NM_004317	Hs.465985
A_24_P335305	7.80906	2.96515	7.80906	up	OAS3	2'-5'-oligoadenylate synthetase 3, 100kDa	FALSE	Homo sapiens 2'-5'-oligoadenylate synthetase 3, 100kDa (OAS3), mRNA [NM_006187]	4940	GO:0003725|GO:0005515|GO:0005886|GO:0001730|GO:0019221|GO:0009615|GO:0005524|GO:0005615|GO:0046872|GO:0005829|GO:0043231|GO:0051607|GO:0005737|GO:0006139|GO:0060337|GO:0005654|GO:0060700|GO:0060333|GO:0045071	113410190	chr12	113410131	+	hs|12q24.13	NM_006187	chr12:113410131-113410190	NM_006187	Hs.744211
A_24_P3973	7.80858	2.96506	7.80858	up	HNRNPA2B1	heterogeneous nuclear ribonucleoprotein A2/B1	FALSE	Homo sapiens heterogeneous nuclear ribonucleoprotein A2/B1 (HNRNPA2B1), transcript variant A2, mRNA [NM_002137]	3181	GO:0005515|GO:0006397|GO:0008380|GO:0010467|GO:0048025|GO:0003723|GO:0050658|GO:0005634|GO:0000122|GO:0071013|GO:0005737|GO:0000166|GO:0016020|GO:0000398|GO:0030529|GO:0005654|GO:0005681|GO:0097157|GO:0043047	26232975	chr7	26232916	-	hs|7p15.2	NM_002137	chr7:26232975-26232916	NM_002137	Hs.487774
A_23_P104892	7.80689	2.96475	7.80689	up	EIF4G2	eukaryotic translation initiation factor 4 gamma, 2	FALSE	Homo sapiens eukaryotic translation initiation factor 4 gamma, 2 (EIF4G2), transcript variant 1, mRNA [NM_001418]	1982	GO:0005515|GO:0008219|GO:0016281|GO:0016020|GO:0019221|GO:0006446|GO:0003743|GO:0007050|GO:0008135|GO:0006413|GO:0005829	10818627	chr11	10818593	-	hs|11p15.3	NM_001418	chr11:10818627-10818593	NM_001418	Hs.183684
A_23_P355439	7.80417	2.96425	7.80417	up	HIST1H2AA	histone cluster 1, H2aa	FALSE	Homo sapiens histone cluster 1, H2aa (HIST1H2AA), mRNA [NM_170745]	221613	GO:0046982|GO:0005634|GO:0000786|GO:0003677|GO:0070062	25726622	chr6	25726563	-	hs|6p22.2	NM_170745	chr6:25726622-25726563	NM_170745	Hs.406739
A_23_P428184	7.80197	2.96384	7.80197	up	HIST1H2AD	histone cluster 1, H2ad	FALSE	Homo sapiens histone cluster 1, H2ad (HIST1H2AD), mRNA [NM_021065]	3013	GO:0008150|GO:0003674|GO:0046982|GO:0005634|GO:0000786|GO:0003677|GO:0070062	26199142	chr6	26199083	-	hs|6p22.2	NM_021065	chr6:26199142-26199083	NM_021065	Hs.626666
A_22_P00001138	7.79737	2.96299	7.79737	up			FALSE	Homo sapiens cDNA FLJ40697 fis, clone THYMU2025406. [AK098016]			79836638	chr17	79836579	-	hs|17q25.3	AK098016	chr17:79836638-79836579		Hs.464402
A_23_P27167	7.79531	2.96261	7.79531	up	RNASEH1	ribonuclease H1	FALSE	Homo sapiens ribonuclease H1 (RNASEH1), transcript variant 1, mRNA [NM_002936]	246243	GO:0005739|GO:0006369|GO:0000287|GO:0004523|GO:0003723|GO:0005634|GO:0004540|GO:0006264|GO:0003676|GO:0042803|GO:0006401	3596301	chr2	3596242	-	hs|2p25.3	NM_002936	chr2:3596301-3596242	NM_002936	Hs.568006
A_23_P24922	7.78791	2.96124	7.78791	up	LIPT2	lipoyl(octanoyl) transferase 2 (putative)	FALSE	Homo sapiens lipoyl(octanoyl) transferase 2 (putative) (LIPT2), mRNA [NM_001144869]	387787	GO:0016415|GO:0005739|GO:0009249|GO:0016874|GO:0009107|GO:0033819	74203122	chr11	74203063	-	hs|11q13.4	NM_001144869	chr11:74203122-74203063	NM_001144869	Hs.591971
A_23_P54041	7.78168	2.96008	7.78168	up	THTPA	thiamine triphosphatase	FALSE	Homo sapiens thiamine triphosphatase (THTPA), transcript variant 1, mRNA [NM_024328]	79178	GO:0006772|GO:0000287|GO:0016787|GO:0006766|GO:0016311|GO:0042357|GO:0006767|GO:0044281|GO:0006091|GO:0042723|GO:0050333|GO:0005829	24028552	chr14	24028493	+	hs|14q11.2	NM_024328	chr14:24028493-24028552	NM_024328	Hs.655179
A_33_P3301524	7.7786	2.95951	7.7786	up	XRCC3	X-ray repair complementing defective repair in Chinese hamster cells 3	FALSE	Homo sapiens X-ray repair complementing defective repair in Chinese hamster cells 3 (XRCC3), transcript variant 1, mRNA [NM_001100119]	7517	GO:0000400|GO:0005515|GO:0048471|GO:0010033|GO:0071140|GO:0005657|GO:0008821|GO:0005634|GO:0006310|GO:0090267|GO:0010824|GO:0005524|GO:0006974|GO:0005739|GO:0005737|GO:0006281|GO:0000724|GO:0033065|GO:0000737|GO:0008094	104164014	chr14	104163955	-	hs|14q32.33	NM_001100119	chr14:104164014-104163955	NM_001100119	Hs.733412
A_24_P42681	7.76137	2.95631	7.76137	up	PSMD2	proteasome (prosome, macropain) 26S subunit, non-ATPase, 2	FALSE	Homo sapiens proteasome (prosome, macropain) 26S subunit, non-ATPase, 2 (PSMD2), transcript variant 1, mRNA [NM_002808]	5708	GO:0005515|GO:0002474|GO:0010467|GO:0090263|GO:0044281|GO:0031145|GO:0005829|GO:0034641|GO:0000082|GO:0016032|GO:0030234|GO:0090090|GO:0070062|GO:0006977|GO:0000209|GO:0000502|GO:0043066|GO:0005838|GO:0042176|GO:0006521|GO:0051437|GO:0042590|GO:0006915|GO:0042981|GO:0051436|GO:0051439|GO:0016020|GO:0002479|GO:0005654|GO:0022624|GO:0000278	184023629	chr3	184023570	+	hs|3q27.1	NM_002808	chr3:184023570-184023629	NM_002808	Hs.518464
A_23_P250644	7.76002	2.95606	7.76002	up	CDKN2AIPNL	CDKN2A interacting protein N-terminal like	FALSE	Homo sapiens CDKN2A interacting protein N-terminal like (CDKN2AIPNL), mRNA [NM_080656]	91368		133738492	chr5	133738433	-	hs|5q31.1		chr5:133738492-133738433	NM_080656	Hs.156506
A_23_P313	7.75884	2.95584	7.75884	up	PEF1	penta-EF-hand domain containing 1	FALSE	Homo sapiens penta-EF-hand domain containing 1 (PEF1), transcript variant 1, mRNA [NM_012392]	553115	GO:0005515|GO:0051592|GO:0005737|GO:0004198|GO:0046982|GO:0016020|GO:0005509|GO:0046983|GO:0006508|GO:0070062	32096214	chr1	32096155	-	hs|1p35.2	NM_012392	chr1:32096214-32096155	NM_012392	Hs.470417
A_23_P15603	7.75603	2.95532	7.75603	up	MRM1	mitochondrial rRNA methyltransferase 1 homolog (S. cerevisiae)	FALSE	Homo sapiens mitochondrial rRNA methyltransferase 1 homolog (S. cerevisiae) (MRM1), mRNA [NM_024864]	79922	GO:0005739|GO:0001510|GO:0006364|GO:0008173	34965228	chr17	34965169	+	hs|17q12	NM_024864	chr17:34965169-34965228	NM_024864	Hs.194864
A_23_P216355	7.75376	2.9549	7.75376	up	TONSL	tonsoku-like, DNA repair protein	FALSE	Homo sapiens tonsoku-like, DNA repair protein (TONSL), mRNA [NM_013432]	4796	GO:0005515|GO:0042555|GO:0042393|GO:0035101|GO:0005737|GO:0000724|GO:0003714|GO:0042994|GO:0031297|GO:0005654|GO:0043596|GO:0005662	145657715	chr8	145656523	-	hs|8q24.3	NM_013432	chr8:145657715-145656523	NM_013432	Hs.675285
A_24_P178093	7.74174	2.95266	7.74174	up	TOMM40	translocase of outer mitochondrial membrane 40 homolog (yeast)	FALSE	Homo sapiens translocase of outer mitochondrial membrane 40 homolog (yeast) (TOMM40), transcript variant 3, mRNA [NM_006114]	10452	GO:0006626|GO:0005742|GO:0008320|GO:0005739|GO:0046930|GO:0005737|GO:0005654|GO:0015288|GO:0016021|GO:0031307|GO:0071806|GO:0044267|GO:0006811|GO:0070062	45397098	chr19	45397039	+	hs|19q13.32	NM_006114	chr19:45397039-45397098	NM_006114	Hs.655909
A_23_P415643	7.7416	2.95263	7.7416	up	ZNF48	zinc finger protein 48	FALSE	Homo sapiens zinc finger protein 48 (ZNF48), transcript variant 1, mRNA [NM_152652]	197407	GO:0006355|GO:0005634|GO:0003677|GO:0046872|GO:0006351	30410598	chr16	30410539	+	hs|16p11.2	NM_152652	chr16:30410539-30410598	NM_152652	Hs.513501
A_33_P3303687	7.73552	2.9515	7.73552	up	PSMC1	proteasome (prosome, macropain) 26S subunit, ATPase, 1	FALSE	Homo sapiens proteasome (prosome, macropain) 26S subunit, ATPase, 1 (PSMC1), mRNA [NM_002802]	5700	GO:0005515|GO:0002474|GO:0010467|GO:0030054|GO:0090263|GO:0005634|GO:0044281|GO:0031145|GO:0005829|GO:0034641|GO:0005737|GO:0000082|GO:0016032|GO:0090090|GO:0016887|GO:0006977|GO:0000209|GO:0043066|GO:0000502|GO:0005838|GO:0006521|GO:0051437|GO:0042590|GO:0006915|GO:0042981|GO:0051436|GO:0005524|GO:0051439|GO:0016020|GO:0002479|GO:0017025|GO:0005654|GO:0022624|GO:0000278	90738750	chr14	90738692	+	hs|14q32.11	NM_002802	chr14:90738692-90738750	NM_002802	Hs.356654
A_21_P0014715	7.71856	2.94833	7.71856	up			FALSE	Homo sapiens, clone IMAGE:3460553, mRNA. [BC013229]			183016215	chr3	183016156	+	hs|3q27.1	BC013229	chr3:183016156-183016215		Hs.729514
A_23_P48669	7.71696	2.94803	7.71696	up	CDKN3	cyclin-dependent kinase inhibitor 3	FALSE	Homo sapiens cyclin-dependent kinase inhibitor 3 (CDKN3), transcript variant 1, mRNA [NM_005192]	1033	GO:0005515|GO:0048471|GO:0005737|GO:0000082|GO:0008285|GO:0007050|GO:0008138|GO:0004722|GO:0000079|GO:0035335|GO:0004725	54882635	chr14	54878384	+	hs|14q22.2	NM_005192	chr14:54878384-54882635	NM_005192	Hs.84113
A_24_P75072	7.71473	2.94762	7.71473	up	SMUG1	single-strand-selective monofunctional uracil-DNA glycosylase 1	FALSE	Homo sapiens single-strand-selective monofunctional uracil-DNA glycosylase 1 (SMUG1), transcript variant 1, mRNA [NM_014311]	23583	GO:0004844|GO:0005515|GO:0005730|GO:0000703|GO:0003677|GO:0043231|GO:0019104|GO:0006281|GO:0017065|GO:0006284|GO:0045008|GO:0006285|GO:0005654|GO:0000737	54577565	chr12	54577506	-	hs|12q13.13	NM_014311	chr12:54577565-54577506	NM_014311	Hs.731659
A_33_P3375002	7.69712	2.94432	7.69712	up	SOCS2-AS1	SOCS2 antisense RNA 1	FALSE	Homo sapiens SOCS2 antisense RNA 1 (SOCS2-AS1), long non-coding RNA [NR_038263]	144481		93959469	chr12	93959410	-	hs|12q22	NR_038263	chr12:93959469-93959410	NR_038263	Hs.602278
A_23_P160828	7.69654	2.94421	7.69654	up	C1orf159	chromosome 1 open reading frame 159	FALSE	Homo sapiens chromosome 1 open reading frame 159 (C1orf159), mRNA [NM_017891]	54991	GO:0016021	1017648	chr1	1017589	-	hs|1p36.33	NM_017891	chr1:1017648-1017589	NM_017891	Hs.235095
A_22_P00016784	7.69571	2.94405	7.69571	up	LOC101929099	uncharacterized LOC101929099	FALSE	Homo sapiens uncharacterized LOC101929099 (LOC101929099), long non-coding RNA [NR_110786]	101929099		117568987	chr1	117568928	-	hs|1p13.1	NR_110786	chr1:117568987-117568928	NR_110786	Hs.559118
A_32_P158355	7.68661	2.94235	7.68661	up	ALG1L	ALG1, chitobiosyldiphosphodolichol beta-mannosyltransferase-like	FALSE	Homo sapiens ALG1, chitobiosyldiphosphodolichol beta-mannosyltransferase-like (ALG1L), transcript variant 2, mRNA [NM_001015050]	200810	GO:0000030|GO:0005783|GO:0006486	125650482	chr3	125649415	-	hs|3q21.2	NM_001015050	chr3:125650482-125649415	NM_001015050	Hs.591299
A_21_P0000063	7.67588	2.94033	7.67588	up	MDFIC	MyoD family inhibitor domain containing	FALSE	Homo sapiens MyoD family inhibitor domain containing (MDFIC), transcript variant 2, mRNA [NM_001166346]	29969	GO:0005515|GO:0005794|GO:0030111|GO:0030332|GO:0005730|GO:0005634|GO:0007257|GO:0030957|GO:0006351|GO:0050434|GO:0005737|GO:0042308|GO:0016032|GO:0005654|GO:0045893|GO:0045892|GO:0008134	114563689	chr7	114563630	+	hs|7q31.1	NM_001166346	chr7:114563630-114563689	NM_001166346	Hs.741413
A_33_P3233666	7.67498	2.94016	7.67498	up	RPP30	ribonuclease P/MRP 30kDa subunit	FALSE	Homo sapiens ribonuclease P/MRP 30kDa subunit (RPP30), transcript variant 1, mRNA [NM_001104546]	10556	GO:0004526|GO:0005634|GO:0005655|GO:0008033	92665666	chr10	92665607	+	hs|10q23.31	NM_001104546	chr10:92665607-92665666	NM_001104546	Hs.139120
A_23_P140434	7.67201	2.9396	7.67201	up	MYO5C	myosin VC	FALSE	Homo sapiens myosin VC (MYO5C), mRNA [NM_018728]	55930	GO:0005516|GO:0003774|GO:0008152|GO:0003779|GO:0016459|GO:0005524|GO:0070062	52484703	chr15	52484644	-	hs|15q21.2	NM_018728	chr15:52484703-52484644	NM_018728	Hs.487036
A_22_P00012212	7.66385	2.93807	7.66385	up	PRR34-AS1	PRR34 antisense RNA 1	FALSE	Homo sapiens PRR34 antisense RNA 1 (PRR34-AS1), long non-coding RNA [NR_027034]	150381		46453080	chr22	46453021	+	hs|22q13.31	NR_027034	chr22:46453021-46453080	NR_027034	Hs.659113
A_24_P382001	7.65719	2.93682	7.65719	up	POLR3K	polymerase (RNA) III (DNA directed) polypeptide K, 12.3 kDa	FALSE	Homo sapiens polymerase (RNA) III (DNA directed) polypeptide K, 12.3 kDa (POLR3K), mRNA [NM_016310]	51728	GO:0010467|GO:0006386|GO:0006385|GO:0003899|GO:0003677|GO:0006383|GO:0005829|GO:0051607|GO:0001056|GO:0045087|GO:0005666|GO:0005654|GO:0008270|GO:0032481	97487	chr16	97428	-	hs|16p13.3	NM_016310	chr16:97487-97428	NM_016310	Hs.632223
A_21_P0014693	7.65214	2.93586	7.65214	up	lnc-PRR11-1	lnc-PRR11-1:1	FALSE	Homo sapiens cDNA clone IMAGE:3350145, **** WARNING: chimeric clone ****. [BC011742]			57195343	chr17	57184952	+	hs|17q22	BC011742	chr17:57184952-57195343		Hs.675997
A_24_P298420	7.64533	2.93458	7.64533	up	PRMT5	protein arginine methyltransferase 5	FALSE	Homo sapiens protein arginine methyltransferase 5 (PRMT5), transcript variant 2, mRNA [NM_001039619]	10419	GO:0005515|GO:0019918|GO:0010467|GO:0008283|GO:0008168|GO:0006325|GO:0005634|GO:0008469|GO:0005829|GO:0005737|GO:0001046|GO:0006355|GO:0007088|GO:0003714|GO:0018216|GO:0000122|GO:0034660|GO:0035246|GO:0000387|GO:0006351|GO:0032922|GO:0034709|GO:0035243|GO:0043985|GO:0003682|GO:0043021|GO:0042118|GO:0005654	23393907	chr14	23393848	-	hs|14q11.2	NM_001039619	chr14:23393907-23393848	NM_001039619	Hs.367854
A_23_P49082	7.63943	2.93346	7.63943	up	NUBP2	nucleotide binding protein 2	FALSE	Homo sapiens nucleotide binding protein 2 (NUBP2), transcript variant 1, mRNA [NM_012225]	10101	GO:0005515|GO:0005737|GO:0051539|GO:0016226|GO:0000166|GO:0031616|GO:0005634|GO:0044281|GO:0005524|GO:0046872	1838036	chr16	1837977	+	hs|16p13.3	NM_012225	chr16:1837977-1838036	NM_012225	Hs.256549
A_23_P44546	7.63839	2.93327	7.63839	up	DFFB	DNA fragmentation factor, 40kDa, beta polypeptide (caspase-activated DNase)	FALSE	Homo sapiens DNA fragmentation factor, 40kDa, beta polypeptide (caspase-activated DNase) (DFFB), transcript variant 1, mRNA [NM_001282669]	1677	GO:0004536|GO:0000790|GO:0006309|GO:0030263|GO:0005730|GO:0006915|GO:0005654|GO:0005634|GO:0019899|GO:0006921|GO:0005829	3801585	chr1	3801526	+	hs|1p36.32	NM_001282669	chr1:3801526-3801585	NM_001282669	Hs.133089
A_23_P100326	7.62533	2.9308	7.62533	up	NPRL3	nitrogen permease regulator-like 3 (S. cerevisiae)	FALSE	Homo sapiens nitrogen permease regulator-like 3 (S. cerevisiae) (NPRL3), transcript variant 2, mRNA [NM_001039476]	8131	GO:0048738|GO:0043547|GO:0008150|GO:0003674|GO:0035909|GO:0060021|GO:0003281|GO:0005575|GO:0005096	135898	chr16	135839	-	hs|16p13.3	NM_001039476	chr16:135898-135839	NM_001039476	Hs.19699
A_24_P55148	7.62463	2.93067	7.62463	up	HIST1H2BJ	histone cluster 1, H2bj	FALSE	Homo sapiens histone cluster 1, H2bj (HIST1H2BJ), mRNA [NM_021058]	8970	GO:0046982|GO:0050830|GO:0019731|GO:0006334|GO:0006325|GO:0005654|GO:0005634|GO:0000786|GO:0005615|GO:0003677|GO:0002227	27100377	chr6	27100318	-	hs|6p22.1	NM_021058	chr6:27100377-27100318	NM_021058	Hs.656567
A_32_P15799	7.62345	2.93044	7.62345	up	HMGN2	high mobility group nucleosomal binding domain 2	FALSE	Homo sapiens high mobility group nucleosomal binding domain 2 (HMGN2), mRNA [NM_005517]	3151	GO:0005737|GO:0031492|GO:0005634|GO:0000785	26802458	chr1	26802399	+	hs|1p36.11	NM_005517	chr1:26802399-26802458	NM_005517	Hs.181163
A_23_P97736	7.62319	2.9304	7.62319	up	NCDN	neurochondrin	FALSE	Homo sapiens neurochondrin (NCDN), transcript variant 3, mRNA [NM_014284]	23154	GO:0030424|GO:0048168|GO:0016020|GO:0045453|GO:0043025|GO:0005634|GO:0031175|GO:0030425|GO:0005829	36031948	chr1	36031889	+	hs|1p34.3	NM_014284	chr1:36031889-36031948	NM_014284	Hs.121870
A_23_P90679	7.6229	2.93034	7.6229	up	STRADB	STE20-related kinase adaptor beta	FALSE	Homo sapiens STE20-related kinase adaptor beta (STRADB), transcript variant 1, mRNA [NM_018571]	55437	GO:0008286|GO:0005515|GO:0007254|GO:0005634|GO:0005524|GO:0005829|GO:0035556|GO:0032147|GO:0000902|GO:0005737|GO:0004672|GO:0004702|GO:0006611|GO:2001240|GO:0006468|GO:0007050|GO:0000278	202344882	chr2	202344823	+	hs|2q33.1	NM_018571	chr2:202344823-202344882	NM_018571	Hs.652338
A_23_P152818	7.62023	2.92983	7.62023	up	KAT7	K(lysine) acetyltransferase 7	FALSE	Homo sapiens K(lysine) acetyltransferase 7 (KAT7), transcript variant 1, mRNA [NM_007067]	11143	GO:0005515|GO:0006355|GO:0003700|GO:0005730|GO:0006325|GO:0006351|GO:0043981|GO:0006260|GO:0043983|GO:0005737|GO:0043982|GO:0043966|GO:0043984|GO:0000123|GO:0005654|GO:0008270|GO:0004402	47905749	chr17	47905690	+	hs|17q21.33	NM_007067	chr17:47905690-47905749	NM_007067	Hs.21907
A_33_P3344229	7.61645	2.92912	7.61645	up	HIST1H4A	histone cluster 1, H4a	FALSE	Homo sapiens histone cluster 1, H4a (HIST1H4A), mRNA [NM_003538]	8359	GO:0005515|GO:0010467|GO:0006325|GO:0005634|GO:0045653|GO:0000723|GO:0000183|GO:0000786|GO:0070062|GO:0035574|GO:0035575|GO:0046982|GO:0006334|GO:0006335|GO:0005576|GO:0006336|GO:0000228|GO:0003677|GO:0032776|GO:0034080|GO:0043234|GO:0016020|GO:0045814|GO:0040029|GO:0005654|GO:0000278	26022240	chr6	26022181	+	hs|6p22.2	NM_003538	chr6:26022181-26022240	NM_003538	Hs.248178
A_23_P35131	7.60951	2.9278	7.60951	up	SF3B4	splicing factor 3b, subunit 4, 49kDa	FALSE	Homo sapiens splicing factor 3b, subunit 4, 49kDa (SF3B4), mRNA [NM_005850]	10262	GO:0048026|GO:0008380|GO:0006397|GO:0005515|GO:0010467|GO:0000166|GO:0000398|GO:0000375|GO:0005681|GO:0005654|GO:0005689	149898568	chr1	149898509	-	hs|1q21.2	NM_005850	chr1:149898568-149898509	NM_005850	Hs.516160
A_33_P3279765	7.60086	2.92616	7.60086	up	ATP5E	ATP synthase, H+ transporting, mitochondrial F1 complex, epsilon subunit	FALSE	ATP synthase, H+ transporting, mitochondrial F1 complex, epsilon subunit [Source:HGNC Symbol;Acc:HGNC:838] [ENST00000395663]	514	GO:0022904|GO:0046961|GO:0046933|GO:0042776|GO:0005759|GO:0022857|GO:0044281|GO:0000275|GO:0016887|GO:0044237|GO:0005753	57601087	chr20	57601028	-	hs|20q13.32		chr20:57601087-57601028
A_23_P38468	7.59823	2.92566	7.59823	up	TAX1BP3	Tax1 (human T-cell leukemia virus type I) binding protein 3	FALSE	Homo sapiens Tax1 (human T-cell leukemia virus type I) binding protein 3 (TAX1BP3), transcript variant 1, mRNA [NM_014604]	30851	GO:0005515|GO:0008285|GO:0005886|GO:0008013|GO:0030178|GO:0005634|GO:0007266|GO:0008022|GO:0015629|GO:0032864|GO:2000009|GO:0005737|GO:0016055|GO:0070062	3567561	chr17	3567502	-	hs|17p13.2	NM_014604	chr17:3567561-3567502	NM_014604	Hs.12956
A_24_P84873	7.59752	2.92553	7.59752	up			FALSE	proteasome (prosome, macropain) 26S subunit, ATPase, 1 pseudogene 4 [Source:HGNC Symbol;Acc:HGNC:39779] [ENST00000515236]			55571506	chr5	55571447	-	hs|5q11.2		chr5:55571506-55571447
A_23_P142424	7.57885	2.92198	7.57885	up	IGFLR1	IGF-like family receptor 1	FALSE	Homo sapiens IGF-like family receptor 1 (IGFLR1), mRNA [NM_024660]	79713	GO:0005515|GO:0005886|GO:0016021	36230233	chr19	36230174	-	hs|19q13.12	NM_024660	chr19:36230233-36230174	NM_024660	Hs.352548
A_23_P129358	7.56164	2.9187	7.56164	up	SETD6	SET domain containing 6	FALSE	Homo sapiens SET domain containing 6 (SETD6), transcript variant 2, mRNA [NM_024860]	79918	GO:0005515|GO:0005737|GO:0051059|GO:0050727|GO:0032088|GO:0005654|GO:0005634|GO:0018026|GO:0016279	58553308	chr16	58553249	+	hs|16q21	NM_024860	chr16:58553249-58553308	NM_024860	Hs.731691
A_23_P49429	7.55868	2.91813	7.55868	up	NUDT16L1	nudix (nucleoside diphosphate linked moiety X)-type motif 16-like 1	FALSE	Homo sapiens nudix (nucleoside diphosphate linked moiety X)-type motif 16-like 1 (NUDT16L1), transcript variant 1, mRNA [NM_032349]	84309	GO:0005737|GO:0030515|GO:0008152|GO:0050072|GO:0042803	4745587	chr16	4745528	+	hs|16p13.3	NM_032349	chr16:4745528-4745587	NM_032349	Hs.513315
A_23_P78410	7.54811	2.91612	7.54811	up	TIMM21	translocase of inner mitochondrial membrane 21 homolog (yeast)	FALSE	Homo sapiens translocase of inner mitochondrial membrane 21 homolog (yeast) (TIMM21), mRNA [NM_014177]	29090	GO:0033617|GO:0005744|GO:0005515|GO:0032981|GO:0003674|GO:0006626|GO:0016021|GO:0030150|GO:0044267	71825763	chr18	71825704	+	hs|18q22.3	NM_014177	chr18:71825704-71825763	NM_014177	Hs.532835
A_33_P3315949	7.53611	2.91382	7.53611	up	CCDC103	coiled-coil domain containing 103	FALSE	Homo sapiens coiled-coil domain containing 103 (CCDC103), transcript variant 4, mRNA [NM_001258397]	388389	GO:0060287|GO:0001947|GO:0036159|GO:0005737|GO:0031514|GO:0005930|GO:0030030|GO:0036158|GO:0003341|GO:0070286|GO:0071907|GO:0042803	42980250	chr17	42980191	+	hs|17q21.31	NM_001258397	chr17:42980191-42980250	NM_001258397	Hs.743398
A_24_P28619	7.51832	2.91041	7.51832	up	ANGEL2	angel homolog 2 (Drosophila)	FALSE	Homo sapiens angel homolog 2 (Drosophila) (ANGEL2), transcript variant 1, mRNA [NM_144567]	90806		213165809	chr1	213165750	-	hs|1q32.3	NM_144567	chr1:213165809-213165750	NM_144567	Hs.157078
A_23_P44942	7.51508	2.90979	7.51508	up	CCDC15	coiled-coil domain containing 15	FALSE	Homo sapiens coiled-coil domain containing 15 (CCDC15), mRNA [NM_025004]	80071	GO:0005813	124910584	chr11	124910525	+	hs|11q24.2	NM_025004	chr11:124910525-124910584	NM_025004	Hs.287555
A_24_P186124	7.50065	2.90702	7.50065	up	MTERF4	mitochondrial transcription termination factor 4	FALSE	Homo sapiens mitochondrial transcription termination factor 4 (MTERF4), transcript variant 1, mRNA [NM_182501]	130916	GO:0005515|GO:0006355|GO:0042255|GO:0006364|GO:0006626|GO:0006390|GO:0019843|GO:0005762|GO:0005739|GO:0007507|GO:0005737|GO:0003690|GO:0043010	242035047	chr2	242034988	-	hs|2q37.3	NM_182501	chr2:242035047-242034988	NM_182501	Hs.159556
A_24_P355493	7.49551	2.90603	7.49551	up	LHPP	phospholysine phosphohistidine inorganic pyrophosphate phosphatase	FALSE	Homo sapiens phospholysine phosphohistidine inorganic pyrophosphate phosphatase (LHPP), transcript variant 1, mRNA [NM_022126]	64077	GO:0008969|GO:0005737|GO:0006470|GO:0000287|GO:0004427|GO:0005654|GO:0005634|GO:0006796|GO:0042803|GO:0005829	126185549	chr10	126177105	+	hs|10q26.13	NM_022126	chr10:126177105-126185549	NM_022126	Hs.527748
A_22_P00001895	7.47923	2.90289	7.47923	up	LOC100049716	uncharacterized LOC100049716	FALSE	Homo sapiens uncharacterized LOC100049716 (LOC100049716), long non-coding RNA [NR_122124]	100049716		753268	chr12	753209	+	hs|12p13.33	NR_122124	chr12:753209-753268	NR_122124	Hs.655804
A_33_P3394031	7.46619	2.90037	7.46619	up	UBXN11	UBX domain protein 11	FALSE	Homo sapiens UBX domain protein 11 (UBXN11), transcript variant 2, mRNA [NM_183008]	91544	GO:0043130|GO:0005737|GO:0043161|GO:0005856	26612015	chr1	26611956	-	hs|1p36.11	NM_183008	chr1:26612015-26611956	NM_183008	Hs.145061
A_33_P3846177	7.46019	2.89921	7.46019	up	B4GALNT1	beta-1,4-N-acetyl-galactosaminyl transferase 1	FALSE	Homo sapiens beta-1,4-N-acetyl-galactosaminyl transferase 1 (B4GALNT1), transcript variant 1, mRNA [NM_001478]	2583	GO:0030173|GO:0016020|GO:0006687|GO:0005886|GO:0019915|GO:0005975|GO:0003947|GO:0001574|GO:0006486|GO:0007283|GO:0030259	58020014	chr12	58019955	-	hs|12q13.3	NM_001478	chr12:58020014-58019955	NM_001478	Hs.159481
A_23_P57413	7.45931	2.89904	7.45931	up	PPM1F	protein phosphatase, Mg2+/Mn2+ dependent, 1F	FALSE	Homo sapiens protein phosphatase, Mg2+/Mn2+ dependent, 1F (PPM1F), mRNA [NM_014634]	9647	GO:0005515|GO:0048471|GO:0016576|GO:0010811|GO:0051894|GO:0035690|GO:0097193|GO:0046872|GO:0005829|GO:0043280|GO:0010628|GO:0043234|GO:0016791|GO:0035970|GO:0050921|GO:0044387|GO:0033137|GO:0051496|GO:0004722|GO:0006469|GO:0010634|GO:0045892|GO:0045927|GO:0033192	22285539	chr22	22279996	-	hs|22q11.22	NM_014634	chr22:22285539-22279996	NM_014634	Hs.112728
A_24_P147765	7.45041	2.89732	7.45041	up	FOXRED2	FAD-dependent oxidoreductase domain containing 2	FALSE	Homo sapiens FAD-dependent oxidoreductase domain containing 2 (FOXRED2), transcript variant 1, mRNA [NM_024955]	80020	GO:0005515|GO:0001948|GO:0050660|GO:0016491|GO:0005788|GO:0030433|GO:0055114	36885174	chr22	36885115	-	hs|22q12.3	NM_024955	chr22:36885174-36885115	NM_024955	Hs.387601
A_33_P3356320	7.44277	2.89584	7.44277	up	C17orf97	chromosome 17 open reading frame 97	FALSE	Homo sapiens chromosome 17 open reading frame 97 (C17orf97), mRNA [NM_001013672]	400566	GO:0016598	264140	chr17	264081	+	hs|17p13.3	NM_001013672	chr17:264081-264140	NM_001013672	Hs.499607
A_23_P64954	7.43456	2.89425	7.43456	up	USP5	ubiquitin specific peptidase 5 (isopeptidase T)	FALSE	Homo sapiens ubiquitin specific peptidase 5 (isopeptidase T) (USP5), transcript variant 2, mRNA [NM_003481]	8078	GO:0071108|GO:0005515|GO:0004197|GO:0006511|GO:0004843|GO:0032436|GO:0008270|GO:0008242|GO:0005764	6973959	chr12	6973900	+	hs|12p13.31	NM_003481	chr12:6973900-6973959	NM_003481	Hs.631661
A_33_P3306545	7.42879	2.89313	7.42879	up	EIF4G2	eukaryotic translation initiation factor 4 gamma, 2	FALSE	Homo sapiens eukaryotic translation initiation factor 4 gamma, 2 (EIF4G2), transcript variant 3, mRNA [NM_001172705]	1982	GO:0005515|GO:0008219|GO:0016281|GO:0016020|GO:0019221|GO:0006446|GO:0003743|GO:0007050|GO:0008135|GO:0006413|GO:0005829	10820638	chr11	10820579	-	hs|11p15.3	NM_001172705	chr11:10820638-10820579	NM_001172705	Hs.183684
A_23_P333498	7.42456	2.89231	7.42456	up	EEPD1	endonuclease/exonuclease/phosphatase family domain containing 1	FALSE	Homo sapiens endonuclease/exonuclease/phosphatase family domain containing 1 (EEPD1), mRNA [NM_030636]	80820	GO:0006281|GO:0003677	36340917	chr7	36340858	+	hs|7p14.2	NM_030636	chr7:36340858-36340917	NM_030636	Hs.487994
A_23_P9465	7.40587	2.88867	7.40587	up	FPGS	folylpolyglutamate synthase	FALSE	Homo sapiens folylpolyglutamate synthase (FPGS), transcript variant 1, mRNA [NM_004957]	2356	GO:0046901|GO:0031100|GO:0005743|GO:0006767|GO:0044281|GO:0005524|GO:0004326|GO:0005829|GO:0001889|GO:0005739|GO:0005737|GO:0006139|GO:0006766|GO:0007420|GO:0005759|GO:0046655|GO:0006730	130575983	chr9	130575924	+	hs|9q34.11	NM_004957	chr9:130575924-130575983	NM_004957	Hs.335084
A_23_P427747	7.39386	2.88633	7.39386	up	M1AP	meiosis 1 associated protein	FALSE	Homo sapiens meiosis 1 associated protein (M1AP), transcript variant 1, mRNA [NM_138804]	130951	GO:0006396|GO:0003674|GO:0005737|GO:0051308|GO:0031497|GO:0016021|GO:0007292|GO:0007283|GO:0030154	74785624	chr2	74785565	-	hs|2p13.1	NM_138804	chr2:74785624-74785565	NM_138804	Hs.348645
A_23_P388780	7.38939	2.88546	7.38939	up	DMAP1	DNA methyltransferase 1 associated protein 1	FALSE	Homo sapiens DNA methyltransferase 1 associated protein 1 (DMAP1), transcript variant 1, mRNA [NM_019100]	55929	GO:0001103|GO:0005515|GO:0003714|GO:0005657|GO:0006325|GO:0005634|GO:0000122|GO:0042993|GO:0006351|GO:0006306|GO:0005737|GO:0006281|GO:0043967|GO:0043968|GO:0003682|GO:0035267|GO:0005654|GO:0006338|GO:0045892|GO:0040008	44684408	chr1	44684349	+	hs|1p34.1	NM_019100	chr1:44684349-44684408	NM_019100	Hs.8008
A_33_P3374504	7.38929	2.88544	7.38929	up	TXNRD2	thioredoxin reductase 2	FALSE	Homo sapiens thioredoxin reductase 2 (TXNRD2), transcript variant 2, mRNA [NM_001282512]	10587	GO:0005515|GO:0050661|GO:0050660|GO:0045340|GO:0005739|GO:0050787|GO:0005759|GO:0000305|GO:0004791|GO:0045454|GO:0000302|GO:0016152|GO:0055114	19882715	chr22	19882656	-	hs|22q11.21	NM_001282512	chr22:19882715-19882656	NM_001282512	Hs.443430
A_33_P3233565	7.38597	2.88479	7.38597	up	UROS	uroporphyrinogen III synthase	FALSE	Homo sapiens uroporphyrinogen III synthase (UROS), mRNA [NM_000375]	7390	GO:0071418|GO:0005739|GO:0048037|GO:0006780|GO:0006778|GO:0044281|GO:0006782|GO:0004852|GO:0071243|GO:0046677|GO:0006783|GO:0005829	127496042	chr10	127495983	-	hs|10q26.13	NM_000375	chr10:127496042-127495983	NM_000375	Hs.501376
A_23_P117274	7.38135	2.88388	7.38135	up	MIPEP	mitochondrial intermediate peptidase	FALSE	Homo sapiens mitochondrial intermediate peptidase (MIPEP), mRNA [NM_005932]	4285	GO:0005739|GO:0006627|GO:0005759|GO:0006508|GO:0004222|GO:0046872	24411757	chr13	24411698	-	hs|13q12.12	NM_005932	chr13:24411757-24411698	NM_005932	Hs.507498
A_33_P3349840	7.38047	2.88371	7.38047	up			FALSE	high mobility group nucleosomal binding domain 2 pseudogene 20 [Source:HGNC Symbol;Acc:HGNC:39385] [ENST00000437531]			24553529	chr2	24553470	+	hs|2p23.3		chr2:24553470-24553529
A_23_P361773	7.37795	2.88322	7.37795	up	CCND3	cyclin D3	FALSE	Homo sapiens cyclin D3 (CCND3), transcript variant 2, mRNA [NM_001760]	896	GO:0005515|GO:0019901|GO:0045737|GO:0005634|GO:0007165|GO:0005737|GO:0007049|GO:0016020|GO:0042098|GO:0000307|GO:0001934|GO:0004693|GO:0051301	41903252	chr6	41903193	-	hs|6p21.1	NM_001760	chr6:41903252-41903193	NM_001760	Hs.534307
A_33_P3306983	7.37486	2.88262	7.37486	up	C11orf31	chromosome 11 open reading frame 31	FALSE	Homo sapiens chromosome 11 open reading frame 31 (C11orf31), mRNA [NM_170746]	280636	GO:0008430|GO:0045454	57509689	chr11	57509630	+	hs|11q12.1	NM_170746	chr11:57509630-57509689	NM_170746	Hs.655373
A_23_P8452	7.37099	2.88186	7.37099	up	LFNG	LFNG O-fucosylpeptide 3-beta-N-acetylglucosaminyltransferase	FALSE	Homo sapiens LFNG O-fucosylpeptide 3-beta-N-acetylglucosaminyltransferase (LFNG), transcript variant 1, mRNA [NM_001040167]	3955	GO:0045747|GO:0033829|GO:0007386|GO:0001756|GO:0005576|GO:0014807|GO:0031982|GO:0046872|GO:0032092|GO:0003674|GO:0001541|GO:0030173|GO:0007219|GO:0008152|GO:0009887|GO:0007143|GO:0008593	2568030	chr7	2567971	+	hs|7p22.3	NM_001040167	chr7:2567971-2568030	NM_001040167	Hs.159142
A_23_P116207	7.37067	2.8818	7.37067	up	IFT46	intraflagellar transport 46	FALSE	Homo sapiens intraflagellar transport 46 (IFT46), transcript variant 1, mRNA [NM_020153]	56912	GO:0005813|GO:0006996|GO:0031514|GO:0050821|GO:0072372|GO:0031512|GO:0008022|GO:0036064|GO:0007224|GO:0042384|GO:0003674|GO:0005929|GO:0008150|GO:0005737|GO:0042073|GO:0030992	118416530	chr11	118416173	-	hs|11q23.3	NM_020153	chr11:118416530-118416173	NM_020153	Hs.533738
A_23_P84448	7.37062	2.88179	7.37062	up	TUBA4A	tubulin, alpha 4a	FALSE	Homo sapiens tubulin, alpha 4a (TUBA4A), transcript variant 1, mRNA [NM_006000]	7277	GO:0005515|GO:0051258|GO:0006996|GO:0005874|GO:0003924|GO:0030168|GO:0005576|GO:0005525|GO:0005829|GO:0006184|GO:0007596|GO:0006457|GO:0000086|GO:0002576|GO:0005200|GO:0051084|GO:0007017|GO:0000278|GO:0044267|GO:0070062	220115722	chr2	220115663	-	hs|2q35	NM_006000	chr2:220115722-220115663	NM_006000	Hs.75318
A_22_P00023663	7.36094	2.87989	7.36094	up	SNRPD1	small nuclear ribonucleoprotein D1 polypeptide 16kDa	FALSE	small nuclear ribonucleoprotein D1 polypeptide 16kDa [Source:HGNC Symbol;Acc:HGNC:11158] [ENST00000300413]	6632	GO:0005515|GO:0008380|GO:0000245|GO:0010467|GO:0003723|GO:0005634|GO:0034660|GO:0071013|GO:0000387|GO:0034709|GO:0005829|GO:0000398|GO:0030532|GO:0034715|GO:0005654|GO:0005687|GO:0034719|GO:0005685|GO:0005689	19210387	chr18	19210328	+	hs|18q11.2		chr18:19210328-19210387
A_21_P0000774	7.32878	2.87357	7.32878	up	STK4-AS1	STK4 antisense RNA 1 (head to head)	FALSE	Homo sapiens STK4 antisense RNA 1 (head to head) (STK4-AS1), long non-coding RNA [NR_038341]	100505826		43592734	chr20	43592675	-	hs|20q13.12	NR_038341	chr20:43592734-43592675	NR_038341	Hs.196065
A_33_P3321417	7.3229	2.87241	7.3229	up	DMAP1	DNA methyltransferase 1 associated protein 1	FALSE	Homo sapiens DNA methyltransferase 1 associated protein 1 (DMAP1), transcript variant 1, mRNA [NM_019100]	55929	GO:0001103|GO:0005515|GO:0003714|GO:0005657|GO:0006325|GO:0005634|GO:0000122|GO:0042993|GO:0006351|GO:0006306|GO:0005737|GO:0006281|GO:0043967|GO:0043968|GO:0003682|GO:0035267|GO:0005654|GO:0006338|GO:0045892|GO:0040008	44684380	chr1	44684321	+	hs|1p34.1	NM_019100	chr1:44684321-44684380	NM_019100	Hs.8008
A_23_P82162	7.32101	2.87204	7.32101	up	SMPD2	sphingomyelin phosphodiesterase 2, neutral membrane (neutral sphingomyelinase)	FALSE	Homo sapiens sphingomyelin phosphodiesterase 2, neutral membrane (neutral sphingomyelinase) (SMPD2), mRNA [NM_003080]	6610	GO:0006665|GO:0048011|GO:0006684|GO:0005886|GO:0006687|GO:0004767|GO:0044281|GO:0097190|GO:0046872|GO:0009612|GO:0035556|GO:0005887|GO:0005901|GO:0046513	109764508	chr6	109764264	+	hs|6q21	NM_003080	chr6:109764264-109764508	NM_003080	Hs.55235
A_23_P146512	7.31293	2.87045	7.31293	up	GOLM1	golgi membrane protein 1	FALSE	Homo sapiens golgi membrane protein 1 (GOLM1), transcript variant 1, mRNA [NM_016548]	51280	GO:0005515|GO:0006997|GO:0005794|GO:0005887|GO:0005615|GO:0070062|GO:0019216	88641621	chr9	88641562	-	hs|9q21.33	NM_016548	chr9:88641621-88641562	NM_016548	Hs.494337
A_23_P28878	7.31249	2.87036	7.31249	up	C20orf27	chromosome 20 open reading frame 27	FALSE	Homo sapiens chromosome 20 open reading frame 27 (C20orf27), transcript variant 1, mRNA [NM_001039140]	54976	GO:0008150|GO:0003674|GO:0005575	3736127	chr20	3735119	-	hs|20p13	NM_001039140	chr20:3736127-3735119	NM_001039140	Hs.274422
A_23_P106505	7.31041	2.86995	7.31041	up	LCMT2	leucine carboxyl methyltransferase 2	FALSE	Homo sapiens leucine carboxyl methyltransferase 2 (LCMT2), mRNA [NM_014793]	9836	GO:0005515|GO:0008168|GO:0032259|GO:0008033	43620314	chr15	43620255	-	hs|15q15.3	NM_014793	chr15:43620314-43620255	NM_014793	Hs.745356
A_23_P216402	7.30547	2.86898	7.30547	up	UCK1	uridine-cytidine kinase 1	FALSE	Homo sapiens uridine-cytidine kinase 1 (UCK1), transcript variant 1, mRNA [NM_031432]	83549	GO:0016310|GO:0044211|GO:0044206|GO:0004849|GO:0055086|GO:0044281|GO:0043097|GO:0019206|GO:0006206|GO:0005524|GO:0005829	134400144	chr9	134400085	-	hs|9q34.13	NM_031432	chr9:134400144-134400085	NM_031432	Hs.9597
A_23_P164826	7.29762	2.86743	7.29762	up	RNASEH2A	ribonuclease H2, subunit A	FALSE	Homo sapiens ribonuclease H2, subunit A (RNASEH2A), mRNA [NM_006397]	10535	GO:0032299|GO:0006260|GO:0004523|GO:0003723|GO:0005634|GO:0004540|GO:0006298|GO:0046872|GO:0006401	12924335	chr19	12924276	+	hs|19p13.2	NM_006397	chr19:12924276-12924335	NM_006397	Hs.532851
A_22_P00025529	7.29614	2.86713	7.29614	up	lnc-KRTAP5-6-3	lnc-KRTAP5-6-3:1	FALSE	Homo sapiens mRNA; cDNA DKFZp313C0323 (from clone DKFZp313C0323). [AL832075]			1783689	chr11	1783630	+	hs|11p15.5	AL832075	chr11:1783630-1783689
A_23_P141715	7.29455	2.86682	7.29455	up	TPGS2	tubulin polyglutamylase complex subunit 2	FALSE	Homo sapiens tubulin polyglutamylase complex subunit 2 (TPGS2), transcript variant 1, mRNA [NM_015476]	25941	GO:0005737|GO:0005874	34376149	chr18	34376090	-	hs|18q12.2	NM_015476	chr18:34376149-34376090	NM_015476	Hs.436636
A_33_P3394489	7.29089	2.86609	7.29089	up	CHKB-AS1	CHKB antisense RNA 1 (head to head)	FALSE	Homo sapiens CHKB antisense RNA 1 (head to head) (CHKB-AS1), transcript variant 2, long non-coding RNA [NR_021492]	100144603		51022166	chr22	51022107	+	hs|22q13.33		chr22:51022107-51022166	NR_021492	Hs.657275
A_23_P90933	7.27129	2.86221	7.27129	up	DUSP19	dual specificity phosphatase 19	FALSE	Homo sapiens dual specificity phosphatase 19 (DUSP19), transcript variant 1, mRNA [NM_080876]	142679	GO:0046330|GO:0007254|GO:0008330|GO:0031435|GO:0030295|GO:0035335|GO:0000188|GO:0005737|GO:0008579|GO:0046329|GO:0006470|GO:0045860|GO:0004860|GO:0043507|GO:0006469|GO:0043508|GO:0043410|GO:0004725|GO:0005078	183960439	chr2	183960379	+	hs|2q32.1	NM_080876	chr2:183960379-183960439	NM_080876	Hs.132237
A_23_P339309	7.26939	2.86183	7.26939	up	LIN52	lin-52 DREAM MuvB core complex component	FALSE	Homo sapiens lin-52 DREAM MuvB core complex component (LIN52), mRNA [NM_001024674]	91750	GO:0070176|GO:0000086|GO:0051726|GO:0005654|GO:0000278|GO:0006351	74666772	chr14	74666713	+	hs|14q24.3	NM_001024674	chr14:74666713-74666772	NM_001024674	Hs.612866
A_33_P3410836	7.26502	2.86097	7.26502	up	HIST1H4D	histone cluster 1, H4d	FALSE	Homo sapiens histone cluster 1, H4d (HIST1H4D), mRNA [NM_003539]	8360	GO:0005515|GO:0010467|GO:0006325|GO:0005634|GO:0045653|GO:0000723|GO:0000183|GO:0000786|GO:0070062|GO:0035574|GO:0035575|GO:0046982|GO:0006334|GO:0006335|GO:0005576|GO:0006336|GO:0000228|GO:0003677|GO:0032776|GO:0034080|GO:0043234|GO:0016020|GO:0045814|GO:0040029|GO:0005654|GO:0000278	26189060	chr6	26189001	-	hs|6p22.2	NM_003539	chr6:26189060-26189001	NM_003539	Hs.248179
A_23_P1615	7.26018	2.86001	7.26018	up	FIBP	fibroblast growth factor (acidic) intracellular binding protein	FALSE	Homo sapiens fibroblast growth factor (acidic) intracellular binding protein (FIBP), transcript variant 2, mRNA [NM_004214]	9158	GO:0070527|GO:0005739|GO:0016020|GO:0017134|GO:0008543|GO:0005654|GO:0005634|GO:0070062|GO:0012505	65655084	chr11	65653848	-	hs|11q13.1	NM_004214	chr11:65655084-65653848	NM_004214	Hs.7768
A_23_P16944	7.25645	2.85926	7.25645	up	SDC1	syndecan 1	FALSE	Homo sapiens syndecan 1 (SDC1), transcript variant 1, mRNA [NM_001006946]	6382	GO:0005515|GO:0042542|GO:0001657|GO:0005886|GO:0007603|GO:0044281|GO:0051591|GO:0005737|GO:0060009|GO:0006954|GO:0001948|GO:0030198|GO:0055002|GO:0042476|GO:0048627|GO:0030204|GO:0060070|GO:0030203|GO:0070062|GO:0043202|GO:0009986|GO:0005975|GO:0005796|GO:0006027|GO:0009636|GO:0051384|GO:0008022|GO:0001523|GO:0006024|GO:0051592|GO:0043234|GO:0005887|GO:0042060|GO:0009405|GO:0042157|GO:0005925|GO:…	20401394	chr2	20401335	-	hs|2p24.1	NM_001006946	chr2:20401394-20401335	NM_001006946	Hs.224607
A_32_P216548	7.25171	2.85832	7.25171	up	LDLRAP1	low density lipoprotein receptor adaptor protein 1	FALSE	Homo sapiens low density lipoprotein receptor adaptor protein 1 (LDLRAP1), mRNA [NM_015627]	26119	GO:0005515|GO:0030424|GO:0035615|GO:0035612|GO:0005883|GO:0030159|GO:0005829|GO:0090205|GO:0031623|GO:0009925|GO:0001540|GO:0030276|GO:0006810|GO:0008203|GO:0090118|GO:0042632|GO:0035591|GO:0030121|GO:0030122|GO:0043393|GO:0005546|GO:0009967|GO:0042982|GO:0006898|GO:0048260|GO:0009898|GO:0001784|GO:0055037|GO:0090003|GO:0005769|GO:0050750	25894458	chr1	25894399	+	hs|1p36.11	NM_015627	chr1:25894399-25894458	NM_015627	Hs.590911
A_23_P212159	7.23546	2.85509	7.23546	up	NUP210	nucleoporin 210kDa	FALSE	Homo sapiens nucleoporin 210kDa (NUP210), mRNA [NM_024923]	23225	GO:0007077|GO:0010467|GO:0031965|GO:0005975|GO:0019083|GO:0019221|GO:0019058|GO:0044281|GO:0005635|GO:0015031|GO:0055085|GO:0010827|GO:0008645|GO:0015758|GO:0016020|GO:0005643|GO:0046983|GO:0005789|GO:0009405|GO:0016032|GO:0051028|GO:0000278	13358515	chr3	13358456	-	hs|3p25.1	NM_024923	chr3:13358515-13358456	NM_024923	Hs.475525
A_23_P218892	7.23485	2.85496	7.23485	up	EIF4G1	eukaryotic translation initiation factor 4 gamma, 1	FALSE	Homo sapiens eukaryotic translation initiation factor 4 gamma, 1 (EIF4G1), transcript variant 1, mRNA [NM_182917]	1981	GO:0005515|GO:0008286|GO:0010467|GO:0016281|GO:0019221|GO:0003743|GO:0006412|GO:0006413|GO:0005829|GO:0000184|GO:0016020|GO:0006446|GO:0016032|GO:0044267|GO:0000289|GO:0008135|GO:0000288	184049761	chr3	184049566	+	hs|3q27.1	NM_182917	chr3:184049566-184049761	NM_182917	Hs.433750
A_24_P205364	7.23141	2.85428	7.23141	up	SHMT1	serine hydroxymethyltransferase 1 (soluble)	FALSE	Homo sapiens serine hydroxymethyltransferase 1 (soluble) (SHMT1), transcript variant 1, mRNA [NM_004169]	6470	GO:0051262|GO:0006767|GO:0005634|GO:0044281|GO:0004372|GO:0008732|GO:0042803|GO:0035999|GO:0005829|GO:0019264|GO:0005739|GO:0034641|GO:0005737|GO:0051289|GO:0006766|GO:0045329|GO:0030170|GO:0046655|GO:0005654|GO:0009113|GO:0006565|GO:0016597|GO:0070062	18236572	chr17	18236513	-	hs|17p11.2	NM_004169	chr17:18236572-18236513	NM_004169	Hs.513987
A_23_P3681	7.20889	2.84978	7.20889	up	NETO2	neuropilin (NRP) and tolloid (TLL)-like 2	FALSE	Homo sapiens neuropilin (NRP) and tolloid (TLL)-like 2 (NETO2), transcript variant 1, mRNA [NM_018092]	81831	GO:0032983|GO:0035255|GO:0014069|GO:2000312	47115839	chr16	47115780	-	hs|16q12.1	NM_018092	chr16:47115839-47115780	NM_018092	Hs.645802
A_22_P00023526	7.20256	2.84851	7.20256	up	RAET1E-AS1	RAET1E antisense RNA 1	FALSE	Homo sapiens RAET1E antisense RNA 1 (RAET1E-AS1), transcript variant 1, long non-coding RNA [NR_045126]	100652739		150240644	chr6	150240585	+	hs|6q25.1	NR_045126	chr6:150240585-150240644	NR_045126	Hs.642734
A_22_P00005150	7.19939	2.84787	7.19939	up	lnc-DHX38-5	lnc-DHX38-5:1	FALSE	Homo sapiens cDNA FLJ43152 fis, clone D3OST2003024. [AK125142]			72825376	chr16	72825317	+	hs|16q22.2	AK125142	chr16:72825317-72825376		Hs.461285
A_23_P395374	7.19924	2.84784	7.19924	up	HIST1H4D	histone cluster 1, H4d	FALSE	Homo sapiens histone cluster 1, H4d (HIST1H4D), mRNA [NM_003539]	8360	GO:0005515|GO:0010467|GO:0006325|GO:0005634|GO:0045653|GO:0000723|GO:0000183|GO:0000786|GO:0070062|GO:0035574|GO:0035575|GO:0046982|GO:0006334|GO:0006335|GO:0005576|GO:0006336|GO:0000228|GO:0003677|GO:0032776|GO:0034080|GO:0043234|GO:0016020|GO:0045814|GO:0040029|GO:0005654|GO:0000278	26189011	chr6	26188952	-	hs|6p22.2	NM_003539	chr6:26189011-26188952	NM_003539	Hs.248179
A_23_P201264	7.17022	2.84202	7.17022	up	NMNAT1	nicotinamide nucleotide adenylyltransferase 1	FALSE	Homo sapiens nicotinamide nucleotide adenylyltransferase 1 (NMNAT1), transcript variant 1, mRNA [NM_022787]	64802	GO:0005515|GO:0000309|GO:0006766|GO:0004515|GO:0019674|GO:0006767|GO:0005654|GO:0005634|GO:0044281|GO:0009435|GO:0005524	10045401	chr1	10045342	+	hs|1p36.22	NM_022787	chr1:10045342-10045401	NM_022787	Hs.633762
A_23_P425750	7.16467	2.8409	7.16467	up	ARMC6	armadillo repeat containing 6	FALSE	Homo sapiens armadillo repeat containing 6 (ARMC6), transcript variant 2, mRNA [NM_033415]	93436	GO:0002244	19168564	chr19	19168505	+	hs|19p13.11	NM_033415	chr19:19168505-19168564	NM_033415	Hs.77876
A_32_P152696	7.16411	2.84079	7.16411	up			FALSE				22155768	chr9	22155709	+	hs|9p21.3		chr9:022155709-022155768
A_24_P254705	7.15592	2.83914	7.15592	up	ZNF695	zinc finger protein 695	FALSE	Homo sapiens zinc finger protein 695 (ZNF695), transcript variant 1, mRNA [NM_020394]	57116	GO:0006355|GO:0005634|GO:0003676|GO:0046872	247163255	chr1	247162725	-	hs|1q44	NM_020394	chr1:247163255-247162725	NM_020394	Hs.669893
A_23_P99942	7.15431	2.83881	7.15431	up	LRRK1	leucine-rich repeat kinase 1	FALSE	Homo sapiens leucine-rich repeat kinase 1 (LRRK1), mRNA [NM_024652]	79705	GO:0005515|GO:0007264|GO:0045453|GO:0050732|GO:0050731|GO:0005525|GO:0005524|GO:0046872|GO:0042802|GO:0005739|GO:0005737|GO:0036035|GO:0004674|GO:0006468	101609770	chr15	101609711	+	hs|15q26.3	NM_024652	chr15:101609711-101609770	NM_024652	Hs.407918
A_23_P148546	7.14743	2.83742	7.14743	up	NAA10	N(alpha)-acetyltransferase 10, NatA catalytic subunit	FALSE	Homo sapiens N(alpha)-acetyltransferase 10, NatA catalytic subunit (NAA10), transcript variant 1, mRNA [NM_003491]	8260	GO:0031415|GO:0005515|GO:0008080|GO:0004596|GO:0005730|GO:0005634|GO:0006323|GO:0018002|GO:0005622|GO:0005737|GO:0022626|GO:0016020|GO:0043022|GO:0016407|GO:0006475|GO:0017198|GO:0006474	153197807	chrX	153197548	-	hs|Xq28	NM_003491	chrX:153197807-153197548	NM_003491	Hs.433291
A_23_P253389	7.14722	2.83738	7.14722	up	SLC4A2	solute carrier family 4 (anion exchanger), member 2	FALSE	Homo sapiens solute carrier family 4 (anion exchanger), member 2 (SLC4A2), transcript variant 1, mRNA [NM_003040]	6522	GO:0006820|GO:0008509|GO:0005886|GO:0055085|GO:0016323|GO:0005452|GO:0016020|GO:0005887|GO:0015108|GO:0015701|GO:0051453|GO:0005925|GO:0006811	150771798	chr7	150771553	+	hs|7q36.1	NM_003040	chr7:150771553-150771798	NM_003040	Hs.647069
A_23_P161152	7.14701	2.83734	7.14701	up	PDSS1	prenyl (decaprenyl) diphosphate synthase, subunit 1	FALSE	Homo sapiens prenyl (decaprenyl) diphosphate synthase, subunit 1 (PDSS1), mRNA [NM_014317]	23590	GO:0050347|GO:0006744|GO:0000010|GO:0046982|GO:0005759|GO:0051290|GO:0044281|GO:0008299|GO:0046872	27031483	chr10	27024507	+	hs|10p12.1	NM_014317	chr10:27024507-27031483	NM_014317	Hs.558468
A_23_P29204	7.14495	2.83692	7.14495	up	MTFP1	mitochondrial fission process 1	FALSE	Homo sapiens mitochondrial fission process 1 (MTFP1), transcript variant 1, mRNA [NM_016498]	51537	GO:0000266|GO:0005743|GO:0006915|GO:0016021	30824687	chr22	30824628	+	hs|22q12.2	NM_016498	chr22:30824628-30824687	NM_016498	Hs.713636
A_24_P339664	7.14193	2.83631	7.14193	up	NCLN	nicalin	FALSE	Homo sapiens nicalin (NCLN), mRNA [NM_020170]	56926	GO:0005515|GO:0016020|GO:0005789|GO:0016021|GO:0009966	3209423	chr19	3209364	+	hs|19p13.3	NM_020170	chr19:3209364-3209423	NM_020170	Hs.657032
A_33_P3344276	7.13354	2.83462	7.13354	up	HS1BP3	HCLS1 binding protein 3	FALSE	Homo sapiens HCLS1 binding protein 3 (HS1BP3), mRNA [NM_022460]	64342	GO:0035091	20838351	chr2	20838292	-	hs|2p24.1	NM_022460	chr2:20838351-20838292	NM_022460	Hs.531785
A_23_P38041	7.13113	2.83413	7.13113	up	NAGPA	N-acetylglucosamine-1-phosphodiester alpha-N-acetylglucosaminidase	FALSE	Homo sapiens N-acetylglucosamine-1-phosphodiester alpha-N-acetylglucosaminidase (NAGPA), mRNA [NM_016256]	51172	GO:0005975|GO:0003944|GO:0032580|GO:0006622|GO:0006486|GO:0016021|GO:0007040|GO:0006464	5075069	chr16	5075010	-	hs|16p13.3	NM_016256	chr16:5075069-5075010	NM_016256	Hs.21334
A_23_P164141	7.12351	2.83259	7.12351	up	PSME3	proteasome (prosome, macropain) activator subunit 3 (PA28 gamma; Ki)	FALSE	Homo sapiens proteasome (prosome, macropain) activator subunit 3 (PA28 gamma; Ki) (PSME3), transcript variant 2, mRNA [NM_176863]	10197	GO:0005515|GO:2001237|GO:0002474|GO:0010467|GO:0090263|GO:0005634|GO:0044281|GO:0031145|GO:0005829|GO:0002039|GO:0034641|GO:0005737|GO:0000082|GO:0008537|GO:0016032|GO:0090090|GO:0006977|GO:0000209|GO:0000502|GO:0043066|GO:0006521|GO:0051437|GO:0042590|GO:0006915|GO:0042981|GO:0051436|GO:0051439|GO:0016020|GO:0061136|GO:0061133|GO:0010950|GO:0002479|GO:0005654|GO:0000278	40995056	chr17	40994997	+	hs|17q21.31	NM_176863	chr17:40994997-40995056	NM_176863	Hs.152978
A_24_P317719	7.12324	2.83253	7.12324	up	WHSC1L1	Wolf-Hirschhorn syndrome candidate 1-like 1	FALSE	Homo sapiens Wolf-Hirschhorn syndrome candidate 1-like 1 (WHSC1L1), transcript variant short, mRNA [NM_017778]	54904	GO:0005515|GO:0005694|GO:0016571|GO:0006325|GO:0005634|GO:0042800|GO:0006351|GO:0018024|GO:0005654|GO:0008270|GO:0045892|GO:0046976|GO:0051568|GO:0070734	38174772	chr8	38174713	-	hs|8p11.23	NM_017778	chr8:38174772-38174713	NM_017778	Hs.608111
A_24_P158385	7.12063	2.83201	7.12063	up	ZMYND19	zinc finger, MYND-type containing 19	FALSE	Homo sapiens zinc finger, MYND-type containing 19 (ZMYND19), mRNA [NM_138462]	116225	GO:0005737|GO:0005886|GO:0045202|GO:0046872	140477524	chr9	140477465	-	hs|9q34.3	NM_138462	chr9:140477524-140477465	NM_138462	Hs.128096
A_23_P142154	7.11736	2.83134	7.11736	up	GRWD1	glutamate-rich WD repeat containing 1	FALSE	Homo sapiens glutamate-rich WD repeat containing 1 (GRWD1), mRNA [NM_031485]	83743	GO:0005737|GO:0005730|GO:0005634	48957012	chr19	48956953	+	hs|19q13.33	NM_031485	chr19:48956953-48957012	NM_031485	Hs.400625
A_24_P190168	7.11574	2.83101	7.11574	up	TMEM97	transmembrane protein 97	FALSE	Homo sapiens transmembrane protein 97 (TMEM97), mRNA [NM_014573]	27346	GO:0042632|GO:0005791|GO:0005515|GO:0031965|GO:0005886|GO:0016021|GO:0005764|GO:0001558	26654983	chr17	26654924	+	hs|17q11.2	NM_014573	chr17:26654924-26654983	NM_014573	Hs.199695
A_23_P164228	7.11008	2.82987	7.11008	up	ATP5G1	ATP synthase, H+ transporting, mitochondrial Fo complex, subunit C1 (subunit 9)	FALSE	Homo sapiens ATP synthase, H+ transporting, mitochondrial Fo complex, subunit C1 (subunit 9) (ATP5G1), transcript variant 1, mRNA [NM_005175]	516	GO:0005215|GO:0015078|GO:0005743|GO:0044281|GO:0005753|GO:0008289|GO:0005739|GO:0022904|GO:0042776|GO:0015991|GO:0016021|GO:0044237|GO:0045263	46971772	chr17	46970798	+	hs|17q21.32	NM_005175	chr17:46970798-46971772	NM_005175	Hs.80986
A_24_P83678	7.09941	2.8277	7.09941	up	MMS22L	MMS22-like, DNA repair protein	FALSE	Homo sapiens MMS22-like, DNA repair protein (MMS22L), mRNA [NM_198468]	253714	GO:0005515|GO:0042555|GO:0035101|GO:0000724|GO:0031297|GO:0005654|GO:0043596	97597747	chr6	97594723	-	hs|6q16.1	NM_198468	chr6:97597747-97594723	NM_198468	Hs.444292
A_24_P4661	7.09538	2.82688	7.09538	up	EI24	etoposide induced 2.4	FALSE	Homo sapiens etoposide induced 2.4 (EI24), transcript variant 1, mRNA [NM_004879]	9538	GO:0030308|GO:0031965|GO:0005794|GO:0008630|GO:0005783|GO:0042493|GO:0006914|GO:0006915|GO:2001244|GO:0005737|GO:0016020|GO:0005789|GO:0050885|GO:0016021	125453492	chr11	125453433	+	hs|11q24.2	NM_004879	chr11:125453433-125453492	NM_004879	Hs.643514
A_23_P323685	7.09374	2.82655	7.09374	up	HIST1H4H	histone cluster 1, H4h	FALSE	Homo sapiens histone cluster 1, H4h (HIST1H4H), mRNA [NM_003543]	8365	GO:0005515|GO:0010467|GO:0006325|GO:0005634|GO:0045653|GO:0000723|GO:0000183|GO:0000786|GO:0070062|GO:0035574|GO:0035575|GO:0046982|GO:0006334|GO:0006335|GO:0005576|GO:0006336|GO:0000228|GO:0003677|GO:0032776|GO:0034080|GO:0043234|GO:0016020|GO:0045814|GO:0040029|GO:0005654|GO:0000278	26285556	chr6	26285497	-	hs|6p22.2	NM_003543	chr6:26285556-26285497	NM_003543	Hs.591790
A_23_P77430	7.09324	2.82644	7.09324	up	PRMT7	protein arginine methyltransferase 7	FALSE	Homo sapiens protein arginine methyltransferase 7 (PRMT7), transcript variant 1, mRNA [NM_019023]	54496	GO:0019918|GO:0019919|GO:0005886|GO:0006325|GO:0005634|GO:0008469|GO:0030154|GO:0005829|GO:0042393|GO:0043046|GO:0006355|GO:0016571|GO:0043393|GO:0005730|GO:0034969|GO:0035241|GO:0018216|GO:0008757|GO:0016277|GO:0000387|GO:0006351|GO:0035243|GO:0035242|GO:0044020|GO:0043985|GO:0006349|GO:0043021|GO:0005654	68391121	chr16	68391062	+	hs|16q22.1	NM_019023	chr16:68391062-68391121	NM_019023	Hs.653193
A_22_P00007359	7.0753	2.82279	7.0753	up	lnc-GRAMD4-2	lnc-GRAMD4-2:2	FALSE	Homo sapiens cDNA FLJ34883 fis, clone NT2NE2016419. [AK092202]			46943905	chr22	46943846	+	hs|22q13.31		chr22:46943846-46943905		Hs.97855
A_24_P20383	7.07106	2.82193	7.07106	up	ARPC4	actin related protein 2/3 complex, subunit 4, 20kDa	FALSE	Homo sapiens actin related protein 2/3 complex, subunit 4, 20kDa (ARPC4), transcript variant 1, mRNA [NM_005718]	10093	GO:0005515|GO:0034314|GO:0048013|GO:0005885|GO:0042995|GO:0005829|GO:0045010|GO:0051015|GO:0007411|GO:0045087|GO:0005200|GO:0030041|GO:0019899|GO:0030674|GO:0038096|GO:0070062	9845630	chr3	9845571	+	hs|3p25.3	NM_005718	chr3:9845571-9845630	NM_005718	Hs.323342
A_21_P0008724	7.06106	2.81989	7.06106	up			FALSE				38364320	chr15	38364261	-	hs|15q14	BC015903	chr15:38364320-38364261		Hs.285193
A_23_P350678	7.04903	2.81742	7.04903	up	CFAP43	cilia and flagella associated protein 43	FALSE	cilia and flagella associated protein 43 [Source:HGNC Symbol;Acc:HGNC:26684] [ENST00000369720]	80217	GO:0042995	105952399	chr10	105952340	-	hs|10q25.1	AL136901	chr10:105952399-105952340		Hs.288927
A_33_P3416772	7.04425	2.81645	7.04425	up	C1orf159	chromosome 1 open reading frame 159	FALSE	Homo sapiens chromosome 1 open reading frame 159 (C1orf159), mRNA [NM_017891]	54991	GO:0016021	1017674	chr1	1017615	-	hs|1p36.33	NM_017891	chr1:1017674-1017615	NM_017891	Hs.235095
A_33_P3220929	7.04133	2.81585	7.04133	up	JOSD2	Josephin domain containing 2	FALSE	Homo sapiens Josephin domain containing 2 (JOSD2), transcript variant 3, mRNA [NM_001270641]	126119	GO:0016579|GO:0004843|GO:0006508|GO:0008242|GO:0005829	51013603	chr19	51013544	-	hs|19q13.33	NM_001270641	chr19:51013603-51013544	NM_001270641	Hs.737597
A_21_P0012366	7.03288	2.81412	7.03288	up			FALSE	Fanconi anemia, complementation group D2 pseudogene 2 [Source:HGNC Symbol;Acc:HGNC:44488] [ENST00000437591]			11926470	chr3	11925567	+	hs|3p25.2	XM_005275947	chr3:11925567-11926470	XM_005275947
A_24_P392480	7.02688	2.81288	7.02688	up	MYPOP	Myb-related transcription factor, partner of profilin	FALSE	Myb-related transcription factor, partner of profilin [Source:HGNC Symbol;Acc:HGNC:20178] [ENST00000322217]	339344	GO:0001078|GO:0003682|GO:0005634|GO:0000122|GO:0000978|GO:0042803|GO:0006351	46393942	chr19	46393883	-	hs|19q13.32	BC044311	chr19:46393942-46393883		Hs.515478
A_33_P3334635	7.01387	2.81021	7.01387	up	RPA2	replication protein A2, 32kDa	FALSE	Homo sapiens replication protein A2, 32kDa (RPA2), transcript variant 2, mRNA [NM_001286076]	6118	GO:0005515|GO:2000001|GO:0005634|GO:0010569|GO:0006302|GO:0034605|GO:0000082|GO:0006271|GO:0003697|GO:0000723|GO:0000724|GO:0000722|GO:0006297|GO:0006298|GO:0005662|GO:0031625|GO:0000781|GO:0019903|GO:0035861|GO:0003684|GO:0006260|GO:0047485|GO:0006281|GO:0006283|GO:0000730|GO:0006284|GO:0016605|GO:0005654|GO:0031571|GO:0006289|GO:0019899|GO:0000718|GO:0000278|GO:0032201|GO:1900034	28218648	chr1	28218589	-	hs|1p35.3	NM_001286076	chr1:28218648-28218589	NM_001286076	Hs.79411
A_23_P72961	7.01372	2.81018	7.01372	up	PRPS1	phosphoribosyl pyrophosphate synthetase 1	FALSE	Homo sapiens phosphoribosyl pyrophosphate synthetase 1 (PRPS1), transcript variant 1, mRNA [NM_002764]	5631	GO:0000287|GO:0005975|GO:0006221|GO:0044281|GO:0005524|GO:0042803|GO:0009156|GO:0034418|GO:0005829|GO:0007399|GO:0016310|GO:0046101|GO:0006144|GO:0016301|GO:0004749|GO:0009405|GO:0006015|GO:0006164	106893487	chrX	106893427	+	hs|Xq22.3	NM_002764	chrX:106893427-106893487	NM_002764	Hs.56
A_33_P3223869	7.01291	2.81001	7.01291	up			FALSE	LSM3 pseudogene 3 [Source:HGNC Symbol;Acc:HGNC:44348] [ENST00000436601]			85329585	chr2	85329526	-	hs|2p11.2		chr2:85329585-85329526
A_24_P401637	7.01204	2.80983	7.01204	up	LOC100130856	uncharacterized LOC100130856	FALSE	Homo sapiens cDNA FLJ38408 fis, clone FEBRA2009029. [AK095727]	100130856		6378537	chr19	6378478	-	hs|19p13.3	AK095727	chr19:6378537-6378478		Hs.634471
A_23_P157784	7.00859	2.80912	7.00859	up	HINT2	histidine triad nucleotide binding protein 2	FALSE	Homo sapiens histidine triad nucleotide binding protein 2 (HINT2), mRNA [NM_032593]	84681	GO:0005739|GO:0006694|GO:0016787|GO:0000166|GO:0005730|GO:0006915	35813694	chr9	35813541	-	hs|9p13.3	NM_032593	chr9:35813694-35813541	NM_032593	Hs.70573
A_32_P26376	7.00588	2.80857	7.00588	up	POGLUT1	protein O-glucosyltransferase 1	FALSE	Homo sapiens protein O-glucosyltransferase 1 (POGLUT1), transcript variant 1, mRNA [NM_152305]	56983	GO:0035251|GO:0007219|GO:0006493|GO:0005788|GO:0030158|GO:0046527|GO:0072358|GO:0008593|GO:0070062	119213462	chr3	119213403	+	hs|3q13.33	NM_152305	chr3:119213403-119213462	NM_152305	Hs.231750
A_23_P83599	6.99186	2.80568	6.99186	up	PRKAR1B	protein kinase, cAMP-dependent, regulatory, type I, beta	FALSE	Homo sapiens protein kinase, cAMP-dependent, regulatory, type I, beta (PRKAR1B), transcript variant 2, mRNA [NM_002735]	5575	GO:0034236|GO:0005886|GO:0008603|GO:0007202|GO:0044281|GO:0005829|GO:0030552|GO:0007173|GO:0071377|GO:0007611|GO:0006833|GO:0034199|GO:2000480|GO:0005952|GO:0048011|GO:0055085|GO:0003091|GO:0007165|GO:0006112|GO:0050796|GO:0007596|GO:0008543|GO:0045087|GO:0006468|GO:0004862	589501	chr7	589442	-	hs|7p22.3	NM_002735	chr7:589501-589442	NM_002735	Hs.520851
A_23_P66872	6.97273	2.80172	6.97273	up	GEMIN4	gem (nuclear organelle) associated protein 4	FALSE	Homo sapiens gem (nuclear organelle) associated protein 4 (GEMIN4), mRNA [NM_015721]	50628	GO:0005515|GO:0010467|GO:0006364|GO:0005730|GO:0034660|GO:0000387|GO:0005829|GO:0005737|GO:0016020|GO:0032797|GO:0030532|GO:0005654|GO:0034719|GO:0070062	648204	chr17	648145	-	hs|17p13.3	NM_015721	chr17:648204-648145	NM_015721	Hs.499620
A_23_P314584	6.96858	2.80087	6.96858	up	MAPKAPK3	mitogen-activated protein kinase-activated protein kinase 3	FALSE	Homo sapiens mitogen-activated protein kinase-activated protein kinase 3 (MAPKAPK3), transcript variant 3, mRNA [NM_004635]	7867	GO:0005515|GO:0034142|GO:0005634|GO:0007265|GO:0051403|GO:0005829|GO:0002756|GO:0000187|GO:0005737|GO:0018105|GO:0002755|GO:0032496|GO:0034097|GO:0034138|GO:0004708|GO:0048010|GO:0048011|GO:0031965|GO:0038124|GO:0038123|GO:0034134|GO:0006950|GO:0002224|GO:0005524|GO:0007165|GO:0044351|GO:0004674|GO:0045087|GO:0035666|GO:0005654|GO:0034166|GO:0034146|GO:0034162	50686423	chr3	50686364	+	hs|3p21.2	NM_004635	chr3:50686364-50686423	NM_004635	Hs.234521
A_32_P54475	6.96355	2.79982	6.96355	up			FALSE	Synthetic construct Homo sapiens gateway clone IMAGE:100019426 3' read TUBB mRNA. [CU676483]			30210519	chr8	30210460	-	hs|8p12	CU676483	chr8:030210519-030210460		Hs.706246
A_23_P142022	6.96341	2.79979	6.96341	up	PRPF31	pre-mRNA processing factor 31	FALSE	Homo sapiens pre-mRNA processing factor 31 (PRPF31), mRNA [NM_015629]	26121	GO:0000244|GO:0005515|GO:0015030|GO:0005690|GO:0005634|GO:0016607|GO:0000398|GO:0071339|GO:0043021|GO:0005684|GO:0005687|GO:0046540|GO:0070990	54631473	chr19	54629959	+	hs|19q13.42	NM_015629	chr19:54629959-54631473	NM_015629	Hs.515598
A_23_P74269	6.94726	2.79644	6.94726	up	SRM	spermidine synthase	FALSE	Homo sapiens spermidine synthase (SRM), mRNA [NM_003132]	6723	GO:0008295|GO:0034641|GO:0004766|GO:0006595|GO:0044281|GO:0042803|GO:0005829	11116125	chr1	11115982	-	hs|1p36.22	NM_003132	chr1:11116125-11115982	NM_003132	Hs.76244
A_24_P358328	6.94221	2.79539	6.94221	up	TPI1P2	triosephosphate isomerase 1 pseudogene 2	FALSE	Homo sapiens triosephosphate isomerase 1 pseudogene 2 (TPI1P2), non-coding RNA [NR_002187]	286016		128696988	chr7	128696929	+	hs|7q32.1	NR_002187	chr7:128696929-128696988	NR_002187	Hs.369665
A_23_P257278	6.93748	2.79441	6.93748	up	CDK5RAP1	CDK5 regulatory subunit associated protein 1	FALSE	Homo sapiens CDK5 regulatory subunit associated protein 1 (CDK5RAP1), transcript variant 2, mRNA [NM_016082]	51654	GO:0005737|GO:0051539|GO:0019901|GO:0007420|GO:0045736|GO:0045664|GO:0005575|GO:0032403|GO:0046872|GO:0016740|GO:0006400	31967370	chr20	31967311	-	hs|20q11.21	NM_016082	chr20:31967370-31967311	NM_016082	Hs.435952
A_23_P4899	6.93375	2.79364	6.93375	up	NTF4	neurotrophin 4	FALSE	Homo sapiens neurotrophin 4 (NTF4), mRNA [NM_006179]	4909	GO:0008344|GO:0061193|GO:0005166|GO:0042490|GO:0007616|GO:0007267|GO:0005576|GO:0060384|GO:0043524|GO:0008052|GO:0008544|GO:0007402|GO:0048812|GO:0045664|GO:0005788|GO:0016023|GO:0007169|GO:0008083	49564534	chr19	49564475	-	hs|19q13.33	NM_006179	chr19:49564534-49564475	NM_006179	Hs.266902
A_24_P416660	6.92404	2.79161	6.92404	up	FDX1L	ferredoxin 1-like	FALSE	Homo sapiens ferredoxin 1-like (FDX1L), mRNA [NM_001031734]	112812	GO:0006805|GO:0051537|GO:0005759|GO:0006700|GO:0009055|GO:0044281|GO:0016125|GO:0046872|GO:0008202|GO:0055114	10421203	chr19	10421144	-	hs|19p13.2	NM_001031734	chr19:10421203-10421144	NM_001031734	Hs.654865
A_23_P77813	6.92118	2.79102	6.92118	up	FN3KRP	fructosamine 3 kinase related protein	FALSE	Homo sapiens fructosamine 3 kinase related protein (FN3KRP), transcript variant 1, mRNA [NM_024619]	79672	GO:0016310|GO:0016301	80685524	chr17	80685465	+	hs|17q25.3	NM_024619	chr17:80685465-80685524	NM_024619	Hs.31431
A_23_P158277	6.91898	2.79056	6.91898	up	TMCO4	transmembrane and coiled-coil domains 4	FALSE	Homo sapiens transmembrane and coiled-coil domains 4 (TMCO4), mRNA [NM_181719]	255104	GO:0016021	20009254	chr1	20009195	-	hs|1p36.13	NM_181719	chr1:20009254-20009195	NM_181719	Hs.656313
A_23_P160240	6.91821	2.7904	6.91821	up	ACP6	acid phosphatase 6, lysophosphatidic	FALSE	Homo sapiens acid phosphatase 6, lysophosphatidic (ACP6), mRNA [NM_016361]	51205	GO:0005739|GO:0005737|GO:0052642|GO:0016311|GO:0003993|GO:2001311|GO:0006644	147127356	chr1	147127297	-	hs|1q21.2	NM_016361	chr1:147127356-147127297	NM_016361	Hs.562154
A_23_P35609	6.90934	2.78855	6.90934	up	UROS	uroporphyrinogen III synthase	FALSE	Homo sapiens uroporphyrinogen III synthase (UROS), mRNA [NM_000375]	7390	GO:0071418|GO:0005739|GO:0048037|GO:0006780|GO:0006778|GO:0044281|GO:0006782|GO:0004852|GO:0071243|GO:0046677|GO:0006783|GO:0005829	127496016	chr10	127486690	-	hs|10q26.13	NM_000375	chr10:127496016-127486690	NM_000375	Hs.501376
A_23_P207981	6.90295	2.78721	6.90295	up	SOCS6	suppressor of cytokine signaling 6	FALSE	Homo sapiens suppressor of cytokine signaling 6 (SOCS6), mRNA [NM_004232]	9306	GO:0001772|GO:0005515|GO:0016567|GO:0050868|GO:0019221|GO:0006952|GO:0007259|GO:0046426|GO:0005737|GO:0004860|GO:0006469|GO:0010498|GO:0040008	67993950	chr18	67993891	+	hs|18q22.2	NM_004232	chr18:67993891-67993950	NM_004232	Hs.44439
A_23_P216396	6.90225	2.78707	6.90225	up	EXOSC2	exosome component 2	FALSE	Homo sapiens exosome component 2 (EXOSC2), transcript variant 1, mRNA [NM_014285]	23404	GO:0034475|GO:0005515|GO:0010467|GO:0034427|GO:0030307|GO:0006364|GO:0071038|GO:0008312|GO:0071035|GO:0005730|GO:0043928|GO:0004532|GO:0005634|GO:0071034|GO:0000178|GO:0005829|GO:0071051|GO:0005737|GO:0000175|GO:0000177|GO:0000176|GO:0071049|GO:0000467|GO:0000288	133580199	chr9	133580140	+	hs|9q34.12	NM_014285	chr9:133580140-133580199	NM_014285	Hs.654643
A_23_P59418	6.89516	2.78559	6.89516	up	NRF1	nuclear respiratory factor 1	FALSE	Homo sapiens nuclear respiratory factor 1 (NRF1), transcript variant 1, mRNA [NM_005011]	4899	GO:0001666|GO:0006996|GO:0006357|GO:0031100|GO:0044281|GO:0006091|GO:0000978|GO:0006351|GO:0051593|GO:0001077|GO:0005737|GO:0045944|GO:0051602|GO:0032496|GO:0005654|GO:0007005|GO:0032355|GO:0044255|GO:0070062	129395230	chr7	129395171	+	hs|7q32.2	NM_005011	chr7:129395171-129395230	NM_005011	Hs.654363
A_23_P13033	6.88594	2.78365	6.88594	up	RBM4	RNA binding motif protein 4	FALSE	Homo sapiens RNA binding motif protein 4 (RBM4), transcript variant 1, mRNA [NM_002896]	5936	GO:0005515|GO:0008380|GO:0017148|GO:0032055|GO:0046685|GO:0010494|GO:0003723|GO:0005634|GO:0003729|GO:0051403|GO:0030154|GO:0005737|GO:0000166|GO:0000381|GO:0045947|GO:0097158|GO:0003730|GO:0097157|GO:0046822|GO:0043153|GO:0006397|GO:0006396|GO:0005730|GO:0002192|GO:0035278|GO:0051149|GO:0002190|GO:0035198|GO:0016607|GO:0005654|GO:0008270|GO:0097167	66411545	chr11	66411486	+	hs|11q13.2	NM_002896	chr11:66411486-66411545	NM_002896	Hs.523822
A_23_P167997	6.88136	2.78269	6.88136	up	HIST1H2BG	histone cluster 1, H2bg	FALSE	Homo sapiens histone cluster 1, H2bg (HIST1H2BG), mRNA [NM_003518]	8339	GO:0046982|GO:0050830|GO:0019731|GO:0006334|GO:0006325|GO:0005654|GO:0005634|GO:0000786|GO:0005615|GO:0003677|GO:0070062|GO:0002227	26216776	chr6	26216717	-	hs|6p22.2	NM_003518	chr6:26216776-26216717	NM_003518	Hs.591809
A_23_P26557	6.874	2.78115	6.874	up	C16orf59	chromosome 16 open reading frame 59	FALSE	Homo sapiens chromosome 16 open reading frame 59 (C16orf59), mRNA [NM_025108]	80178		2514854	chr16	2514795	+	hs|16p13.3	NM_025108	chr16:2514795-2514854	NM_025108	Hs.534491
A_23_P390596	6.87141	2.78061	6.87141	up	PSKH1	protein serine kinase H1	FALSE	Homo sapiens protein serine kinase H1 (PSKH1), mRNA [NM_006742]	5681	GO:0005515|GO:0005794|GO:0016607|GO:0005886|GO:0005815|GO:0004674|GO:0005789|GO:0006468|GO:0005575|GO:0005524	67963537	chr16	67963478	+	hs|16q22.1	NM_006742	chr16:67963478-67963537	NM_006742	Hs.513683
A_24_P186986	6.87036	2.78039	6.87036	up			FALSE	ATP synthase, H+ transporting, mitochondrial Fo complex, subunit C1 (subunit 9) pseudogene 5 [Source:HGNC Symbol;Acc:HGNC:39508] [ENST00000429024]			107315904	chr13	107315845	+	hs|13q33.3		chr13:107315845-107315904
A_23_P148372	6.86396	2.77904	6.86396	up	CSTF2	cleavage stimulation factor, 3' pre-RNA, subunit 2, 64kDa	FALSE	Homo sapiens cleavage stimulation factor, 3' pre-RNA, subunit 2, 64kDa (CSTF2), mRNA [NM_001325]	1478	GO:0005515|GO:0006379|GO:0008380|GO:0006369|GO:0006378|GO:0010467|GO:0006366|GO:0003723|GO:0031124|GO:0005634|GO:0071920|GO:0000166|GO:0000398|GO:0005847|GO:0005654	100093254	chrX	100092406	+	hs|Xq22.1	NM_001325	chrX:100092406-100093254	NM_001325	Hs.132370
A_23_P78152	6.86128	2.77848	6.86128	up	MIS12	MIS12 kinetochore complex component	FALSE	Homo sapiens MIS12 kinetochore complex component (MIS12), transcript variant 2, mRNA [NM_024039]	79003	GO:0005515|GO:0007067|GO:0051382|GO:0007059|GO:0005634|GO:0000444|GO:0000278|GO:0051301|GO:0005829	5393769	chr17	5393710	+	hs|17p13.2	NM_024039	chr17:5393710-5393769	NM_024039	Hs.267194
A_32_P199301	6.853	2.77674	6.853	up	TFDP1	transcription factor Dp-1	FALSE	Homo sapiens transcription factor Dp-1 (TFDP1), transcript variant 1, mRNA [NM_007111]	7027	GO:0005515|GO:0010467|GO:0005667|GO:0003700|GO:0006367|GO:0006357|GO:0008283|GO:0019904|GO:0003713|GO:0043276|GO:0006915|GO:0003677|GO:0097193|GO:0006351|GO:0000082|GO:1900740|GO:0008544|GO:0007219|GO:0045944|GO:0005654|GO:0007179|GO:0000278|GO:2000278|GO:0008134	114290852	chr13	114290388	+	hs|13q34	NM_007111	chr13:114290388-114290852	NM_007111	Hs.79353
A_23_P109333	6.85281	2.7767	6.85281	up	C21orf33	chromosome 21 open reading frame 33	FALSE	Homo sapiens chromosome 21 open reading frame 33 (C21orf33), transcript variant 1, mRNA [NM_004649]	8209	GO:0005739	45565451	chr21	45565392	+	hs|21q22.3	NM_004649	chr21:45565392-45565451	NM_004649	Hs.413482
A_23_P155441	6.84555	2.77517	6.84555	up	RFT1	RFT1 homolog (S. cerevisiae)	FALSE	Homo sapiens RFT1 homolog (S. cerevisiae) (RFT1), mRNA [NM_052859]	91869	GO:0005789|GO:0008643|GO:0034203|GO:0016021|GO:0006488|GO:0044267|GO:0005319|GO:0043687|GO:0018279	53126436	chr3	53126079	-	hs|3p21.1	NM_052859	chr3:53126436-53126079	NM_052859	Hs.631910
A_23_P66432	6.84417	2.77488	6.84417	up	TTYH2	tweety family member 2	FALSE	Homo sapiens tweety family member 2 (TTYH2), transcript variant 1, mRNA [NM_032646]	94015	GO:0005515|GO:0005886|GO:0034707|GO:0005254	72257301	chr17	72257242	+	hs|17q25.1	NM_032646	chr17:72257242-72257301	NM_032646	Hs.27935
A_33_P6805163	6.82999	2.77188	6.82999	up	NOP14-AS1	NOP14 antisense RNA 1	FALSE	Homo sapiens NOP14 antisense RNA 1 (NOP14-AS1), long non-coding RNA [NR_015453]	317648		2939476	chr4	2939417	+	hs|4p16.3	NR_015453	chr4:2939417-2939476	NR_015453	Hs.398178
A_24_P4054	6.81869	2.76949	6.81869	up	TRIP6	thyroid hormone receptor interactor 6	FALSE	Homo sapiens thyroid hormone receptor interactor 6 (TRIP6), mRNA [NM_003302]	7205	GO:0005515|GO:0005149|GO:0006355|GO:0030335|GO:0005886|GO:0005634|GO:0006351|GO:0046966|GO:0045323|GO:0005737|GO:0008588|GO:0048041|GO:0008270|GO:0005856|GO:0019900|GO:0005925	100470366	chr7	100470307	+	hs|7q22.1	NM_003302	chr7:100470307-100470366	NM_003302	Hs.534360
A_22_P00013983	6.81454	2.76862	6.81454	up			FALSE				187167232	chr3	187167173	+	hs|3q27.3		chr3:187167173-187167232
A_24_P296508	6.81361	2.76842	6.81361	up	SLC43A2	solute carrier family 43 (amino acid system L transporter), member 2	FALSE	Homo sapiens solute carrier family 43 (amino acid system L transporter), member 2 (SLC43A2), transcript variant 2, mRNA [NM_152346]	124935	GO:0005886|GO:0006865|GO:0016021|GO:0015179|GO:0055085|GO:0006811	1477761	chr17	1477702	-	hs|17p13.3	NM_152346	chr17:1477761-1477702	NM_152346	Hs.160550
A_23_P26759	6.81226	2.76813	6.81226	up	CANT1	calcium activated nucleotidase 1	FALSE	Homo sapiens calcium activated nucleotidase 1 (CANT1), transcript variant 1, mRNA [NM_138793]	124583	GO:0007165|GO:0032580|GO:0045134|GO:0005509|GO:0005789|GO:0016021|GO:0004871|GO:0043123|GO:0070062|GO:0030166	76988753	chr17	76988694	-	hs|17q25.3	NM_138793	chr17:76988753-76988694	NM_138793	Hs.8859
A_23_P46539	6.81156	2.76799	6.81156	up	PSRC1	proline/serine-rich coiled-coil 1	FALSE	Homo sapiens proline/serine-rich coiled-coil 1 (PSRC1), transcript variant 1, mRNA [NM_032636]	84722	GO:0005515|GO:0008017|GO:0031116|GO:0030308|GO:0060236|GO:0001578|GO:0005819|GO:0045737|GO:0030496|GO:0005829|GO:0000922|GO:0005737|GO:0015630|GO:0005654|GO:0005876|GO:0007080|GO:0045893|GO:0051301	109822518	chr1	109822459	-	hs|1p13.3	NM_032636	chr1:109822518-109822459	NM_032636	Hs.405925
A_23_P56170	6.81039	2.76774	6.81039	up	MED16	mediator complex subunit 16	FALSE	Homo sapiens mediator complex subunit 16 (MED16), mRNA [NM_005481]	10025	GO:0003712|GO:0005515|GO:0010467|GO:0006367|GO:0006357|GO:0006366|GO:0003713|GO:0005634|GO:0003824|GO:2000273|GO:0046966|GO:0030375|GO:0030518|GO:0016020|GO:0042809|GO:0016592|GO:0004872|GO:0005654|GO:0045893|GO:0030521	868484	chr19	868425	-	hs|19p13.3	NM_005481	chr19:868484-868425	NM_005481	Hs.365207
A_23_P152791	6.80307	2.76619	6.80307	up	SLC16A6	solute carrier family 16, member 6	FALSE	Homo sapiens solute carrier family 16, member 6 (SLC16A6), transcript variant 2, mRNA [NM_004694]	9120	GO:0015718|GO:0034220|GO:0016020|GO:0005887|GO:0008028|GO:0016021|GO:0015293	66264963	chr17	66264904	-	hs|17q24.2	NM_004694	chr17:66264963-66264904	NM_004694	Hs.42645
A_33_P3290403	6.80219	2.766	6.80219	up	IMPA2	inositol(myo)-1(or 4)-monophosphatase 2	FALSE	Homo sapiens inositol(myo)-1(or 4)-monophosphatase 2 (IMPA2), mRNA [NM_014214]	3613	GO:0052833|GO:0052832|GO:0006021|GO:0043647|GO:0006796|GO:0044281|GO:0042803|GO:0046872|GO:0005829|GO:0007165|GO:0046854|GO:0005737|GO:0046855|GO:0008934	11999185	chr18	11999126	+	hs|18p11.21	NM_014214	chr18:11999126-11999185	NM_014214	Hs.743311
A_23_P433791	6.80192	2.76594	6.80192	up	SPRTN	SprT-like N-terminal domain	FALSE	Homo sapiens SprT-like N-terminal domain (SPRTN), transcript variant 2, mRNA [NM_001010984]	83932	GO:0005515|GO:0043130|GO:0005694|GO:0005634|GO:0003677|GO:0019985|GO:0006974|GO:0046872|GO:0016607|GO:0031398|GO:0005654|GO:0009411|GO:0070530	231489310	chr1	231489251	+	hs|1q42.2	NM_001010984	chr1:231489251-231489310	NM_001010984	Hs.554892
A_22_P00020106	6.80038	2.76561	6.80038	up	lnc-SMG1-2	lnc-SMG1-2:1	FALSE	LNCipedia lincRNA (lnc-SMG1-2), lincRNA [lnc-SMG1-2:1]			19132149	chr16	19132090	-	hs|16p12.3		chr16:19132149-19132090
A_33_P3618561	6.79505	2.76448	6.79505	up	LOC730961	uncharacterized LOC730961	FALSE	Homo sapiens cDNA clone IMAGE:4826905. [BC034282]	730961		133563509	chr5	133563450	+	hs|5q31.1	BC034282	chr5:133563450-133563509		Hs.597933
A_24_P126557	6.7945	2.76437	6.7945	up	RAVER1	ribonucleoprotein, PTB-binding 1	FALSE	Homo sapiens ribonucleoprotein, PTB-binding 1 (RAVER1), mRNA [NM_133452]	125950	GO:0005737|GO:0000166|GO:0005634	10427728	chr19	10427669	-	hs|19p13.2	NM_133452	chr19:10427728-10427669	NM_133452	Hs.744952
A_21_P0000547	6.79377	2.76421	6.79377	up	TNIK	TRAF2 and NCK interacting kinase	FALSE	Homo sapiens TRAF2 and NCK interacting kinase (TNIK), transcript variant 9, non-coding RNA [NR_027767]	23043	GO:0005515|GO:0031532|GO:0030033|GO:0007256|GO:0005634|GO:0072659|GO:0005524|GO:0048814|GO:0035556|GO:0016324|GO:0005083|GO:0005737|GO:0046777|GO:0004672|GO:0004702|GO:0004674|GO:0007010|GO:0001934|GO:0005654|GO:0006468|GO:0055037|GO:0016055|GO:0005856|GO:0070062	171087432	chr3	171064972	-	hs|3q26.31	NR_027767	chr3:171087432-171064972	NR_027767	Hs.34024
A_23_P214727	6.7858	2.76252	6.7858	up	GPR63	G protein-coupled receptor 63	FALSE	Homo sapiens G protein-coupled receptor 63 (GPR63), transcript variant 2, mRNA [NM_030784]	81491	GO:0043235|GO:0008150|GO:0003674|GO:0007186|GO:0005886|GO:0004930|GO:0016021	97246699	chr6	97246640	-	hs|6q16.1	NM_030784	chr6:97246699-97246640	NM_030784	Hs.221364
A_23_P148919	6.78345	2.76202	6.78345	up	CPT2	carnitine palmitoyltransferase 2	FALSE	Homo sapiens carnitine palmitoyltransferase 2 (CPT2), mRNA [NM_000098]	1376	GO:0005739|GO:0006635|GO:0004095|GO:0006853|GO:0005743|GO:0005730|GO:0005654|GO:0044281|GO:0044255	53679311	chr1	53679252	+	hs|1p32.3	NM_000098	chr1:53679252-53679311	NM_000098	Hs.713535
A_24_P943815	6.77517	2.76026	6.77517	up	PNPLA4	patatin-like phospholipase domain containing 4	FALSE	Homo sapiens patatin-like phospholipase domain containing 4 (PNPLA4), transcript variant 1, mRNA [NM_004650]	8228	GO:0016042|GO:0008150|GO:0003674|GO:0004806|GO:0005575	7867118	chrX	7867059	-	hs|Xp22.31	NM_004650	chrX:7867118-7867059	NM_004650	Hs.264
A_24_P38895	6.76847	2.75883	6.76847	up	H2AFX	H2A histone family, member X	FALSE	Homo sapiens H2A histone family, member X (H2AFX), mRNA [NM_002105]	3014	GO:0005515|GO:0000790|GO:0005657|GO:0005634|GO:0007283|GO:0045739|GO:0006302|GO:0042393|GO:0000724|GO:0010212|GO:0000786|GO:0070062|GO:0001741|GO:0051321|GO:0000794|GO:0000781|GO:0046982|GO:0006334|GO:0035861|GO:0003677|GO:0006974|GO:0003684|GO:0006281|GO:0005654|GO:0000077|GO:0001673|GO:0019899	118964650	chr11	118964591	-	hs|11q23.3	NM_002105	chr11:118964650-118964591	NM_002105	Hs.477879
A_33_P3292307	6.74987	2.75486	6.74987	up	UBIAD1	UbiA prenyltransferase domain containing 1	FALSE	Homo sapiens UbiA prenyltransferase domain containing 1 (UBIAD1), mRNA [NM_013319]	29914	GO:0005515|GO:0009234|GO:0016209|GO:0031966|GO:0005783|GO:0005634|GO:0004659|GO:0006744|GO:0005737|GO:0030173|GO:0016020|GO:0005789|GO:0042371	11334116	chr1	11334057	+	hs|1p36.22	NM_013319	chr1:11334057-11334116	NM_013319	Hs.522933
A_33_P3520693	6.74786	2.75443	6.74786	up	LOC646903	uncharacterized LOC646903	FALSE	Homo sapiens uncharacterized LOC646903 (LOC646903), long non-coding RNA [NR_036538]	646903		149690419	chr3	149690360	+	hs|3q25.1	NR_036538	chr3:149690360-149690419	NR_036538	Hs.632559
A_23_P69293	6.73969	2.75268	6.73969	up	CHDH	choline dehydrogenase	FALSE	Homo sapiens choline dehydrogenase (CHDH), mRNA [NM_018397]	55349	GO:0050660|GO:0019285|GO:0005743|GO:0008812|GO:0055114	53851509	chr3	53851450	-	hs|3p21.1	NM_018397	chr3:53851509-53851450	NM_018397	Hs.126688
A_23_P73208	6.73704	2.75212	6.73704	up	GABPB2	GA binding protein transcription factor, beta subunit 2	FALSE	Homo sapiens GA binding protein transcription factor, beta subunit 2 (GABPB2), mRNA [NM_144618]	126626	GO:0046982|GO:0044212|GO:0045944|GO:0005634|GO:0042803|GO:0006351	151090906	chr1	151090847	+	hs|1q21.3	NM_144618	chr1:151090847-151090906	NM_144618	Hs.654699
A_24_P128205	6.72888	2.75037	6.72888	up	PSMD1	proteasome (prosome, macropain) 26S subunit, non-ATPase, 1	FALSE	Homo sapiens proteasome (prosome, macropain) 26S subunit, non-ATPase, 1 (PSMD1), transcript variant 1, mRNA [NM_002807]	5707	GO:0010467|GO:0002474|GO:0090263|GO:0044281|GO:0031145|GO:0005829|GO:0034641|GO:0000082|GO:0016032|GO:0030234|GO:0090090|GO:0070062|GO:0006977|GO:0000209|GO:0000502|GO:0043066|GO:0005838|GO:0042176|GO:0006521|GO:0051437|GO:0042590|GO:0006915|GO:0042981|GO:0051436|GO:0051439|GO:0016020|GO:0002479|GO:0005654|GO:0022624|GO:0000278	232018321	chr2	232011055	+	hs|2q37.1	NM_002807	chr2:232011055-232018321	NM_002807	Hs.3887
A_33_P3371819	6.71946	2.74835	6.71946	up	PTCD2	pentatricopeptide repeat domain 2	FALSE	Homo sapiens pentatricopeptide repeat domain 2 (PTCD2), transcript variant 1, mRNA [NM_024754]	79810	GO:0048747|GO:0006397|GO:0005739|GO:0001889|GO:0055010|GO:0001822|GO:0007005|GO:0050684	71655177	chr5	71655118	+	hs|5q13.2	NM_024754	chr5:71655118-71655177	NM_024754	Hs.126906
A_23_P119214	6.71857	2.74815	6.71857	up	TIMM44	translocase of inner mitochondrial membrane 44 homolog (yeast)	FALSE	Homo sapiens translocase of inner mitochondrial membrane 44 homolog (yeast) (TIMM44), mRNA [NM_006351]	10469	GO:0005739|GO:0005515|GO:0015450|GO:0005759|GO:0006626|GO:0051087|GO:0005743|GO:0030150|GO:0044267|GO:0005524	7997542	chr19	7996045	-	hs|19p13.2	NM_006351	chr19:7997542-7996045	NM_006351	Hs.465784
A_23_P36408	6.71362	2.74709	6.71362	up	VPS33A	vacuolar protein sorting 33 homolog A (S. cerevisiae)	FALSE	Homo sapiens vacuolar protein sorting 33 homolog A (S. cerevisiae) (VPS33A), mRNA [NM_022916]	65082	GO:0005515|GO:0032418|GO:0048471|GO:0030897|GO:0005770|GO:0032400|GO:0005765|GO:0015031|GO:0006904|GO:0048070|GO:0031902|GO:0016192|GO:0005769|GO:0030220	122716876	chr12	122716817	-	hs|12q24.31	NM_022916	chr12:122716876-122716817	NM_022916	Hs.592009
A_23_P630	6.71201	2.74674	6.71201	up	MSTO1	misato 1, mitochondrial distribution and morphology regulator	FALSE	Homo sapiens misato 1, mitochondrial distribution and morphology regulator (MSTO1), transcript variant 1, mRNA [NM_018116]	55154	GO:0048311|GO:0003674|GO:0005737|GO:0005741|GO:0007005	155582245	chr1	155582085	+	hs|1q22	NM_018116	chr1:155582085-155582245	NM_018116	Hs.656547
A_23_P121215	6.70672	2.74561	6.70672	up	CAMK1	calcium/calmodulin-dependent protein kinase I	FALSE	Homo sapiens calcium/calmodulin-dependent protein kinase I (CAMK1), mRNA [NM_003656]	8536	GO:0005515|GO:0005516|GO:0071902|GO:0043393|GO:0005634|GO:0005524|GO:0006913|GO:0046827|GO:0032880|GO:0007165|GO:0005737|GO:0007049|GO:0051149|GO:0051835|GO:0010976|GO:0006468|GO:0004683|GO:0060999|GO:0051147	9802404	chr3	9802345	-	hs|3p25.3	NM_003656	chr3:9802404-9802345	NM_003656	Hs.434875
A_23_P65584	6.69318	2.74269	6.69318	up	COQ6	coenzyme Q6 monooxygenase	FALSE	Homo sapiens coenzyme Q6 monooxygenase (COQ6), transcript variant 1, mRNA [NM_182476]	51004	GO:0005739|GO:0006744|GO:0004497|GO:0005794|GO:0050660|GO:0016709|GO:0044550|GO:0044281|GO:0042995|GO:0055114	74427892	chr14	74426183	+	hs|14q24.3	NM_182476	chr14:74426183-74427892	NM_182476	Hs.131555
A_23_P89509	6.68948	2.74189	6.68948	up	SPAG5	sperm associated antigen 5	FALSE	Homo sapiens sperm associated antigen 5 (SPAG5), mRNA [NM_006461]	10615	GO:0005515|GO:0072686|GO:0005815|GO:0051988|GO:0030496|GO:0005634|GO:0035371|GO:0000070|GO:0000922|GO:0005737|GO:0007059|GO:0000777|GO:0000776|GO:0005654|GO:0007051|GO:0051301	26905097	chr17	26905038	-	hs|17q11.2	NM_006461	chr17:26905097-26905038	NM_006461	Hs.514033
A_23_P345707	6.68082	2.74003	6.68082	up	TICRR	TOPBP1-interacting checkpoint and replication regulator	FALSE	Homo sapiens TOPBP1-interacting checkpoint and replication regulator (TICRR), mRNA [NM_152259]	90381	GO:0006260|GO:0005515|GO:0030174|GO:0006281|GO:0001731|GO:0010212|GO:0003682|GO:0000075|GO:0005654|GO:0005634|GO:0033314	90170801	chr15	90170742	+	hs|15q26.1	NM_152259	chr15:90170742-90170801	NM_152259	Hs.441708
A_19_P00808320	6.68046	2.73995	6.68046	up	lnc-PPA2-1	lnc-PPA2-1:1	FALSE	Homo sapiens cDNA clone IMAGE:4309177, **** WARNING: chimeric clone ****. [BC014023]			106405971	chr4	106405912	-	hs|4q24	BC014023	chr4:106405971-106405912		Hs.535192
A_23_P152768	6.66415	2.73642	6.66415	up	TUBG1	tubulin, gamma 1	FALSE	Homo sapiens tubulin, gamma 1 (TUBG1), mRNA [NM_001070]	7283	GO:0005515|GO:0005827|GO:0005881|GO:0003924|GO:0031122|GO:0000212|GO:0036064|GO:0005829|GO:0005737|GO:0000086|GO:0000930|GO:0000242|GO:0031252|GO:0005813|GO:0000794|GO:0006996|GO:0005814|GO:0000226|GO:0045177|GO:0031513|GO:0005525|GO:0006184|GO:0007020|GO:0005200|GO:0055037|GO:0000278	40765081	chr17	40765022	+	hs|17q21.2	NM_001070	chr17:40765022-40765081	NM_001070	Hs.279669
A_23_P94174	6.65127	2.73363	6.65127	up	MRPL15	mitochondrial ribosomal protein L15	FALSE	Homo sapiens mitochondrial ribosomal protein L15 (MRPL15), mRNA [NM_014175]	29088	GO:0070124|GO:0005739|GO:0070125|GO:0070126|GO:0032543|GO:0006996|GO:0003735|GO:0005743|GO:0005762	55060218	chr8	55060159	+	hs|8q11.23	NM_014175	chr8:55060159-55060218	NM_014175	Hs.18349
A_23_P54963	6.6494	2.73322	6.6494	up	MRPL38	mitochondrial ribosomal protein L38	FALSE	Homo sapiens mitochondrial ribosomal protein L38 (MRPL38), mRNA [NM_032478]	64978	GO:0070124|GO:0070125|GO:0070126|GO:0032543|GO:0006996|GO:0005743|GO:0005840	73897347	chr17	73897288	-	hs|17q25.1	NM_032478	chr17:73897347-73897288	NM_032478	Hs.442609
A_23_P75071	6.64803	2.73293	6.64803	up	KIF20B	kinesin family member 20B	FALSE	Homo sapiens kinesin family member 20B (KIF20B), transcript variant 2, mRNA [NM_016195]	9585	GO:0008017|GO:0005813|GO:0007088|GO:0050699|GO:2001222|GO:0005874|GO:2000114|GO:0005730|GO:0005819|GO:0001843|GO:0003777|GO:0005524|GO:0005737|GO:0007067|GO:0070201|GO:0008152|GO:0005654|GO:0007050|GO:0016887|GO:0051301|GO:0007018	91534114	chr10	91534055	+	hs|10q23.31	NM_016195	chr10:91534055-91534114	NM_016195	Hs.240
A_22_P00005330	6.64532	2.73234	6.64532	up	KANK1	KN motif and ankyrin repeat domains 1	FALSE	Homo sapiens KN motif and ankyrin repeat domains 1 (KANK1), transcript variant 4, mRNA [NM_001256877]	23189	GO:0005515|GO:0006355|GO:0030336|GO:0008013|GO:2000393|GO:0090303|GO:0046627|GO:0035024|GO:2000114|GO:0030177|GO:0005634|GO:0032587|GO:0035413|GO:0006351|GO:1900028|GO:0005737|GO:1900025|GO:0030837|GO:0010977	549531	chr9	549472	+	hs|9p24.3	NM_001256877	chr9:549472-549531	NM_001256877	Hs.306764
A_23_P309803	6.63752	2.73064	6.63752	up	ZNF777	zinc finger protein 777	FALSE	Homo sapiens zinc finger protein 777 (ZNF777), mRNA [NM_015694]	27153	GO:0008150|GO:0003674|GO:0006355|GO:0005634|GO:0005575|GO:0003677|GO:0046872|GO:0006351	149128545	chr7	149128486	-	hs|7q36.1	NM_015694	chr7:149128545-149128486	NM_015694	Hs.38512
A_23_P35883	6.62939	2.72888	6.62939	up	FOXRED1	FAD-dependent oxidoreductase domain containing 1	FALSE	Homo sapiens FAD-dependent oxidoreductase domain containing 1 (FOXRED1), transcript variant 1, mRNA [NM_017547]	55572	GO:0005739|GO:0008150|GO:0016491|GO:0016021|GO:0055114	126145746	chr11	126145322	+	hs|11q24.2	NM_017547	chr11:126145322-126145746	NM_017547	Hs.317190
A_22_P00003557	6.62921	2.72884	6.62921	up	SLC7A11-AS1	SLC7A11 antisense RNA 1	FALSE	Homo sapiens SLC7A11 antisense RNA 1 (SLC7A11-AS1), long non-coding RNA [NR_038380]	641364		139089972	chr4	139089913	+	hs|4q28.3	NR_038380	chr4:139089913-139089972	NR_038380	Hs.570846
A_24_P12413	6.62762	2.72849	6.62762	up	TRAM2	translocation associated membrane protein 2	FALSE	Homo sapiens translocation associated membrane protein 2 (TRAM2), mRNA [NM_012288]	9697	GO:0005515|GO:0032964|GO:0016021|GO:0015031	52362614	chr6	52362555	-	hs|6p12.2	NM_012288	chr6:52362614-52362555	NM_012288	Hs.520182
A_33_P3381328	6.62321	2.72753	6.62321	up	FAM201A	family with sequence similarity 201, member A	FALSE	Homo sapiens family with sequence similarity 201, member A (FAM201A), long non-coding RNA [NR_027294]	158228		38623231	chr9	38623172	+	hs|9p13.1	NR_027294	chr9:38623172-38623231	NR_027294	Hs.632652
A_23_P210939	6.6222	2.72731	6.6222	up	EIF6	eukaryotic translation initiation factor 6	FALSE	Homo sapiens eukaryotic translation initiation factor 6 (EIF6), transcript variant 2, mRNA [NM_181468]	3692	GO:0005515|GO:0042256|GO:0005730|GO:0003743|GO:0005634|GO:0005638|GO:0006413|GO:0005737|GO:0043022|GO:0005654|GO:0042273|GO:0043023|GO:0000054|GO:0070062	33866998	chr20	33866939	-	hs|20q11.22	NM_181468	chr20:33866998-33866939	NM_181468	Hs.743992
A_24_P822704	6.62163	2.72719	6.62163	up	TMEM198	transmembrane protein 198	FALSE	Homo sapiens transmembrane protein 198 (TMEM198), transcript variant 2, mRNA [NM_001005209]	130612	GO:0005886|GO:0090263|GO:0016023|GO:0007275|GO:0016021|GO:0016055	220415088	chr2	220415029	+	hs|2q35	NM_001005209	chr2:220415029-220415088	NM_001005209	Hs.446664
A_23_P87329	6.61855	2.72652	6.61855	up	NAT10	N-acetyltransferase 10 (GCN5-related)	FALSE	Homo sapiens N-acetyltransferase 10 (GCN5-related) (NAT10), transcript variant 1, mRNA [NM_024662]	55226	GO:0008150|GO:0008080|GO:0016020|GO:0008152|GO:0005730|GO:0005634|GO:0005524	34168049	chr11	34167990	+	hs|11p13	NM_024662	chr11:34167990-34168049	NM_024662	Hs.577281
A_23_P256682	6.61675	2.72612	6.61675	up	APEX2	APEX nuclease (apurinic/apyrimidinic endonuclease) 2	FALSE	Homo sapiens APEX nuclease (apurinic/apyrimidinic endonuclease) 2 (APEX2), transcript variant 1, mRNA [NM_014481]	27301	GO:0003906|GO:0008311|GO:0005730|GO:0005743|GO:0005634|GO:0006310|GO:0003677|GO:0043231|GO:0007049|GO:0006284|GO:0008270|GO:0000737|GO:0000738	55034131	chrX	55034072	+	hs|Xp11.21	NM_014481	chrX:55034072-55034131	NM_014481	Hs.659558
A_23_P14716	6.60946	2.72453	6.60946	up	ADPGK	ADP-dependent glucokinase	FALSE	Homo sapiens ADP-dependent glucokinase (ADPGK), transcript variant 1, mRNA [NM_031284]	83440	GO:0016310|GO:0043843|GO:0016020|GO:0005576|GO:0046872|GO:0006096	73044246	chr15	73044187	-	hs|15q24.1	NM_031284	chr15:73044246-73044187	NM_031284	Hs.654636
A_24_P291978	6.60745	2.72409	6.60745	up	ADCK2	aarF domain containing kinase 2	FALSE	Homo sapiens aarF domain containing kinase 2 (ADCK2), mRNA [NM_052853]	90956	GO:0005739|GO:0004674|GO:0006468|GO:0016021|GO:0005524	140379025	chr7	140378966	+	hs|7q34	NM_052853	chr7:140378966-140379025	NM_052853	Hs.744886
A_33_P3380992	6.59754	2.72193	6.59754	up	AKR1B15	aldo-keto reductase family 1, member B15	FALSE	Homo sapiens aldo-keto reductase family 1, member B15 (AKR1B15), mRNA [NM_001080538]	441282	GO:0016491|GO:0055114	134262527	chr7	134262468	+	hs|7q33	NM_001080538	chr7:134262468-134262527	NM_001080538	Hs.729418
A_22_P00010713	6.5872	2.71966	6.5872	up	lnc-NGFR-1	lnc-NGFR-1:1	FALSE	LNCipedia lincRNA (lnc-NGFR-1), lincRNA [lnc-NGFR-1:1]			47481858	chr17	47481799	+	hs|17q21.33		chr17:47481799-47481858
A_23_P3177	6.58394	2.71895	6.58394	up	KCNK13	potassium channel, two pore domain subfamily K, member 13	FALSE	Homo sapiens potassium channel, two pore domain subfamily K, member 13 (KCNK13), mRNA [NM_022054]	56659	GO:0005244|GO:0005886|GO:0007268|GO:0005267|GO:0034765|GO:0016021|GO:0071805	90651756	chr14	90651697	+	hs|14q32.11	NM_022054	chr14:90651697-90651756	NM_022054	Hs.510191
A_32_P201496	6.58369	2.7189	6.58369	up	POLR3H	polymerase (RNA) III (DNA directed) polypeptide H (22.9kD)	FALSE	Homo sapiens polymerase (RNA) III (DNA directed) polypeptide H (22.9kD) (POLR3H), transcript variant 2, mRNA [NM_001018052]	171568	GO:0010467|GO:0005813|GO:0006386|GO:0006385|GO:0003899|GO:0006384|GO:0003677|GO:0006383|GO:0043231|GO:0005829|GO:0051607|GO:0006139|GO:0001056|GO:0045087|GO:0005666|GO:0032481|GO:0005654	41936782	chr22	41936723	-	hs|22q13.2	NM_001018052	chr22:41936782-41936723	NM_001018052	Hs.712617
A_23_P343963	6.57573	2.71715	6.57573	up	FAM83F	family with sequence similarity 83, member F	FALSE	Homo sapiens family with sequence similarity 83, member F (FAM83F), mRNA [NM_138435]	113828		40425580	chr22	40425521	+	hs|22q13.1	NM_138435	chr22:40425521-40425580	NM_138435	Hs.197680
A_21_P0013202	6.57513	2.71702	6.57513	up			FALSE	HY188447 RIKEN full-length enriched human cDNA library, testis Homo sapiens cDNA clone H04D016N10, mRNA sequence [HY188447]			62672134	chr7	62672075	+	hs|7q11.21		chr7:62672075-62672134		Hs.743056
A_23_P88904	6.57448	2.71688	6.57448	up	NTHL1	nth endonuclease III-like 1 (E. coli)	FALSE	Homo sapiens nth endonuclease III-like 1 (E. coli) (NTHL1), mRNA [NM_002528]	4913	GO:0003906|GO:0005515|GO:0051539|GO:0005634|GO:0046872|GO:0005739|GO:0019104|GO:0003690|GO:0004519|GO:0006281|GO:0006296|GO:0006284|GO:0045008|GO:0006285|GO:0005654|GO:0000737	2094667	chr16	2093705	-	hs|16p13.3	NM_002528	chr16:2094667-2093705	NM_002528	Hs.66196
A_23_P35256	6.5725	2.71644	6.5725	up			FALSE	polymerase (RNA) III (DNA directed) polypeptide C (62kD) [Source:HGNC Symbol;Acc:HGNC:30076] [ENST00000334163]			145594972	chr1	145594157	-	hs|1q21.1	XM_005272927	chr1:145594972-145594157	XM_005272927	Hs.591457
A_33_P3219115	6.57245	2.71643	6.57245	up			FALSE	LSM3 pseudogene 4 [Source:HGNC Symbol;Acc:HGNC:44349] [ENST00000502948]			143238677	chr4	143238618	+	hs|4q31.21		chr4:143238618-143238677
A_33_P3279730	6.55949	2.71358	6.55949	up			FALSE	D-dopachrome tautomerase [Source:HGNC Symbol;Acc:HGNC:2732] [ENST00000444947]			24310413	chr22	24310354	+	hs|22q11.23	XM_005261299	chr22:24310354-24310413	XM_005261299	Hs.744172
A_23_P254842	6.5579	2.71323	6.5579	up	HDHD1	haloacid dehalogenase-like hydrolase domain containing 1	FALSE	Homo sapiens haloacid dehalogenase-like hydrolase domain containing 1 (HDHD1), transcript variant 2, mRNA [NM_012080]	8226	GO:0016791|GO:0008150|GO:0003674|GO:0016311|GO:0046872|GO:0009117|GO:0070062	6967420	chrX	6967361	-	hs|Xp22.31	NM_012080	chrX:6967420-6967361	NM_012080	Hs.185910
A_24_P393461	6.55549	2.7127	6.55549	up	C1orf43	chromosome 1 open reading frame 43	FALSE	Homo sapiens chromosome 1 open reading frame 43 (C1orf43), transcript variant 2, mRNA [NM_138740]	25912	GO:0050662|GO:0016021|GO:0055114|GO:0016616	154185028	chr1	154184969	-	hs|1q21.3	NM_138740	chr1:154185028-154184969	NM_138740	Hs.287471
A_23_P55064	6.5467	2.71077	6.5467	up	WRAP53	WD repeat containing, antisense to TP53	FALSE	Homo sapiens WD repeat containing, antisense to TP53 (WRAP53), transcript variant 1, mRNA [NM_018081]	55135	GO:0005515|GO:0005737|GO:0005697|GO:0015030|GO:0003723|GO:0032203|GO:0005654|GO:0005634|GO:0051973	7605699	chr17	7605086	+	hs|17p13.1	NM_018081	chr17:7605086-7605699	NM_018081	Hs.408312
A_33_P3258723	6.54527	2.71045	6.54527	up	RMND5B	required for meiotic nuclear division 5 homolog B (S. cerevisiae)	FALSE	Homo sapiens required for meiotic nuclear division 5 homolog B (S. cerevisiae) (RMND5B), transcript variant 1, mRNA [NM_001288794]	64777		177575344	chr5	177575285	+	hs|5q35.3	NM_001288794	chr5:177575285-177575344	NM_001288794	Hs.27222
A_24_P14367	6.54071	2.70945	6.54071	up	PTBP1	polypyrimidine tract binding protein 1	FALSE	Homo sapiens polypyrimidine tract binding protein 1 (PTBP1), transcript variant 1, mRNA [NM_002819]	5725	GO:0005515|GO:0006397|GO:0008380|GO:0010467|GO:0048025|GO:0003723|GO:0005730|GO:0008187|GO:0000166|GO:0016020|GO:0000381|GO:0000398|GO:0033119|GO:0005654|GO:0051148|GO:0036002|GO:0070062	811582	chr19	811523	+	hs|19p13.3	NM_002819	chr19:811523-811582	NM_002819	Hs.172550
A_24_P225961	6.53903	2.70908	6.53903	up	DAG1	dystroglycan 1 (dystrophin-associated glycoprotein 1)	FALSE	Homo sapiens dystroglycan 1 (dystrophin-associated glycoprotein 1) (DAG1), transcript variant 2, mRNA [NM_004393]	1605	GO:0005515|GO:0002162|GO:0034453|GO:0071679|GO:0016340|GO:0006607|GO:0005615|GO:0032403|GO:0016010|GO:0016011|GO:0001618|GO:0030198|GO:0045211|GO:0006509|GO:0008307|GO:0005856|GO:0042169|GO:0070062|GO:0030336|GO:0005509|GO:0030027|GO:0005604|GO:0060441|GO:0051393|GO:0043237|GO:0017166|GO:0009279|GO:0043034|GO:0005654|GO:0045121|GO:0005925|GO:0060445|GO:0051898|GO:0005886|GO:0022011|GO:0043434|GO:…	49572253	chr3	49572194	+	hs|3p21.31	NM_004393	chr3:49572194-49572253	NM_004393	Hs.76111
A_21_P0013815	6.53711	2.70865	6.53711	up	XLOC_l2_015738		FALSE	BROAD Institute lincRNA (XLOC_l2_015738), lincRNA [TCONS_l2_00030495]			53188147	chrX	53188088	-	hs|Xp11.22		chrX:53188147-53188088
A_33_P3288659	6.52184	2.70528	6.52184	up	ACTL8	actin-like 8	FALSE	Homo sapiens actin-like 8 (ACTL8), mRNA [NM_030812]	81569	GO:0005737|GO:0030855|GO:0005856	18152972	chr1	18152913	+	hs|1p36.13	NM_030812	chr1:18152913-18152972	NM_030812	Hs.2149
A_33_P3700794	6.52171	2.70525	6.52171	up	METTL1	methyltransferase like 1	FALSE	Homo sapiens methyltransferase like 1 (METTL1), transcript variant 1, mRNA [NM_005371]	4234	GO:0005515|GO:0005737|GO:0000049|GO:0030488|GO:0005730|GO:0008176|GO:0005654|GO:0005634|GO:0043527|GO:0006400	58163171	chr12	58163112	-	hs|12q14.1	NM_005371	chr12:58163171-58163112	NM_005371	Hs.42957
A_21_P0009764	6.52158	2.70522	6.52158	up			FALSE				33182329	chr19	33182270	-	hs|19q13.11		chr19:33182329-33182270
A_33_P3346533	6.51609	2.70401	6.51609	up			FALSE				90015787	chr11	90015728	-	hs|11q14.3		chr11:090015787-090015728
A_23_P209337	6.51464	2.70368	6.51464	up	METTL21A	methyltransferase like 21A	FALSE	Homo sapiens methyltransferase like 21A (METTL21A), transcript variant 1, mRNA [NM_145280]	151194	GO:0005515|GO:0018022|GO:0005737|GO:0043462|GO:0006479|GO:0051117|GO:0030544|GO:0016279	208477667	chr2	208477608	-	hs|2q33.3	NM_145280	chr2:208477667-208477608	NM_145280	Hs.664764
A_33_P3345255	6.51401	2.70354	6.51401	up	KBTBD4	kelch repeat and BTB (POZ) domain containing 4	FALSE	Homo sapiens kelch repeat and BTB (POZ) domain containing 4 (KBTBD4), transcript variant 2, mRNA [NM_016506]	55709		47594541	chr11	47594482	-	hs|11p11.2	NM_016506	chr11:47594541-47594482	NM_016506	Hs.718483
A_24_P349965	6.50903	2.70244	6.50903	up	TCF19	transcription factor 19	FALSE	Homo sapiens transcription factor 19 (TCF19), transcript variant 1, mRNA [NM_007109]	6941	GO:0003700|GO:0006357|GO:0008283|GO:0008270|GO:0005634|GO:0006351	31131858	chr6	31131799	+	hs|6p21.33	NM_007109	chr6:31131799-31131858	NM_007109	Hs.584807
A_33_P3313889	6.50523	2.7016	6.50523	up	TOR1A	torsin family 1, member A (torsin A)	FALSE	Homo sapiens torsin family 1, member A (torsin A) (TOR1A), mRNA [NM_000113]	1861	GO:0044319|GO:0008092|GO:0005515|GO:0030133|GO:0000338|GO:0034504|GO:0030054|GO:0006200|GO:0045104|GO:1900244|GO:0005635|GO:2000008|GO:0031175|GO:0043231|GO:0030426|GO:0051787|GO:0051584|GO:0051260|GO:0006998|GO:0072321|GO:0007155|GO:0005856|GO:0030141|GO:0071712|GO:0006979|GO:0016887|GO:0030659|GO:0070062|GO:0031965|GO:0006996|GO:0048489|GO:0071763|GO:0005524|GO:0008021|GO:0061077|GO:0016020|GO:…	132575281	chr9	132575222	-	hs|9q34.11	NM_000113	chr9:132575281-132575222	NM_000113	Hs.534312
A_22_P00020938	6.50328	2.70117	6.50328	up	lnc-DHX34-2	lnc-DHX34-2:1	FALSE	Homo sapiens cDNA FLJ25129 fis, clone CBR06594. [AK057858]			47999639	chr19	47999580	+	hs|19q13.32	AK057858	chr19:47999580-47999639		Hs.657320
A_23_P129221	6.50258	2.70101	6.50258	up	FAH	fumarylacetoacetate hydrolase (fumarylacetoacetase)	FALSE	Homo sapiens fumarylacetoacetate hydrolase (fumarylacetoacetase) (FAH), mRNA [NM_000137]	2184	GO:0004334|GO:0034641|GO:0006559|GO:0044281|GO:0006572|GO:0006527|GO:0046872|GO:0070062|GO:0005829	80469880	chr15	80467376	+	hs|15q25.1	NM_000137	chr15:80467376-80469880	NM_000137	Hs.73875
A_23_P68211	6.49963	2.70036	6.49963	up	SPR	sepiapterin reductase (7,8-dihydrobiopterin:NADP+ oxidoreductase)	FALSE	Homo sapiens sepiapterin reductase (7,8-dihydrobiopterin:NADP+ oxidoreductase) (SPR), mRNA [NM_003124]	6697	GO:0050661|GO:0006558|GO:0004757|GO:0006729|GO:0050999|GO:0016265|GO:0044281|GO:0005829|GO:0006809|GO:0005739|GO:0042428|GO:0042415|GO:0004033|GO:0005737|GO:0019889|GO:0042417|GO:0048667|GO:0050882|GO:0040014|GO:0046209|GO:0005654|GO:0070062|GO:0055114	73119028	chr2	73118969	+	hs|2p13.2	NM_003124	chr2:73118969-73119028	NM_003124	Hs.301540
A_23_P7101	6.49526	2.69939	6.49526	up	SLBP	stem-loop binding protein	FALSE	Homo sapiens stem-loop binding protein (SLBP), mRNA [NM_006527]	7884	GO:0005515|GO:0006369|GO:0010467|GO:0006398|GO:0006366|GO:0008334|GO:0033260|GO:0031124|GO:0005634|GO:0003729|GO:0005829|GO:0005737|GO:0006406|GO:0030529|GO:0005654|GO:0071204|GO:0051028|GO:0071207|GO:0071208	1695032	chr4	1694973	-	hs|4p16.3	NM_006527	chr4:1695032-1694973	NM_006527	Hs.298345
A_23_P31414	6.49001	2.69822	6.49001	up	ORC5	origin recognition complex, subunit 5	FALSE	Homo sapiens origin recognition complex, subunit 5 (ORC5), transcript variant 1, mRNA [NM_002553]	5001	GO:0005515|GO:0000808|GO:0005634|GO:0003688|GO:0005524|GO:0006260|GO:0003674|GO:0000082|GO:0005737|GO:0000166|GO:0006270|GO:0005654|GO:0005664|GO:0000278	103767006	chr7	103766947	-	hs|7q22.1	NM_002553	chr7:103767006-103766947	NM_002553	Hs.432948
A_23_P206018	6.48984	2.69818	6.48984	up	TPM1	tropomyosin 1 (alpha)	FALSE	Homo sapiens tropomyosin 1 (alpha) (TPM1), transcript variant Tpm1.6, mRNA [NM_001018004]	7168	GO:0008092|GO:0005862|GO:0055010|GO:0008016|GO:0006928|GO:0060048|GO:0030017|GO:0031529|GO:0005829|GO:0006937|GO:0003065|GO:0006936|GO:0007010|GO:0005856|GO:0008307|GO:0001725|GO:0030336|GO:0030049|GO:0045214|GO:0003779|GO:0032587|GO:0032781|GO:0001701|GO:0045785|GO:0031941|GO:0032059|GO:0051496|GO:0042060|GO:0005200|GO:0034614	63363420	chr15	63363361	+	hs|15q22.2	NM_001018004	chr15:63363361-63363420	NM_001018004	Hs.133892
A_23_P128147	6.48701	2.69755	6.48701	up	TUBA1B	tubulin, alpha 1b	FALSE	Homo sapiens tubulin, alpha 1b (TUBA1B), mRNA [NM_006082]	10376	GO:0003725|GO:0005515|GO:0005881|GO:0051258|GO:0005874|GO:0003924|GO:0000226|GO:0005525|GO:0006184|GO:0030705|GO:0005198|GO:0006457|GO:0005200|GO:0051084|GO:0071353|GO:0007017|GO:0044267|GO:0031625|GO:0070062|GO:0051301	49521692	chr12	49521633	-	hs|12q13.12	NM_006082	chr12:49521692-49521633	NM_006082	Hs.524390
A_23_P387057	6.48285	2.69663	6.48285	up	TUBB	tubulin, beta class I	FALSE	Homo sapiens tubulin, beta class I (TUBB), transcript variant 2, mRNA [NM_178014]	203068	GO:0005515|GO:0051258|GO:0042288|GO:0042267|GO:0003924|GO:0006928|GO:0005634|GO:0032403|GO:0005829|GO:0000086|GO:0005641|GO:0005856|GO:0007017|GO:0031625|GO:0070062|GO:0006996|GO:0009987|GO:0005874|GO:0019904|GO:0005525|GO:0051225|GO:0044297|GO:0006184|GO:0030705|GO:0032794|GO:0005198|GO:0005200|GO:0000278|GO:0051301	30692581	chr6	30692522	+	hs|6p21.33	NM_178014	chr6:30692522-30692581	NM_178014	Hs.636480
A_23_P134477	6.48225	2.69649	6.48225	up	C7orf50	chromosome 7 open reading frame 50	FALSE	Homo sapiens chromosome 7 open reading frame 50 (C7orf50), transcript variant 1, mRNA [NM_032350]	84310		1036981	chr7	1036922	-	hs|7p22.3	NM_032350	chr7:1036981-1036922	NM_032350	Hs.653258
A_23_P320185	6.48203	2.69645	6.48203	up	NDUFA11	NADH dehydrogenase (ubiquinone) 1 alpha subcomplex, 11, 14.7kDa	FALSE	Homo sapiens NADH dehydrogenase (ubiquinone) 1 alpha subcomplex, 11, 14.7kDa (NDUFA11), transcript variant 1, mRNA [NM_175614]	126328	GO:0022904|GO:0005739|GO:0005747|GO:0005743|GO:0044281|GO:0016021|GO:0044237	5896957	chr19	5896569	-	hs|19p13.3	NM_175614	chr19:5896957-5896569	NM_175614	Hs.406062
A_23_P64343	6.47822	2.6956	6.47822	up	TIMM10	translocase of inner mitochondrial membrane 10 homolog (yeast)	FALSE	Homo sapiens translocase of inner mitochondrial membrane 10 homolog (yeast) (TIMM10), mRNA [NM_012456]	26519	GO:0005515|GO:0005215|GO:0007605|GO:0006626|GO:0051087|GO:0005743|GO:0042719|GO:0042803|GO:0005739|GO:0005744|GO:0005758|GO:0045039|GO:0008565|GO:0008270|GO:0072321|GO:0044267	57296278	chr11	57296219	-	hs|11q12.1	NM_012456	chr11:57296278-57296219	NM_012456	Hs.235750
A_23_P378526	6.47134	2.69406	6.47134	up	RTEL1	regulator of telomere elongation helicase 1	FALSE	Homo sapiens regulator of telomere elongation helicase 1 (RTEL1), transcript variant 1, mRNA [NM_016434]	51750	GO:0005515|GO:0051539|GO:0006281|GO:0004003|GO:0000723|GO:0005634|GO:0044281|GO:0032508|GO:0005524|GO:0003677|GO:0046872|GO:0010569	62327467	chr20	62327408	+	hs|20q13.33	NM_016434	chr20:62327408-62327467	NM_016434	Hs.745057
A_23_P73493	6.46271	2.69214	6.46271	up	CETN2	centrin, EF-hand protein, 2	FALSE	Homo sapiens centrin, EF-hand protein, 2 (CETN2), mRNA [NM_004344]	1069	GO:0008017|GO:0005515|GO:0005813|GO:0032465|GO:0006996|GO:0007099|GO:0005814|GO:0005509|GO:0071942|GO:0007283|GO:0031683|GO:0036064|GO:0005829|GO:0005622|GO:0007067|GO:0032795|GO:0000086|GO:0032391|GO:0006289|GO:0000278|GO:0051301	151996240	chrX	151996181	-	hs|Xq28	NM_004344	chrX:151996240-151996181	NM_004344	Hs.82794
A_23_P26945	6.46144	2.69185	6.46144	up	NAGLU	N-acetylglucosaminidase, alpha	FALSE	Homo sapiens N-acetylglucosaminidase, alpha (NAGLU), mRNA [NM_000263]	4669	GO:0045475|GO:0005975|GO:0004561|GO:0046548|GO:0060119|GO:0006027|GO:0044281|GO:0005764|GO:0007399|GO:0021680|GO:0009405|GO:0042474|GO:0007040|GO:0030203|GO:0070062|GO:0043202	40696303	chr17	40696244	+	hs|17q21.2	NM_000263	chr17:40696244-40696303	NM_000263	Hs.50727
A_33_P3210168	6.46086	2.69173	6.46086	up	PIN1	peptidylprolyl cis/trans isomerase, NIMA-interacting 1	FALSE	Homo sapiens peptidylprolyl cis/trans isomerase, NIMA-interacting 1 (PIN1), transcript variant 1, mRNA [NM_006221]	5300	GO:0005515|GO:0000413|GO:0019221|GO:2000146|GO:0005634|GO:0050815|GO:0060393|GO:0050816|GO:0005737|GO:0051443|GO:0070373|GO:0032480|GO:0030512|GO:0007088|GO:0032465|GO:0003755|GO:0030496|GO:0031434|GO:0032794|GO:0007049|GO:0016607|GO:0032321|GO:0045087|GO:0001934|GO:0005654	9960298	chr19	9960239	+	hs|19p13.2	NM_006221	chr19:9960239-9960298	NM_006221	Hs.465849
A_33_P3358069	6.45396	2.69018	6.45396	up	IDH3B	isocitrate dehydrogenase 3 (NAD+) beta	FALSE	Homo sapiens isocitrate dehydrogenase 3 (NAD+) beta (IDH3B), transcript variant 2, mRNA [NM_174855]	3420	GO:0000287|GO:0006099|GO:0009055|GO:0005634|GO:0044281|GO:0006734|GO:0005739|GO:0006102|GO:0051287|GO:0004449|GO:0005759|GO:0006103|GO:0044237	2640801	chr20	2640742	-	hs|20p13	NM_174855	chr20:2640801-2640742	NM_174855	Hs.436405
A_33_P3410121	6.45298	2.68997	6.45298	up	CFAP74	cilia and flagella associated protein 74	FALSE	cilia and flagella associated protein 74 [Source:HGNC Symbol;Acc:HGNC:29368] [ENST00000378592]	85452	GO:0035082|GO:0005930	1915812	chr1	1915753	-	hs|1p36.33	AK127388	chr1:1915812-1915753		Hs.232092
A_22_P00005557	6.43297	2.68549	6.43297	up	lnc-EEF1B2-1	lnc-EEF1B2-1:1	FALSE	LNCipedia lincRNA (lnc-EEF1B2-1), lincRNA [lnc-EEF1B2-1:1]			206981118	chr2	206981059	+	hs|2q33.3		chr2:206981059-206981118
A_23_P129486	6.43128	2.6851	6.43128	up	MSRB1	methionine sulfoxide reductase B1	FALSE	Homo sapiens methionine sulfoxide reductase B1 (MSRB1), mRNA [NM_016332]	51734	GO:0030091|GO:0003779|GO:0005634|GO:0005575|GO:0015629|GO:0005737|GO:0045087|GO:0033743|GO:0030041|GO:0008270|GO:0070191|GO:0006979|GO:0055114	1988536	chr16	1988477	-	hs|16p13.3	NM_016332	chr16:1988536-1988477	NM_016332	Hs.655346
A_23_P42045	6.42823	2.68442	6.42823	up	ORC3	origin recognition complex, subunit 3	FALSE	Homo sapiens origin recognition complex, subunit 3 (ORC3), transcript variant 1, mRNA [NM_181837]	23595	GO:0061351|GO:0006260|GO:0005515|GO:0000082|GO:0000808|GO:0005654|GO:0005664|GO:0003688|GO:0000278	88376975	chr6	88376916	+	hs|6q15	NM_181837	chr6:88376916-88376975	NM_181837	Hs.410228
A_23_P158938	6.42246	2.68313	6.42246	up	AP3M1	adaptor-related protein complex 3, mu 1 subunit	FALSE	Homo sapiens adaptor-related protein complex 3, mu 1 subunit (AP3M1), transcript variant 1, mRNA [NM_207012]	26985	GO:0005515|GO:0048490|GO:0030131|GO:0017137|GO:0005794|GO:0006622|GO:0008089|GO:0005765|GO:0005764|GO:0030659	75883302	chr10	75883243	-	hs|10q22.2	NM_207012	chr10:75883302-75883243	NM_207012	Hs.500104
A_23_P155989	6.42238	2.68311	6.42238	up	CENPK	centromere protein K	FALSE	Homo sapiens centromere protein K (CENPK), transcript variant 1, mRNA [NM_022145]	64105	GO:0034080|GO:0045944|GO:0006334|GO:0000777|GO:0005654|GO:0000278|GO:0005829	64813872	chr5	64813813	-	hs|5q12.3	NM_022145	chr5:64813872-64813813	NM_022145	Hs.529778
A_23_P153360	6.41957	2.68248	6.41957	up	SMIM7	small integral membrane protein 7	FALSE	Homo sapiens small integral membrane protein 7 (SMIM7), transcript variant 2, mRNA [NM_024104]	79086	GO:0016021	16757313	chr19	16757254	-	hs|19p13.11	NM_024104	chr19:16757313-16757254	NM_024104	Hs.356467
A_23_P159390	6.41751	2.68201	6.41751	up	TOPBP1	topoisomerase (DNA) II binding protein 1	FALSE	Homo sapiens topoisomerase (DNA) II binding protein 1 (TOPBP1), mRNA [NM_007027]	11073	GO:0005515|GO:0000794|GO:0005813|GO:0005794|GO:0005694|GO:0005634|GO:0006259|GO:0015629|GO:0008022|GO:0003677|GO:0006974|GO:0042802|GO:0000922|GO:0005737|GO:0006281|GO:0016605|GO:0010212|GO:0001673	133329966	chr3	133329907	-	hs|3q22.1	NM_007027	chr3:133329966-133329907	NM_007027	Hs.593379
A_23_P154507	6.41514	2.68148	6.41514	up	ITGB1BP1	integrin beta 1 binding protein 1	FALSE	Homo sapiens integrin beta 1 binding protein 1 (ITGB1BP1), transcript variant 2, mRNA [NM_022334]	9270	GO:0005515|GO:0015031|GO:0032403|GO:0030154|GO:0050880|GO:0010764|GO:0007219|GO:0006933|GO:1900025|GO:0090051|GO:0070373|GO:0051781|GO:0005856|GO:0070062|GO:0045747|GO:0019901|GO:0090314|GO:0090315|GO:0030027|GO:0043088|GO:0010595|GO:0005178|GO:0007229|GO:0008565|GO:0051496|GO:0005925|GO:0051451|GO:0032091|GO:0051897|GO:0033628|GO:0008284|GO:0035924|GO:0048471|GO:2001044|GO:0008285|GO:0005886|GO:…	9552414	chr2	9548292	-	hs|2p25.1	NM_022334	chr2:9552414-9548292	NM_022334	Hs.467662
A_23_P78685	6.40772	2.67981	6.40772	up	FARSA	phenylalanyl-tRNA synthetase, alpha subunit	FALSE	Homo sapiens phenylalanyl-tRNA synthetase, alpha subunit (FARSA), mRNA [NM_004461]	2193	GO:0005515|GO:0010467|GO:0005737|GO:0000049|GO:0016020|GO:0006432|GO:0004826|GO:0005524|GO:0006418|GO:0005829	13034973	chr19	13033650	-	hs|19p13.2	NM_004461	chr19:13034973-13033650	NM_004461	Hs.23111
A_23_P1926	6.4039	2.67895	6.4039	up	SDHAF2	succinate dehydrogenase complex assembly factor 2	FALSE	Homo sapiens succinate dehydrogenase complex assembly factor 2 (SDHAF2), mRNA [NM_017841]	54949	GO:0005739|GO:0005515|GO:0006470|GO:0005759|GO:0006121|GO:0018293|GO:0010719|GO:0090090	61213716	chr11	61213657	+	hs|11q12.2	NM_017841	chr11:61213657-61213716	NM_017841	Hs.313247
A_23_P140848	6.40378	2.67892	6.40378	up	MPHOSPH6	M-phase phosphoprotein 6	FALSE	Homo sapiens M-phase phosphoprotein 6 (MPHOSPH6), mRNA [NM_005792]	10200	GO:0005515|GO:0005737|GO:0000460|GO:0003723|GO:0000176|GO:0005730|GO:0005634|GO:0000178	82182215	chr16	82182156	-	hs|16q23.3	NM_005792	chr16:82182215-82182156	NM_005792	Hs.344400
A_23_P149419	6.40326	2.67881	6.40326	up	GPATCH3	G patch domain containing 3	FALSE	Homo sapiens G patch domain containing 3 (GPATCH3), mRNA [NM_022078]	63906	GO:0008150|GO:0003676	27217429	chr1	27217370	-	hs|1p36.11	NM_022078	chr1:27217429-27217370	NM_022078	Hs.10903
A_23_P2474	6.39924	2.6779	6.39924	up	COPS7A	COP9 signalosome subunit 7A	FALSE	Homo sapiens COP9 signalosome subunit 7A (COPS7A), transcript variant 4, mRNA [NM_016319]	50813	GO:0005737|GO:0008180|GO:0010388|GO:0005654	6840389	chr12	6840330	+	hs|12p13.31	NM_016319	chr12:6840330-6840389	NM_016319	Hs.530823
A_21_P0008458	6.39809	2.67764	6.39809	up	LOC102724015	uncharacterized LOC102724015	FALSE	PREDICTED: Homo sapiens uncharacterized LOC102724015 (LOC102724015), ncRNA [XR_424539]	102724015		71773967	chr14	71773908	-	hs|14q24.2	XR_424539	chr14:71773967-71773908	XR_424539
A_24_P152635	6.39049	2.67593	6.39049	up	TMX2	thioredoxin-related transmembrane protein 2	FALSE	Homo sapiens thioredoxin-related transmembrane protein 2 (TMX2), transcript variant 1, mRNA [NM_015959]	51075	GO:0008150|GO:0003674|GO:0045454|GO:0016021|GO:0005575	57507853	chr11	57507794	+	hs|11q12.1	NM_015959	chr11:57507794-57507853	NM_015959	Hs.654965
A_23_P205697	6.38879	2.67554	6.38879	up	DLST	dihydrolipoamide S-succinyltransferase (E2 component of 2-oxo-glutarate complex)	FALSE	Homo sapiens dihydrolipoamide S-succinyltransferase (E2 component of 2-oxo-glutarate complex) (DLST), transcript variant 1, mRNA [NM_001933]	1743	GO:0004149|GO:0006099|GO:0033512|GO:0005634|GO:0006091|GO:0044281|GO:0034641|GO:0016020|GO:0005759|GO:0006554|GO:0045252|GO:0044237|GO:0070062	75370161	chr14	75370102	+	hs|14q24.3	NM_001933	chr14:75370102-75370161	NM_001933	Hs.525459
A_21_P0013234	6.38841	2.67546	6.38841	up	XLOC_l2_013460		FALSE	BROAD Institute lincRNA (XLOC_l2_013460), lincRNA [TCONS_l2_00025976]			65225013	chr7	65224954	+	hs|7q11.21		chr7:65224954-65225013
A_23_P403081	6.38404	2.67447	6.38404	up	C5orf34	chromosome 5 open reading frame 34	FALSE	Homo sapiens chromosome 5 open reading frame 34 (C5orf34), mRNA [NM_198566]	375444		43492836	chr5	43492367	-	hs|5p12	NM_198566	chr5:43492836-43492367	NM_198566	Hs.661641
A_33_P3369885	6.3807	2.67371	6.3807	up	MROH1	maestro heat-like repeat family member 1	FALSE	Homo sapiens maestro heat-like repeat family member 1 (MROH1), transcript variant 2, mRNA [NM_001099280]	727957		145267963	chr8	145267904	+	hs|8q24.3	NM_001099280	chr8:145267904-145267963	NM_001099280	Hs.443139
A_23_P206724	6.37913	2.67336	6.37913	up	MT1E	metallothionein 1E	FALSE	Homo sapiens metallothionein 1E (MT1E), mRNA [NM_175617]	4493	GO:0071294|GO:0048471|GO:0005737|GO:0008270|GO:0005634|GO:0071276|GO:0045926	56660912	chr16	56660853	+	hs|16q12.2	NM_175617	chr16:56660853-56660912	NM_175617	Hs.744893
A_24_P603224	6.37638	2.67274	6.37638	up	SF3A3	splicing factor 3a, subunit 3, 60kDa	FALSE	Homo sapiens splicing factor 3a, subunit 3, 60kDa (SF3A3), mRNA [NM_006802]	10946	GO:0008380|GO:0006397|GO:0005515|GO:0010467|GO:0016607|GO:0000398|GO:0000375|GO:0008270|GO:0005681|GO:0005654|GO:0071013|GO:0000389	38423731	chr1	38423677	-	hs|1p34.3	NM_006802	chr1:38423731-38423677	NM_006802	Hs.77897
A_33_P3622472	6.37588	2.67262	6.37588	up	NAA10	N(alpha)-acetyltransferase 10, NatA catalytic subunit	FALSE	Homo sapiens N(alpha)-acetyltransferase 10, NatA catalytic subunit (NAA10), transcript variant 2, mRNA [NM_001256119]	8260	GO:0031415|GO:0005515|GO:0008080|GO:0004596|GO:0005730|GO:0005634|GO:0006323|GO:0018002|GO:0005622|GO:0005737|GO:0022626|GO:0016020|GO:0043022|GO:0016407|GO:0006475|GO:0017198|GO:0006474	153197847	chrX	153197788	-	hs|Xq28	NM_001256119	chrX:153197847-153197788	NM_001256119	Hs.433291
A_23_P92552	6.37191	2.67172	6.37191	up	GATB	glutamyl-tRNA(Gln) amidotransferase, subunit B	FALSE	Homo sapiens glutamyl-tRNA(Gln) amidotransferase, subunit B (GATB), mRNA [NM_004564]	5188	GO:0005739|GO:0032543|GO:0050567|GO:0070681|GO:0030956|GO:0006412|GO:0005524|GO:0008135	152593934	chr4	152592416	-	hs|4q31.3	NM_004564	chr4:152593934-152592416	NM_004564	Hs.119316
A_23_P164691	6.37103	2.67153	6.37103	up	ICAM3	intercellular adhesion molecule 3	FALSE	Homo sapiens intercellular adhesion molecule 3 (ICAM3), mRNA [NM_002162]	3385	GO:0005515|GO:0016337|GO:0005178|GO:0005886|GO:0030198|GO:0005887|GO:0050776|GO:0005102|GO:0007155|GO:0070062	10444713	chr19	10444654	-	hs|19p13.2	NM_002162	chr19:10444713-10444654	NM_002162	Hs.654563
A_23_P122387	6.36895	2.67105	6.36895	up	MRPS18A	mitochondrial ribosomal protein S18A	FALSE	Homo sapiens mitochondrial ribosomal protein S18A (MRPS18A), transcript variant 1, mRNA [NM_018135]	55168	GO:0070124|GO:0070125|GO:0070126|GO:0032543|GO:0006996|GO:0003735|GO:0005743|GO:0006412|GO:0005763	43639551	chr6	43639492	-	hs|6p21.1	NM_018135	chr6:43639551-43639492	NM_018135	Hs.520149
A_23_P63751	6.3622	2.66953	6.3622	up	PRDX3	peroxiredoxin 3	FALSE	Homo sapiens peroxiredoxin 3 (PRDX3), transcript variant 1, mRNA [NM_006793]	10935	GO:0005515|GO:0042542|GO:0008284|GO:0008785|GO:0008385|GO:0042802|GO:0005829|GO:0005739|GO:0005737|GO:0051092|GO:0018171|GO:0005759|GO:0032496|GO:0030099|GO:0043154|GO:0019900|GO:0042744|GO:0006979|GO:0043027|GO:0070062|GO:0033673|GO:0043066|GO:0019901|GO:0051881|GO:0001893|GO:0008379|GO:0008022|GO:0034614|GO:0007005|GO:0034599|GO:0000302|GO:0005769	120931976	chr10	120931917	-	hs|10q26.11	NM_006793	chr10:120931976-120931917	NM_006793	Hs.523302
A_23_P414978	6.36189	2.66946	6.36189	up	NUDT14	nudix (nucleoside diphosphate linked moiety X)-type motif 14	FALSE	Homo sapiens nudix (nucleoside diphosphate linked moiety X)-type motif 14 (NUDT14), mRNA [NM_177533]	256281	GO:0005515|GO:0005737|GO:0047631|GO:0008768|GO:0008152|GO:0046872|GO:0070062	105644053	chr14	105643330	-	hs|14q32.33	NM_177533	chr14:105644053-105643330	NM_177533	Hs.526432
A_22_P00004695	6.36017	2.66906	6.36017	up	RECQL4	RecQ protein-like 4	FALSE	Homo sapiens RecQ protein-like 4 (RECQL4), mRNA [NM_004260]	9401	GO:0043140|GO:0000405|GO:0005634|GO:0006310|GO:0007275|GO:0005524|GO:0006260|GO:0000733|GO:0005737|GO:0006281|GO:0016020|GO:0008270|GO:0032508	145736888	chr8	145736829	-	hs|8q24.3	NM_004260	chr8:145736888-145736829	NM_004260	Hs.31442
A_33_P3231653	6.35966	2.66895	6.35966	up	GOLM1	golgi membrane protein 1	FALSE	Homo sapiens golgi membrane protein 1 (GOLM1), transcript variant 1, mRNA [NM_016548]	51280	GO:0005515|GO:0006997|GO:0005794|GO:0005887|GO:0005615|GO:0070062|GO:0019216	88642401	chr9	88642342	-	hs|9q21.33	NM_016548	chr9:88642401-88642342	NM_016548	Hs.494337
A_23_P112478	6.35439	2.66775	6.35439	up	NUDT2	nudix (nucleoside diphosphate linked moiety X)-type motif 2	FALSE	Homo sapiens nudix (nucleoside diphosphate linked moiety X)-type motif 2 (NUDT2), transcript variant 1, mRNA [NM_001161]	318	GO:0005739|GO:0008803|GO:0006139|GO:0004081|GO:0006915|GO:0005525	34343242	chr9	34343183	+	hs|9p13.3	NM_001161	chr9:34343183-34343242	NM_001161	Hs.731743
A_24_P381136	6.35429	2.66773	6.35429	up	PACSIN3	protein kinase C and casein kinase substrate in neurons 3	FALSE	Homo sapiens protein kinase C and casein kinase substrate in neurons 3 (PACSIN3), transcript variant 2, mRNA [NM_016223]	29763	GO:0005515|GO:0008092|GO:0051044|GO:0005886|GO:0097320|GO:0031988|GO:0006897|GO:0008289|GO:0005737|GO:0005543|GO:0016020|GO:0019855|GO:0030100|GO:0045806|GO:0007010|GO:0051926|GO:0005654|GO:0070062|GO:0005768	47200985	chr11	47200795	-	hs|11p11.2	NM_016223	chr11:47200985-47200795	NM_016223	Hs.334639
A_23_P55998	6.35335	2.66752	6.35335	up	SLC1A5	solute carrier family 1 (neutral amino acid transporter), member 5	FALSE	Homo sapiens solute carrier family 1 (neutral amino acid transporter), member 5 (SLC1A5), transcript variant 1, mRNA [NM_005628]	6510	GO:0005515|GO:0042470|GO:0005794|GO:0005886|GO:0006865|GO:0009615|GO:0055085|GO:0003333|GO:0006860|GO:0015804|GO:0015194|GO:0016020|GO:0001618|GO:0005887|GO:0015825|GO:0006868|GO:0015175|GO:0006835|GO:0015186|GO:0004872|GO:0017153|GO:0070062|GO:0006811	47278958	chr19	47278899	-	hs|19q13.32	NM_005628	chr19:47278958-47278899	NM_005628	Hs.631582
A_23_P164000	6.35186	2.66718	6.35186	up	SENP3	SUMO1/sentrin/SMT3 specific peptidase 3	FALSE	Homo sapiens SUMO1/sentrin/SMT3 specific peptidase 3 (SENP3), mRNA [NM_015670]	26168	GO:0005515|GO:0005737|GO:0071339|GO:0006508|GO:0005730|GO:0005634|GO:0008234	7474809	chr17	7474750	+	hs|17p13.1	NM_015670	chr17:7474750-7474809	NM_015670	Hs.513926
A_24_P244410	6.3439	2.66537	6.3439	up	ANAPC15	anaphase promoting complex subunit 15	FALSE	Homo sapiens anaphase promoting complex subunit 15 (ANAPC15), transcript variant 3, mRNA [NM_014042]	25906	GO:0005622|GO:0007067|GO:0005680|GO:0090266|GO:0051301	71821178	chr11	71820960	-	hs|11q13.4	NM_014042	chr11:71821178-71820960	NM_014042	Hs.38044
A_23_P44836	6.34246	2.66504	6.34246	up	NT5DC2	5'-nucleotidase domain containing 2	FALSE	Homo sapiens 5'-nucleotidase domain containing 2 (NT5DC2), transcript variant 2, mRNA [NM_022908]	64943	GO:0016311|GO:0008253|GO:0046872	52561355	chr3	52559298	-	hs|3p21.1	NM_022908	chr3:52561355-52559298	NM_022908	Hs.84753
A_33_P3410935	6.33692	2.66378	6.33692	up	C17orf89	chromosome 17 open reading frame 89	FALSE	Homo sapiens chromosome 17 open reading frame 89 (C17orf89), mRNA [NM_001086521]	284184	GO:0005739	79215067	chr17	79215007	+	hs|17q25.3	NM_001086521	chr17:79215007-79215067	NM_001086521	Hs.356545
A_23_P60240	6.3368	2.66375	6.3368	up	PIGO	phosphatidylinositol glycan anchor biosynthesis, class O	FALSE	Homo sapiens phosphatidylinositol glycan anchor biosynthesis, class O (PIGO), transcript variant 1, mRNA [NM_032634]	84720	GO:0006501|GO:0003674|GO:0016020|GO:0016254|GO:0005789|GO:0016021|GO:0044267|GO:0016740|GO:0006506|GO:0043687	35089055	chr9	35088996	-	hs|9p13.3	NM_032634	chr9:35089055-35088996	NM_032634	Hs.522099
A_23_P155103	6.33599	2.66357	6.33599	up	ADSL	adenylosuccinate lyase	FALSE	Homo sapiens adenylosuccinate lyase (ADSL), transcript variant 1, mRNA [NM_000026]	158	GO:0009168|GO:0051262|GO:0070626|GO:0004018|GO:0055086|GO:0044208|GO:0044281|GO:0005829|GO:0006167|GO:0006144|GO:0008152|GO:0006164|GO:0006189	40756424	chr22	40755270	+	hs|22q13.1	NM_000026	chr22:40755270-40756424	NM_000026	Hs.75527
A_24_P166407	6.33389	2.66309	6.33389	up	HIST1H4B	histone cluster 1, H4b	FALSE	Homo sapiens histone cluster 1, H4b (HIST1H4B), mRNA [NM_003544]	8366	GO:0005515|GO:0010467|GO:0006325|GO:0005634|GO:0045653|GO:0000723|GO:0000183|GO:0000786|GO:0070062|GO:0035574|GO:0035575|GO:0046982|GO:0006334|GO:0006335|GO:0005576|GO:0006336|GO:0000228|GO:0003677|GO:0032776|GO:0034080|GO:0043234|GO:0016020|GO:0045814|GO:0040029|GO:0005654|GO:0000278	26027208	chr6	26027149	-	hs|6p22.2	NM_003544	chr6:26027208-26027149	NM_003544	Hs.143080
A_23_P168868	6.3335	2.663	6.3335	up	PTDSS1	phosphatidylserine synthase 1	FALSE	Homo sapiens phosphatidylserine synthase 1 (PTDSS1), transcript variant 1, mRNA [NM_014754]	9791	GO:0016020|GO:0005789|GO:0044281|GO:0016021|GO:0006644|GO:0016740|GO:0006659|GO:0046474	97346657	chr8	97346598	+	hs|8q22.1	NM_014754	chr8:97346598-97346657	NM_014754	Hs.292579
A_33_P3283611	6.33341	2.66298	6.33341	up	IFIT3	interferon-induced protein with tetratricopeptide repeats 3	FALSE	Homo sapiens interferon-induced protein with tetratricopeptide repeats 3 (IFIT3), transcript variant 3, mRNA [NM_001289758]	3437	GO:0005515|GO:0043066|GO:0008285|GO:0035457|GO:0019221|GO:0009615|GO:0005829|GO:0042802|GO:0005739|GO:0003674|GO:0005737|GO:0051607|GO:0060337	91099821	chr10	91099762	+	hs|10q23.31	NM_001289758	chr10:91099762-91099821	NM_001289758	Hs.744072
A_23_P635	6.32985	2.66217	6.32985	up	PMF1	polyamine-modulated factor 1	FALSE	Homo sapiens polyamine-modulated factor 1 (PMF1), transcript variant 2, mRNA [NM_007221]	11243	GO:0005515|GO:0005667|GO:0006355|GO:0006366|GO:0003713|GO:0005634|GO:0005829|GO:0043522|GO:0007067|GO:0007059|GO:0000444|GO:0000278|GO:0051301	156209521	chr1	156209462	+	hs|1q22	NM_007221	chr1:156209462-156209521	NM_007221	Hs.530479
A_33_P3340342	6.32819	2.66179	6.32819	up	CMTM3	CKLF-like MARVEL transmembrane domain containing 3	FALSE	Homo sapiens CKLF-like MARVEL transmembrane domain containing 3 (CMTM3), transcript variant 1, mRNA [NM_144601]	123920	GO:0031965|GO:0005737|GO:0006935|GO:0016021|GO:0050861|GO:0005615|GO:0005125	66647257	chr16	66647198	+	hs|16q21	NM_144601	chr16:66647198-66647257	NM_144601	Hs.298198
A_24_P202717	6.3224	2.66047	6.3224	up	PLEKHJ1	pleckstrin homology domain containing, family J member 1	FALSE	Homo sapiens pleckstrin homology domain containing, family J member 1 (PLEKHJ1), transcript variant 2, mRNA [NM_018049]	55111		2234154	chr19	2234007	-	hs|19p13.3	NM_018049	chr19:2234154-2234007	NM_018049	Hs.501353
A_24_P201491	6.32083	2.66011	6.32083	up	MRPL49	mitochondrial ribosomal protein L49	FALSE	Homo sapiens mitochondrial ribosomal protein L49 (MRPL49), transcript variant 1, mRNA [NM_004927]	740	GO:0070124|GO:0005515|GO:0070125|GO:0070126|GO:0032543|GO:0006996|GO:0003735|GO:0005761|GO:0005743|GO:0005762	64894610	chr11	64894551	+	hs|11q13.1	NM_004927	chr11:64894551-64894610	NM_004927	Hs.744882
A_22_P00014047	6.31385	2.65852	6.31385	up	SAA3P	serum amyloid A3 pseudogene	FALSE	Homo sapiens serum amyloid A3 pseudogene (SAA3P), non-coding RNA [NR_026576]	6290		18137673	chr11	18137614	-	hs|11p15.1		chr11:18137673-18137614	NR_026576	Hs.454496
A_24_P378987	6.31166	2.65802	6.31166	up	DHRSX	dehydrogenase/reductase (SDR family) X-linked	FALSE	Homo sapiens dehydrogenase/reductase (SDR family) X-linked (DHRSX), mRNA [NM_145177]	207063	GO:0016491|GO:0055114	2138938	chrX	2138879	-	hs|Xp22.33	NM_145177	chrX:2138938-2138879	NM_145177	Hs.131452
A_33_P3341901	6.30727	2.65702	6.30727	up	TSR2	TSR2, 20S rRNA accumulation, homolog (S. cerevisiae)	FALSE	Homo sapiens TSR2, 20S rRNA accumulation, homolog (S. cerevisiae) (TSR2), mRNA [NM_058163]	90121	GO:0005515|GO:0000462|GO:0005634	54471728	chrX	54471669	+	hs|Xp11.22	NM_058163	chrX:54471669-54471728	NM_058163	Hs.522662
A_23_P122796	6.30618	2.65677	6.30618	up	HDDC2	HD domain containing 2	FALSE	Homo sapiens HD domain containing 2 (HDDC2), mRNA [NM_016063]	51020	GO:0005739|GO:0005515|GO:0070062	125596785	chr6	125596726	-	hs|6q22.31	NM_016063	chr6:125596785-125596726	NM_016063	Hs.32826
A_23_P133582	6.29584	2.6544	6.29584	up	ETF1	eukaryotic translation termination factor 1	FALSE	Homo sapiens eukaryotic translation termination factor 1 (ETF1), transcript variant 1, mRNA [NM_004730]	2107	GO:0005515|GO:0010467|GO:0003723|GO:0006449|GO:0006415|GO:0003747|GO:0006412|GO:0005829|GO:0005737|GO:0000184|GO:0016149|GO:0006479|GO:0043022|GO:0008079|GO:0044267	137842459	chr5	137842400	-	hs|5q31.2	NM_004730	chr5:137842459-137842400	NM_004730	Hs.483494
A_23_P76071	6.29566	2.65436	6.29566	up	B3GNT4	UDP-GlcNAc:betaGal beta-1,3-N-acetylglucosaminyltransferase 4	FALSE	Homo sapiens UDP-GlcNAc:betaGal beta-1,3-N-acetylglucosaminyltransferase 4 (B3GNT4), mRNA [NM_030765]	79369	GO:0005975|GO:0030311|GO:0016266|GO:0044281|GO:0008378|GO:0042339|GO:0008532|GO:0000139|GO:0006493|GO:0018146|GO:0009405|GO:0016021|GO:0044267|GO:0030203|GO:0043687	122691729	chr12	122691670	+	hs|12q24.31	NM_030765	chr12:122691670-122691729	NM_030765	Hs.363315
A_23_P141863	6.29319	2.65379	6.29319	up	ZNF544	zinc finger protein 544	FALSE	Homo sapiens zinc finger protein 544 (ZNF544), mRNA [NM_014480]	27300	GO:0006355|GO:0003700|GO:0005634|GO:0003677|GO:0046872|GO:0006351	58774259	chr19	58774199	+	hs|19q13.43	NM_014480	chr19:58774199-58774259	NM_014480	Hs.438994
A_24_P122050	6.29056	2.65319	6.29056	up	PSMF1	proteasome (prosome, macropain) inhibitor subunit 1 (PI31)	FALSE	Homo sapiens proteasome (prosome, macropain) inhibitor subunit 1 (PI31) (PSMF1), transcript variant 1, mRNA [NM_006814]	9491	GO:0005515|GO:0006511|GO:0002474|GO:0010467|GO:0004866|GO:0005783|GO:0090263|GO:0044281|GO:0031145|GO:0005829|GO:0034641|GO:0005737|GO:0000082|GO:0016032|GO:0090090|GO:0006977|GO:0000209|GO:0005839|GO:0043066|GO:0006521|GO:0051437|GO:0042590|GO:0006915|GO:0042981|GO:0051436|GO:0051439|GO:0010951|GO:0016020|GO:0070628|GO:0002479|GO:0005654|GO:0000278	1115871	chr20	1115812	+	hs|20p13	NM_006814	chr20:1115812-1115871	NM_006814	Hs.471917
A_23_P253301	6.28706	2.65239	6.28706	up	PFN2	profilin 2	FALSE	Homo sapiens profilin 2 (PFN2), transcript variant 1, mRNA [NM_053024]	5217	GO:0005515|GO:0030036|GO:2000300|GO:0005546|GO:0032781|GO:0003785|GO:1900028|GO:0005737|GO:0033138|GO:0030838|GO:0043195|GO:0032233|GO:0051496|GO:0030837|GO:0005856|GO:0070062|GO:0000774|GO:0010633	149683394	chr3	149683335	-	hs|3q25.1	NM_053024	chr3:149683394-149683335	NM_053024	Hs.91747
A_23_P145089	6.27473	2.64955	6.27473	up	HSP90AB1	heat shock protein 90kDa alpha (cytosolic), class B member 1	FALSE	Homo sapiens heat shock protein 90kDa alpha (cytosolic), class B member 1 (HSP90AB1), transcript variant 2, mRNA [NM_007355]	3326	GO:0005515|GO:0006986|GO:0009651|GO:0033160|GO:0031526|GO:0034605|GO:0060334|GO:0043524|GO:0060338|GO:0007411|GO:0006457|GO:0071353|GO:0017098|GO:0070062|GO:0042470|GO:0030911|GO:0019901|GO:0009986|GO:0032564|GO:0001890|GO:0002135|GO:0002134|GO:0044325|GO:0045793|GO:0045087|GO:0005654|GO:0051082|GO:0038096|GO:0003725|GO:0071902|GO:0032435|GO:0035872|GO:0005829|GO:0032092|GO:0045429|GO:0005739|GO:…	44220819	chr6	44219983	+	hs|6p21.1	NM_007355	chr6:44219983-44220819	NM_007355	Hs.509736
A_21_P0009114	6.26605	2.64756	6.26605	up	LOC101928659	uncharacterized LOC101928659	FALSE	PREDICTED: Homo sapiens uncharacterized LOC101928659 (LOC101928659), ncRNA [XR_243494]	101928659		87351640	chr16	87351581	+	hs|16q24.2	XR_243494	chr16:87351581-87351640	XR_243494
A_23_P366682	6.26016	2.6462	6.26016	up	TPGS1	tubulin polyglutamylase complex subunit 1	FALSE	Homo sapiens tubulin polyglutamylase complex subunit 1 (TPGS1), mRNA [NM_033513]	91978	GO:0008017|GO:0030424|GO:0005813|GO:0031514|GO:0007288|GO:0005874|GO:0007268|GO:0007275|GO:0030425|GO:0018095|GO:0005737|GO:0070740|GO:0051648|GO:0030534	519114	chr19	519055	+	hs|19p13.3	NM_033513	chr19:519055-519114	NM_033513	Hs.369613
A_24_P327499	6.25971	2.6461	6.25971	up	TTI1	TELO2 interacting protein 1	FALSE	TELO2 interacting protein 1 [Source:HGNC Symbol;Acc:HGNC:29029] [ENST00000449821]	9675	GO:0005515|GO:0032006|GO:0005737|GO:0031931|GO:0031932	36631035	chr20	36627677	-	hs|20q11.23	XR_244159	chr20:36631035-36627677	XR_244159	Hs.655481
A_23_P107513	6.25536	2.64509	6.25536	up	CEP76	centrosomal protein 76kDa	FALSE	Homo sapiens centrosomal protein 76kDa (CEP76), transcript variant 1, mRNA [NM_024899]	79959	GO:0005515|GO:0043234|GO:0005813|GO:0006996|GO:0005814|GO:0000086|GO:0046599|GO:0000278|GO:0005829	12674543	chr18	12673452	-	hs|18p11.21	NM_024899	chr18:12674543-12673452	NM_024899	Hs.236940
A_23_P94795	6.25259	2.64445	6.25259	up	TEAD4	TEA domain family member 4	FALSE	Homo sapiens TEA domain family member 4 (TEAD4), transcript variant 1, mRNA [NM_003213]	7004	GO:0005515|GO:0010467|GO:0001501|GO:0007517|GO:0006367|GO:0003700|GO:0006357|GO:0005654|GO:0035329|GO:0003677	3149555	chr12	3149391	+	hs|12p13.33	NM_003213	chr12:3149391-3149555	NM_003213	Hs.94865
A_23_P39110	6.24465	2.64262	6.24465	up	RUVBL2	RuvB-like AAA ATPase 2	FALSE	Homo sapiens RuvB-like AAA ATPase 2 (RUVBL2), mRNA [NM_006666]	10856	GO:0005515|GO:0071733|GO:0006325|GO:0005634|GO:0000812|GO:0035066|GO:0016363|GO:0042802|GO:0005622|GO:0034644|GO:0005737|GO:0004003|GO:0006457|GO:0071392|GO:0071339|GO:0045944|GO:0035267|GO:0006338|GO:0032508|GO:0016887|GO:0070062|GO:0043141|GO:0005719|GO:0006310|GO:0005524|GO:0000979|GO:0003678|GO:0006351|GO:0031490|GO:0003684|GO:0031011|GO:0071899|GO:0071169|GO:0006281|GO:0016020|GO:0043967|GO:…	49514295	chr19	49513849	+	hs|19q13.33	NM_006666	chr19:49513849-49514295	NM_006666	Hs.515846
A_23_P88249	6.24455	2.6426	6.24455	up	RBM23	RNA binding motif protein 23	FALSE	Homo sapiens RNA binding motif protein 23 (RBM23), transcript variant 1, mRNA [NM_001077351]	55147	GO:0006397|GO:0005515|GO:0016020|GO:0000166|GO:0003723|GO:0005634	23370569	chr14	23370510	-	hs|14q11.2	NM_001077351	chr14:23370569-23370510	NM_001077351	Hs.4997
A_24_P413470	6.23691	2.64083	6.23691	up	TP73	tumor protein p73	FALSE	Homo sapiens tumor protein p73 (TP73), transcript variant 1, mRNA [NM_005427]	7161	GO:0005515|GO:0010468|GO:0060044|GO:0003700|GO:0030054|GO:0006366|GO:0044212|GO:0000981|GO:0009791|GO:0042802|GO:0043231|GO:0034644|GO:0043524|GO:0003690|GO:0006298|GO:0006978|GO:0000785|GO:0010332|GO:0005794|GO:0019901|GO:0010243|GO:0000122|GO:0000978|GO:0048546|GO:0042771|GO:0045793|GO:0005654|GO:0045893|GO:0008134|GO:0010165|GO:0005634|GO:0001836|GO:0046872|GO:0005829|GO:0000187|GO:0002039|GO:…	3649600	chr1	3649541	+	hs|1p36.32	NM_005427	chr1:3649541-3649600	NM_005427	Hs.192132
A_24_P867342	6.2351	2.64041	6.2351	up	AFMID	arylformamidase	FALSE	Homo sapiens arylformamidase (AFMID), transcript variant 3, non-coding RNA [NR_027083]	125061	GO:0034641|GO:0006569|GO:0019441|GO:0004061|GO:0005634|GO:0044281|GO:0034354|GO:0005829	76193269	chr17	76187125	+	hs|17q25.3	NR_027083	chr17:76187125-76193269	NR_027083	Hs.558614
A_23_P257905	6.23227	2.63976	6.23227	up	CENPB	centromere protein B, 80kDa	FALSE	Homo sapiens centromere protein B, 80kDa (CENPB), mRNA [NM_001810]	1059	GO:0043565|GO:0006355|GO:0005694|GO:0003696|GO:0003682|GO:0019237|GO:0005634|GO:0000775	3765453	chr20	3765394	-	hs|20p13	NM_001810	chr20:3765453-3765394	NM_001810	Hs.516855
A_24_P346368	6.21398	2.63552	6.21398	up	TMEM248	transmembrane protein 248	FALSE	Homo sapiens transmembrane protein 248 (TMEM248), mRNA [NM_017994]	55069	GO:0016021	66423309	chr7	66423250	+	hs|7q11.21	NM_017994	chr7:66423250-66423309	NM_017994	Hs.488478
A_23_P113417	6.21221	2.63511	6.21221	up	C17orf70	chromosome 17 open reading frame 70	FALSE	Homo sapiens chromosome 17 open reading frame 70 (C17orf70), transcript variant 2, mRNA [NM_025161]	80233	GO:0005515|GO:0005737|GO:0006281|GO:0005654|GO:0045111|GO:0003677|GO:0043240	79507457	chr17	79507398	-	hs|17q25.3	NM_025161	chr17:79507457-79507398	NM_025161	Hs.313905
A_23_P155890	6.20373	2.63314	6.20373	up	NAA11	N(alpha)-acetyltransferase 11, NatA catalytic subunit	FALSE	Homo sapiens N(alpha)-acetyltransferase 11, NatA catalytic subunit (NAA11), mRNA [NM_032693]	84779	GO:0031415|GO:0005515|GO:0022626|GO:0004596|GO:0005634|GO:0018002|GO:0006475|GO:0017198|GO:0006474	80246700	chr4	80246641	-	hs|4q21.21	NM_032693	chr4:80246700-80246641	NM_032693	Hs.676048
A_24_P224776	6.2011	2.63252	6.2011	up	LSM4	LSM4 homolog, U6 small nuclear RNA associated (S. cerevisiae)	FALSE	Homo sapiens LSM4 homolog, U6 small nuclear RNA associated (S. cerevisiae) (LSM4), transcript variant 1, mRNA [NM_012321]	25804	GO:0008380|GO:0006397|GO:0005515|GO:0010467|GO:0030532|GO:0043928|GO:0005681|GO:0005688|GO:0005829|GO:0000288	18423452	chr19	18420651	-	hs|19p13.11	NM_012321	chr19:18423452-18420651	NM_012321	Hs.515255
A_24_P223384	6.19965	2.63219	6.19965	up	HIST1H2AB	histone cluster 1, H2ab	FALSE	Homo sapiens histone cluster 1, H2ab (HIST1H2AB), mRNA [NM_003513]	8335	GO:0008150|GO:0046982|GO:0005634|GO:0000786|GO:0003677|GO:0070062	26033520	chr6	26033461	-	hs|6p22.2	NM_003513	chr6:26033520-26033461	NM_003513	Hs.248174
A_23_P214587	6.19264	2.63055	6.19264	up	TRIM26	tripartite motif containing 26	FALSE	Homo sapiens tripartite motif containing 26 (TRIM26), transcript variant 1, mRNA [NM_003449]	7726	GO:0051091|GO:0046597|GO:0045087|GO:0019221|GO:0008270|GO:0005575|GO:0003677|GO:0046872|GO:0060333|GO:0005829	30152921	chr6	30152862	-	hs|6p22.1	NM_003449	chr6:30152921-30152862	NM_003449	Hs.731863
A_23_P116264	6.19243	2.63051	6.19243	up	NRGN	neurogranin (protein kinase C substrate, RC3)	FALSE	Homo sapiens neurogranin (protein kinase C substrate, RC3) (NRGN), transcript variant 1, mRNA [NM_006176]	4900	GO:0035556|GO:0005622|GO:0007165|GO:0005516|GO:0007399	124616851	chr11	124616792	+	hs|11q24.2	NM_006176	chr11:124616792-124616851	NM_006176	Hs.524116
A_33_P3215134	6.1888	2.62966	6.1888	up	ZNF777	zinc finger protein 777	FALSE	Homo sapiens zinc finger protein 777 (ZNF777), mRNA [NM_015694]	27153	GO:0008150|GO:0003674|GO:0006355|GO:0005634|GO:0005575|GO:0003677|GO:0046872|GO:0006351	149128625	chr7	149128566	-	hs|7q36.1	NM_015694	chr7:149128625-149128566	NM_015694	Hs.38512
A_23_P150857	6.18752	2.62936	6.18752	up	SUOX	sulfite oxidase	FALSE	Homo sapiens sulfite oxidase (SUOX), transcript variant 1, mRNA [NM_000456]	6821	GO:0043546|GO:0034641|GO:0005758|GO:0000096|GO:0000098|GO:0005759|GO:0009055|GO:0008482|GO:0044281|GO:0070221|GO:0030151|GO:0020037	56398739	chr12	56398680	+	hs|12q13.2	NM_000456	chr12:56398680-56398739	NM_000456	Hs.558403
A_23_P416036	6.18297	2.6283	6.18297	up	HAUS7	HAUS augmin-like complex, subunit 7	FALSE	Homo sapiens HAUS augmin-like complex, subunit 7 (HAUS7), transcript variant 1, mRNA [NM_017518]	55559	GO:0051297|GO:0007067|GO:0005813|GO:0005737|GO:0005886|GO:0005874|GO:0005819|GO:0005730|GO:0070652|GO:0031996|GO:0051225|GO:0051301	152719858	chrX	152713315	-	hs|Xq28	NM_017518	chrX:152719858-152713315	NM_017518	Hs.170835
A_33_P3235217	6.17655	2.6268	6.17655	up	CTPS1	CTP synthase 1	FALSE	Homo sapiens CTP synthase 1 (CTPS1), transcript variant 1, mRNA [NM_001905]	1503	GO:0006241|GO:0015949|GO:0042493|GO:0055086|GO:0044281|GO:0005524|GO:0005829|GO:0006139|GO:0016020|GO:0042098|GO:0042100|GO:0003883|GO:0044210|GO:0006541	41475925	chr1	41475866	+	hs|1p34.2	NM_001905	chr1:41475866-41475925	NM_001905	Hs.473087
A_23_P93180	6.17565	2.62659	6.17565	up	HIST1H2BC	histone cluster 1, H2bc	FALSE	Homo sapiens histone cluster 1, H2bc (HIST1H2BC), mRNA [NM_003526]	8347	GO:0046982|GO:0050830|GO:0019731|GO:0006334|GO:0006325|GO:0005654|GO:0005634|GO:0000786|GO:0005615|GO:0003677|GO:0070062|GO:0002227	26124042	chr6	26123983	-	hs|6p22.2	NM_003526	chr6:26124042-26123983	NM_003526	Hs.658713
A_24_P67408	6.1746	2.62635	6.1746	up			FALSE	prohibitin pseudogene 11 [Source:HGNC Symbol;Acc:HGNC:39290] [ENST00000420550]			224044308	chr1	224044281	-	hs|1q41		chr1:224044308-224044281
A_23_P49459	6.17229	2.62581	6.17229	up	LOC81691	exonuclease NEF-sp	FALSE	Homo sapiens exonuclease NEF-sp (LOC81691), transcript variant 1, mRNA [NM_030941]	81691	GO:0004527|GO:0090305|GO:0000166|GO:0003723|GO:0005730|GO:0070062	20856077	chr16	20856018	+	hs|16p12.3	NM_030941	chr16:20856018-20856077	NM_030941	Hs.177926
A_22_P00009583	6.1675	2.62469	6.1675	up	FAM83H-AS1	FAM83H antisense RNA 1 (head to head)	FALSE	Homo sapiens FAM83H antisense RNA 1 (head to head) (FAM83H-AS1), long non-coding RNA [NR_033849]	100128338		144827526	chr8	144827467	+	hs|8q24.3	NR_033849	chr8:144827467-144827526	NR_033849	Hs.493171
A_22_P00011339	6.16087	2.62313	6.16087	up	COX8A	cytochrome c oxidase subunit VIIIA (ubiquitous)	FALSE	Homo sapiens cytochrome c oxidase subunit VIIIA (ubiquitous) (COX8A), mRNA [NM_004074]	1351	GO:0022904|GO:0004129|GO:0005743|GO:0044281|GO:0016021|GO:0006091|GO:0055085|GO:0044237	63742160	chr11	63742101	+	hs|11q13.1	NM_004074	chr11:63742101-63742160	NM_004074	Hs.743989
A_23_P203475	6.15552	2.62188	6.15552	up	PRKCDBP	protein kinase C, delta binding protein	FALSE	Homo sapiens protein kinase C, delta binding protein (PRKCDBP), mRNA [NM_145040]	112464	GO:0051898|GO:0005515|GO:0043234|GO:0005737|GO:0030866|GO:0005901|GO:0005080|GO:0070374|GO:0032922	6340269	chr11	6340210	-	hs|11p15.4	NM_145040	chr11:6340269-6340210	NM_145040	Hs.434044
A_23_P160881	6.15478	2.62171	6.15478	up	SMPDL3B	sphingomyelin phosphodiesterase, acid-like 3B	FALSE	Homo sapiens sphingomyelin phosphodiesterase, acid-like 3B (SMPDL3B), transcript variant 2, mRNA [NM_001009568]	27293	GO:0008150|GO:0003674|GO:0006685|GO:0016798|GO:0004767|GO:0005615|GO:0070062	28282517	chr1	28282374	+	hs|1p35.3	NM_001009568	chr1:28282374-28282517	NM_001009568	Hs.123659
A_24_P245358	6.15238	2.62115	6.15238	up	ATP5A1	ATP synthase, H+ transporting, mitochondrial F1 complex, alpha subunit 1, cardiac muscle	FALSE	Homo sapiens ATP synthase, H+ transporting, mitochondrial F1 complex, alpha subunit 1, cardiac muscle (ATP5A1), transcript variant 1, mRNA [NM_001001937]	498	GO:0006629|GO:0005515|GO:0042288|GO:0005886|GO:0005743|GO:0009790|GO:0044281|GO:0005739|GO:0006754|GO:0008180|GO:0046961|GO:0005759|GO:0016887|GO:0044237|GO:0070062|GO:0022857|GO:0005524|GO:0005753|GO:0022904|GO:0016020|GO:0001937|GO:0042776|GO:0046933|GO:0015991|GO:0045261	43666447	chr18	43666388	-	hs|18q21.1	NM_001001937	chr18:43666447-43666388	NM_001001937	Hs.298280
A_23_P91657	6.15125	2.62088	6.15125	up	EWSR1	EWS RNA-binding protein 1	FALSE	Homo sapiens EWS RNA-binding protein 1 (EWSR1), transcript variant 1, mRNA [NM_013986]	2130	GO:0005515|GO:0005516|GO:0006355|GO:0005886|GO:0003723|GO:0005730|GO:0005634|GO:0006351|GO:0042802|GO:0005737|GO:0000166|GO:0005654|GO:0008270	29688581	chr22	29688522	+	hs|22q12.2	NM_013986	chr22:29688522-29688581	NM_013986	Hs.374477
A_21_P0011789	6.14959	2.62049	6.14959	up	XLOC_l2_007176		FALSE	BROAD Institute lincRNA (XLOC_l2_007176), lincRNA [TCONS_l2_00013434]			3527169	chr2	3527110	+	hs|2p25.3		chr2:3527110-3527169
A_23_P88753	6.14489	2.61939	6.14489	up	TSR3	TSR3, 20S rRNA accumulation, homolog (S. cerevisiae)	FALSE	Homo sapiens TSR3, 20S rRNA accumulation, homolog (S. cerevisiae) (TSR3), mRNA [NM_001001410]	115939	GO:0030490	1400066	chr16	1399902	-	hs|16p13.3	NM_001001410	chr16:1400066-1399902	NM_001001410	Hs.134846
A_23_P32029	6.13596	2.61729	6.13596	up	SLC35D2	solute carrier family 35 (UDP-GlcNAc/UDP-glucose transporter), member D2	FALSE	Homo sapiens solute carrier family 35 (UDP-GlcNAc/UDP-glucose transporter), member D2 (SLC35D2), transcript variant 1, mRNA [NM_007001]	11046	GO:0005338|GO:0005975|GO:0008643|GO:0005575|GO:0044281|GO:0055085|GO:0006024|GO:0042339|GO:0008150|GO:0000139|GO:0018146|GO:0009405|GO:0016021|GO:0030203	99084331	chr9	99083616	-	hs|9q22.32	NM_007001	chr9:99084331-99083616	NM_007001	Hs.494556
A_33_P3365077	6.12923	2.61571	6.12923	up	OR2G2	olfactory receptor, family 2, subfamily G, member 2	FALSE	Homo sapiens olfactory receptor, family 2, subfamily G, member 2 (OR2G2), mRNA [NM_001001915]	81470	GO:0050911|GO:0004984|GO:0007186|GO:0005886|GO:0004930|GO:0016021	247752615	chr1	247752556	+	hs|1q44	NM_001001915	chr1:247752556-247752615	NM_001001915	Hs.690208
A_23_P77593	6.12777	2.61536	6.12777	up	VAC14	Vac14 homolog (S. cerevisiae)	FALSE	Homo sapiens Vac14 homolog (S. cerevisiae) (VAC14), mRNA [NM_018052]	55697	GO:0005515|GO:0006661|GO:0005783|GO:0043550|GO:0044281|GO:0070772|GO:0007165|GO:0000139|GO:0031901|GO:0031902|GO:0016032|GO:0004872|GO:0006644|GO:0010008	70729456	chr16	70726825	-	hs|16q22.1	NM_018052	chr16:70729456-70726825	NM_018052	Hs.445061
A_33_P3412900	6.12755	2.61531	6.12755	up	CBLN3	cerebellin 3 precursor	FALSE	Homo sapiens cerebellin 3 precursor (CBLN3), mRNA [NM_001039771]	643866	GO:0030054|GO:0005794|GO:0005783|GO:0045202|GO:0005615	24895813	chr14	24895754	-	hs|14q12	NM_001039771	chr14:24895813-24895754	NM_001039771	Hs.207603
A_23_P46871	6.12486	2.61468	6.12486	up	SLC29A3	solute carrier family 29 (equilibrative nucleoside transporter), member 3	FALSE	Homo sapiens solute carrier family 29 (equilibrative nucleoside transporter), member 3 (SLC29A3), transcript variant 1, mRNA [NM_018344]	55315	GO:0005337|GO:0031902|GO:0016021|GO:0005765|GO:0055085	73122681	chr10	73122622	+	hs|10q22.1	NM_018344	chr10:73122622-73122681	NM_018344	Hs.438419
A_33_P3230103	6.12025	2.61359	6.12025	up	RNFT2	ring finger protein, transmembrane 2	FALSE	Homo sapiens ring finger protein, transmembrane 2 (RNFT2), transcript variant 2, mRNA [NM_032814]	84900	GO:0008270|GO:0016021	117204702	chr12	117204643	+	hs|12q24.22	NM_032814	chr12:117204643-117204702	NM_032814	Hs.437195
A_23_P134953	6.09811	2.60836	6.09811	up	PLIN2	perilipin 2	FALSE	Homo sapiens perilipin 2 (PLIN2), transcript variant 1, mRNA [NM_001122]	123	GO:0005811|GO:0014070|GO:0005886|GO:0019915|GO:0005783|GO:0042493|GO:0005634|GO:0005576|GO:0044281|GO:0015909|GO:0044255|GO:0005829	19116429	chr9	19116370	-	hs|9p22.1	NM_001122	chr9:19116429-19116370	NM_001122	Hs.3416
A_24_P226278	6.09699	2.6081	6.09699	up	JADE2	jade family PHD finger 2	FALSE	Homo sapiens jade family PHD finger 2 (JADE2), transcript variant 3, mRNA [NM_015288]	23338	GO:0043981|GO:0043983|GO:0043982|GO:0043966|GO:0043984|GO:0000123|GO:0008270|GO:0005654|GO:0060395|GO:0070062	133914924	chr5	133914865	+	hs|5q31.1	NM_015288	chr5:133914865-133914924	NM_015288	Hs.732155
A_24_P66932	6.0935	2.60727	6.0935	up	LOC729080	glycine cleavage system protein H (aminomethyl carrier) pseudogene	FALSE	Homo sapiens glycine cleavage system protein H (aminomethyl carrier) pseudogene (LOC729080), non-coding RNA [NR_033244]	729080		141276021	chr5	141275962	-	hs|5q31.3	NR_033244	chr5:141276021-141275962	NR_033244	Hs.730564
A_22_P00006353	6.08952	2.60633	6.08952	up	lnc-FARP1-1	lnc-FARP1-1:1	FALSE	LNCipedia lincRNA (lnc-FARP1-1), lincRNA [lnc-FARP1-1:1]			99230997	chr13	99230938	+	hs|13q32.2		chr13:99230938-99230997		Hs.594160
A_23_P63896	6.08913	2.60624	6.08913	up	FAS	Fas cell surface death receptor	FALSE	Homo sapiens Fas cell surface death receptor (FAS), transcript variant 1, mRNA [NM_000043]	355	GO:0005515|GO:0019724|GO:0031265|GO:0031264|GO:0097284|GO:0097049|GO:0048536|GO:0042802|GO:0045619|GO:0051260|GO:0070062|GO:0032464|GO:0071285|GO:0009986|GO:0009636|GO:0051384|GO:0007623|GO:0045121|GO:0009897|GO:0002377|GO:0004888|GO:0008625|GO:2001239|GO:0005886|GO:0006927|GO:0006925|GO:0005634|GO:0006924|GO:0005829|GO:0005737|GO:0004872|GO:0045637|GO:2001241|GO:0004871|GO:0019900|GO:0043066|GO:…	90774604	chr10	90774545	+	hs|10q23.31	NM_000043	chr10:90774545-90774604	NM_000043	Hs.244139
A_33_P3422294	6.0848	2.60521	6.0848	up			FALSE				106531045	chr5	106530986	+	hs|5q21.3		chr5:106530986-106531045
A_23_P164623	6.07082	2.60189	6.07082	up	ZBTB45	zinc finger and BTB domain containing 45	FALSE	Homo sapiens zinc finger and BTB domain containing 45 (ZBTB45), mRNA [NM_032792]	84878	GO:0006355|GO:0005634|GO:0003677|GO:0046872|GO:0006351	59024971	chr19	59024912	-	hs|19q13.43	NM_032792	chr19:59024971-59024912	NM_032792	Hs.515662
A_23_P170058	6.07003	2.6017	6.07003	up	PSMB2	proteasome (prosome, macropain) subunit, beta type, 2	FALSE	Homo sapiens proteasome (prosome, macropain) subunit, beta type, 2 (PSMB2), transcript variant 1, mRNA [NM_002794]	5690	GO:0005515|GO:0002474|GO:0010467|GO:0014070|GO:0090263|GO:0005634|GO:0044281|GO:0031145|GO:0005829|GO:0004298|GO:0034641|GO:0000082|GO:0016032|GO:0090090|GO:0070062|GO:0006977|GO:0000209|GO:0005839|GO:0000502|GO:0043066|GO:0006521|GO:0051437|GO:0042590|GO:0006915|GO:0010243|GO:0042981|GO:0051436|GO:0051439|GO:0016020|GO:0002479|GO:0005654|GO:0000278	36101911	chr1	36096888	-	hs|1p34.3	NM_002794	chr1:36101911-36096888	NM_002794	Hs.471441
A_23_P114095	6.06399	2.60027	6.06399	up	MBTPS2	membrane-bound transcription factor peptidase, site 2	FALSE	Homo sapiens membrane-bound transcription factor peptidase, site 2 (MBTPS2), mRNA [NM_015884]	51360	GO:0051091|GO:0005737|GO:0000139|GO:0031293|GO:0044281|GO:0016021|GO:0006987|GO:0004222|GO:0044267|GO:0046872|GO:0030968|GO:0008203	21900808	chrX	21900749	+	hs|Xp22.11	NM_015884	chrX:21900749-21900808	NM_015884	Hs.443490
A_23_P12241	6.06204	2.5998	6.06204	up	MCOLN3	mucolipin 3	FALSE	Homo sapiens mucolipin 3 (MCOLN3), transcript variant 1, mRNA [NM_018298]	55283	GO:0005737|GO:0034220|GO:0042491|GO:0005886|GO:0070588|GO:0007626|GO:0016021|GO:0055085	85488028	chr1	85487863	-	hs|1p22.3	NM_018298	chr1:85488028-85487863	NM_018298	Hs.535239
A_23_P70480	6.05328	2.59772	6.05328	up	HIST1H4L	histone cluster 1, H4l	FALSE	Homo sapiens histone cluster 1, H4l (HIST1H4L), mRNA [NM_003546]	8368	GO:0005515|GO:0010467|GO:0006325|GO:0005634|GO:0045653|GO:0000723|GO:0000183|GO:0000786|GO:0070062|GO:0035574|GO:0035575|GO:0046982|GO:0006334|GO:0006335|GO:0005576|GO:0006336|GO:0000228|GO:0003677|GO:0032776|GO:0034080|GO:0043234|GO:0016020|GO:0045814|GO:0040029|GO:0005654|GO:0000278	27841008	chr6	27840949	-	hs|6p22.1	NM_003546	chr6:27841008-27840949	NM_003546	Hs.533295
A_22_P00018423	6.05277	2.5976	6.05277	up	lnc-RP11-410N8.4.1-2	lnc-RP11-410N8.4.1-2:1	FALSE	ie56h11.y5 Melton Normalized Human Islet 4 N4-HIS 1 Homo sapiens cDNA clone IMAGE:5671149 5', mRNA sequence [CK903429]			31148981	chr20	31148922	+	hs|20q11.21	CK903429	chr20:31148922-31148981		Hs.664590
A_23_P41143	6.05106	2.59719	6.05106	up	APEH	acylaminoacyl-peptide hydrolase	FALSE	Homo sapiens acylaminoacyl-peptide hydrolase (APEH), mRNA [NM_001640]	327	GO:0031965|GO:0005737|GO:0004252|GO:0006508|GO:0008242|GO:0050435|GO:0070062	49719800	chr3	49719361	+	hs|3p21.31	NM_001640	chr3:49719361-49719800	NM_001640	Hs.517969
A_22_P00023206	6.05089	2.59715	6.05089	up	MORF4L2-AS1	MORF4L2 antisense RNA 1	FALSE	Homo sapiens MORF4L2 antisense RNA 1 (MORF4L2-AS1), long non-coding RNA [NR_038978]	340544		102946598	chrX	102946539	+	hs|Xq22.2	NR_038978	chrX:102946539-102946598	NR_038978	Hs.441076
A_33_P3312258	6.04704	2.59623	6.04704	up	TUBB	tubulin, beta class I	FALSE	Homo sapiens tubulin, beta class I (TUBB), transcript variant 1, mRNA [NM_001293212]	203068	GO:0005515|GO:0051258|GO:0042288|GO:0042267|GO:0003924|GO:0006928|GO:0005634|GO:0032403|GO:0005829|GO:0000086|GO:0005641|GO:0005856|GO:0007017|GO:0031625|GO:0070062|GO:0006996|GO:0009987|GO:0005874|GO:0019904|GO:0005525|GO:0051225|GO:0044297|GO:0006184|GO:0030705|GO:0032794|GO:0005198|GO:0005200|GO:0000278|GO:0051301	30692815	chr6	30692703	+	hs|6p21.33	NM_001293212	chr6:30692703-30692815	NM_001293212	Hs.636480
A_23_P8055	6.0429	2.59524	6.0429	up	NRM	nurim (nuclear envelope membrane protein)	FALSE	Homo sapiens nurim (nuclear envelope membrane protein) (NRM), transcript variant 1, mRNA [NM_007243]	11270	GO:0008150|GO:0003674|GO:0016020|GO:0005637|GO:0005654|GO:0005634|GO:0016021|GO:0005635	30656220	chr6	30656161	-	hs|6p21.33	NM_007243	chr6:30656220-30656161	NM_007243	Hs.519993
A_33_P3340624	6.03897	2.5943	6.03897	up			FALSE	D-dopachrome tautomerase pseudogene 1 [Source:HGNC Symbol;Acc:HGNC:44546] [ENST00000443589]			38556995	chr3	38556939	-	hs|3p22.2		chr3:38556995-38556939
A_32_P203515	6.03282	2.59283	6.03282	up	SPECC1L	sperm antigen with calponin homology and coiled-coil domains 1-like	FALSE	Homo sapiens sperm antigen with calponin homology and coiled-coil domains 1-like (SPECC1L), transcript variant 1, mRNA [NM_015330]	23384	GO:0030835|GO:0007049|GO:0005737|GO:0031941|GO:0030036|GO:0016477|GO:0005815|GO:0007026|GO:0005819|GO:0005921|GO:0051301	24812987	chr22	24812928	+	hs|22q11.23	NM_015330	chr22:24812928-24812987	NM_015330	Hs.474384
A_24_P569294	6.02772	2.59161	6.02772	up	MRPS12	mitochondrial ribosomal protein S12	FALSE	Homo sapiens mitochondrial ribosomal protein S12 (MRPS12), transcript variant 1, mRNA [NM_021107]	6183	GO:0070124|GO:0005515|GO:0070125|GO:0070126|GO:0032543|GO:0006996|GO:0003735|GO:0015935|GO:0005761|GO:0005743	39423496	chr19	39423438	+	hs|19q13.2	NM_021107	chr19:39423438-39423496	NM_021107	Hs.411125
A_23_P66599	6.02553	2.59109	6.02553	up	VPS25	vacuolar protein sorting 25 homolog (S. cerevisiae)	FALSE	Homo sapiens vacuolar protein sorting 25 homolog (S. cerevisiae) (VPS25), mRNA [NM_032353]	84313	GO:0005515|GO:0000814|GO:0006355|GO:0005730|GO:0005634|GO:0043328|GO:0006351|GO:0042803|GO:0005829|GO:0005739|GO:0005198|GO:0016197|GO:0061024|GO:0005654|GO:0010008|GO:0070062	40931379	chr17	40931320	+	hs|17q21.31	NM_032353	chr17:40931320-40931379	NM_032353	Hs.500165
A_32_P514599	6.02079	2.58995	6.02079	up			FALSE	heat shock 60kDa protein 1 (chaperonin) pseudogene 6 [Source:HGNC Symbol;Acc:HGNC:5267] [ENST00000388967]			36809424	chr3	36809365	-	hs|3p22.2		chr3:36809424-36809365
A_19_P00803360	6.01883	2.58948	6.01883	up	LOC730101	uncharacterized LOC730101	FALSE	Homo sapiens uncharacterized LOC730101 (LOC730101), transcript variant 1, long non-coding RNA [NR_024403]	730101		52531377	chr6	52531318	+	hs|6p12.2	NR_024403	chr6:52531318-52531377	NR_024403	Hs.7921
A_23_P112311	6.01277	2.58803	6.01277	up	TRIM32	tripartite motif containing 32	FALSE	Homo sapiens tripartite motif containing 32 (TRIM32), transcript variant 1, mRNA [NM_012210]	22954	GO:0005515|GO:0005863|GO:0043130|GO:0045732|GO:0004842|GO:0032479|GO:0016567|GO:0030307|GO:0016874|GO:0003723|GO:0048147|GO:0005634|GO:0043621|GO:2000147|GO:0005829|GO:0051091|GO:0005737|GO:0051092|GO:0042787|GO:0050769|GO:0045444|GO:0032481|GO:0043123|GO:0009411|GO:0000209|GO:0030335|GO:0003713|GO:0032897|GO:0045787|GO:0030957|GO:0045862|GO:0045666|GO:0045087|GO:0008270|GO:0017022|GO:0031369|GO:…	119462531	chr9	119462472	+	hs|9q33.1	NM_012210	chr9:119462472-119462531	NM_012210	Hs.591910
A_24_P376707	6.00848	2.587	6.00848	up	HDGF	hepatoma-derived growth factor	FALSE	Homo sapiens hepatoma-derived growth factor (HDGF), transcript variant 1, mRNA [NM_004494]	3068	GO:0008283|GO:0001106|GO:0000122|GO:0003677|GO:0005615|GO:0006351|GO:0030968|GO:0001222|GO:0007165|GO:0005737|GO:0000166|GO:0017053|GO:0005654|GO:0006987|GO:0044267|GO:0008083|GO:0008201	156712608	chr1	156712549	-	hs|1q23.1	NM_004494	chr1:156712608-156712549	NM_004494	Hs.743948
A_24_P298027	6.00521	2.58622	6.00521	up	AXIN2	axin 2	FALSE	Homo sapiens axin 2 (AXIN2), mRNA [NM_004655]	8313	GO:0005515|GO:0005881|GO:0008285|GO:0005886|GO:0008013|GO:0008283|GO:0003413|GO:0090263|GO:0030877|GO:0003139|GO:0010718|GO:0038032|GO:0005634|GO:0030282|GO:0090244|GO:0035414|GO:0009950|GO:0005829|GO:0005737|GO:0015630|GO:0042476|GO:0048255|GO:0090090|GO:0005938|GO:0010942|GO:0031625|GO:0070602|GO:0005813|GO:0005794|GO:0019901|GO:0061181|GO:0070411|GO:0014069|GO:0032423|GO:0043570|GO:0043547|GO:…	63554447	chr17	63554388	-	hs|17q24.1	NM_004655	chr17:63554447-63554388	NM_004655	Hs.156527
A_23_P147383	6.00439	2.58602	6.00439	up	GPAA1	glycosylphosphatidylinositol anchor attachment 1	FALSE	Homo sapiens glycosylphosphatidylinositol anchor attachment 1 (GPAA1), mRNA [NM_003801]	8733	GO:0005515|GO:0006501|GO:0034235|GO:0016255|GO:0003923|GO:0006461|GO:0015631|GO:0016020|GO:0005789|GO:0042765|GO:0006621|GO:0044267|GO:0043687	145139629	chr8	145139458	+	hs|8q24.3	NM_003801	chr8:145139458-145139629	NM_003801	Hs.627962
A_24_P121271	5.99876	2.58467	5.99876	up	CPSF6	cleavage and polyadenylation specific factor 6, 68kDa	FALSE	Homo sapiens cleavage and polyadenylation specific factor 6, 68kDa (CPSF6), transcript variant 1, mRNA [NM_007007]	11052	GO:0005515|GO:0006397|GO:0006378|GO:0051262|GO:0003723|GO:0005634|GO:0003729|GO:0042382|GO:0000166|GO:0016020|GO:0030529|GO:0005654|GO:0005849	69656254	chr12	69656195	+	hs|12q15	NM_007007	chr12:69656195-69656254	NM_007007	Hs.369606
A_33_P3355055	5.99301	2.58328	5.99301	up	ARL6IP4	ADP-ribosylation factor-like 6 interacting protein 4	FALSE	Homo sapiens ADP-ribosylation factor-like 6 interacting protein 4 (ARL6IP4), transcript variant 5, mRNA [NM_001278378]	51329	GO:0008380|GO:0006397|GO:0005515|GO:0016607|GO:0005730|GO:0005634	123465817	chr12	123465758	+	hs|12q24.31	NM_001278378	chr12:123465758-123465817	NM_001278378	Hs.103561
A_23_P125408	5.979	2.57991	5.979	up	DOHH	deoxyhypusine hydroxylase/monooxygenase	FALSE	Homo sapiens deoxyhypusine hydroxylase/monooxygenase (DOHH), transcript variant 2, mRNA [NM_031304]	83475	GO:0005515|GO:0008612|GO:0019135|GO:0005575|GO:0044267|GO:0046872|GO:0055114|GO:0043687|GO:0005829	3491420	chr19	3491361	-	hs|19p13.3	NM_031304	chr19:3491420-3491361	NM_031304	Hs.515064
A_23_P80136	5.97593	2.57916	5.97593	up	RRP1	ribosomal RNA processing 1	FALSE	Homo sapiens ribosomal RNA processing 1 (RRP1), mRNA [NM_003683]	8568	GO:0006364|GO:0005730|GO:0005634|GO:0030688	45217927	chr21	45217868	+	hs|21q22.3	NM_003683	chr21:45217868-45217927	NM_003683	Hs.110757
A_24_P361006	5.97588	2.57915	5.97588	up	NDUFA9	NADH dehydrogenase (ubiquinone) 1 alpha subcomplex, 9, 39kDa	FALSE	Homo sapiens NADH dehydrogenase (ubiquinone) 1 alpha subcomplex, 9, 39kDa (NDUFA9), mRNA [NM_005002]	4704	GO:0005515|GO:0050662|GO:0031966|GO:0005743|GO:0005634|GO:0044281|GO:0032403|GO:0003954|GO:0022904|GO:0005747|GO:0005759|GO:0006120|GO:0006814|GO:0008137|GO:0044237	4778950	chr12	4777675	+	hs|12p13.32	NM_005002	chr12:4777675-4778950	NM_005002	Hs.75227
A_21_P0005983	5.97553	2.57907	5.97553	up	LOC100288842	UDP-GlcNAc:betaGal beta-1,3-N-acetylglucosaminyltransferase 5 pseudogene	FALSE	Homo sapiens UDP-GlcNAc:betaGal beta-1,3-N-acetylglucosaminyltransferase 5 pseudogene (LOC100288842), non-coding RNA [NR_027442]	100288842	GO:0000139|GO:0006486|GO:0016021|GO:0008378	123560996	chr9	123560937	+	hs|9q33.2		chr9:123560937-123560996	NR_027442	Hs.706815
A_22_P00011315	5.97504	2.57895	5.97504	up	MLYCD	malonyl-CoA decarboxylase	FALSE	Homo sapiens malonyl-CoA decarboxylase (MLYCD), mRNA [NM_012213]	23417	GO:0005782|GO:0050080|GO:0005102|GO:0046321|GO:0044281|GO:0006085|GO:2001294|GO:0010906|GO:0005739|GO:0005737|GO:0002931|GO:0005759|GO:0006633|GO:0044255|GO:0005777	83945921	chr16	83945862	+	hs|16q23.3	NM_012213	chr16:83945862-83945921	NM_012213	Hs.644610
A_24_P27977	5.97393	2.57868	5.97393	up	TRPM2	transient receptor potential cation channel, subfamily M, member 2	FALSE	Homo sapiens transient receptor potential cation channel, subfamily M, member 2 (TRPM2), transcript variant 1, mRNA [NM_003307]	7226	GO:0005262|GO:0005886|GO:0005272|GO:0055085|GO:0034220|GO:0047631|GO:0005384|GO:0005887|GO:0008152|GO:0070588|GO:0006816|GO:0035725|GO:0033194|GO:0071421	45862270	chr21	45862211	+	hs|21q22.3	NM_003307	chr21:45862211-45862270	NM_003307	Hs.369759
A_24_P108779	5.96998	2.57773	5.96998	up	KCTD17	potassium channel tetramerization domain containing 17	FALSE	Homo sapiens potassium channel tetramerization domain containing 17 (KCTD17), transcript variant 2, mRNA [NM_024681]	79734	GO:0005515|GO:0051260|GO:0042802	37458664	chr22	37458605	+	hs|22q12.3	NM_024681	chr22:37458605-37458664	NM_024681	Hs.517597
[truncated: 1,432 more rows]
