# Supplementary material for: Transgelin is a poor prognostic factor associated with advanced colorectal cancer (CRC) stage promoting tumor growth and migration in a TGFβ-dependent manner
Source: Cell Death Dis. 2020 May 11;11(5):341. doi: 10.1038/s41419-020-2529-6 (PMC7214449; doi:10.1038/s41419-020-2529-6)
Supplement: Supplementary file 2 — Supplementary table 2 [file 41419_2020_2529_MOESM2_ESM.xlsx]

## Sheet: Sheet1
Supplementary table 2. Differentiatlly expressed geens in siTAGLN vs siControl RKO cells
ProbeName	FC ([siTAGLN] vs [siScr])	Log FC ([siTAGLN] vs [siScr])	FC (abs) ([siTAGLN] vs [siScr])	Regulation ([siTAGLN] vs [siScr])	GeneSymbol	GeneName	ControlType	DesiScription	EntrezGeneID	Go	Chromosome End Index_Avadis_	Chromosome Number_Avadis_	Chromosome Start Index_Avadis_	Chromosome Strand_Avadis_	Cytoband	GenbankAccession	GenomicCoordinates	RefSeqAccession	UniGeneID
A_21_P0000744	-4.5191	-2.17604	4.5191	down	LOC100506844	uncharacterized LOC100506844	FALSE	Homo sapiens uncharacterized LOC100506844 (LOC100506844), long non-coding RNA [NR_038269]	100506844		58329728	chr12	58329669	-	hs|12q14.1	NR_038269	chr12:58329728-58329669	NR_038269	Hs.90286
A_33_P3211513	-7.59098	-2.92429	7.59098	down	CLK1	CDC-like kinase 1	FALSE	Homo sapiens CDC-like kinase 1 (CLK1), transcript variant 2, mRNA [NM_001162407]	1195	GO:0005737|GO:0046777|GO:0018105|GO:0008283|GO:0004674|GO:0018107|GO:0043484|GO:0018108|GO:0005634|GO:0004712|GO:0005524|GO:0004715	201726021	chr2	201725962	-	hs|2q33.1	NM_001162407	chr2:201726021-201725962	NM_001162407	Hs.433732
A_33_P3414202	-9.28877	-3.21549	9.28877	down	MBNL3	muscleblind-like splicing regulator 3	FALSE	Homo sapiens muscleblind-like splicing regulator 3 (MBNL3), transcript variant 6, mRNA [NM_001170704]	55796	GO:0008380|GO:0006397|GO:0005737|GO:0043484|GO:0007275|GO:0005634|GO:0046872|GO:0045662	131516295	chrX	131516236	-	hs|Xq26.2	NM_001170704	chrX:131516295-131516236	NM_001170704	Hs.105134
A_33_P3316686	-10.7368	-3.42449	10.7368	down	CYB5R4	cytochrome b5 reductase 4	FALSE	Homo sapiens cytochrome b5 reductase 4 (CYB5R4), mRNA [NM_016230]	51167	GO:0048471|GO:0004128|GO:0005783|GO:0050660|GO:0006801|GO:0006739|GO:0006091|GO:0042593|GO:0046872|GO:0016653|GO:0003032|GO:0003958|GO:0016174|GO:0048468|GO:0030073|GO:0046677|GO:0055114|GO:0020037	84618808	chr6	84618749	+	hs|6q14.2	NM_016230	chr6:84618749-84618808	NM_016230	Hs.5741
A_33_P3300975	-8.65967	-3.11431	8.65967	down	HOXC4	homeobox C4	FALSE	Homo sapiens homeobox C4 (HOXC4), transcript variant 1, mRNA [NM_014620]	3221	GO:0043565|GO:0005515|GO:0006355|GO:0003700|GO:0051216|GO:0071837|GO:0005634|GO:0009952|GO:0006351|GO:0048562	54449814	chr12	54449755	+	hs|12q13.13	NM_014620	chr12:54449755-54449814	NM_014620	Hs.549040
A_33_P3263061	-6.35315	-2.66747	6.35315	down	AK3	adenylate kinase 3	FALSE	Homo sapiens adenylate kinase 3 (AK3), transcript variant 1, mRNA [NM_016282]	50808	GO:0046041|GO:0046033|GO:0046051|GO:0004017|GO:0005525|GO:0005524|GO:0046899|GO:0005739|GO:0016310|GO:0007596|GO:0005759|GO:0046039|GO:0006172	4711217	chr9	4711158	-	hs|9p24.1	NM_016282	chr9:4711217-4711158	NM_016282	Hs.732022
A_24_P278460	-3.12722	-1.64488	3.12722	down	FAR1	fatty acyl CoA reductase 1	FALSE	Homo sapiens fatty acyl CoA reductase 1 (FAR1), mRNA [NM_032228]	84188	GO:0005782|GO:0008611|GO:0044281|GO:0035336|GO:0080019|GO:0050062|GO:0016021|GO:0005778|GO:0044255|GO:0005777|GO:0010025|GO:0046474|GO:0055114	13753138	chr11	13753079	+	hs|11p15.2	NM_032228	chr11:13753079-13753138	NM_032228	Hs.501991
A_21_P0014651	7.49037	2.90504	7.49037	up	LOC100129203	uncharacterized LOC100129203	FALSE	Homo sapiens uncharacterized LOC100129203 (LOC100129203), long non-coding RNA [NR_110295]	100129203		94967266	chr11	94967207	+	hs|11q21	NR_110295	chr11:94967207-94967266	NR_110295	Hs.191599
A_33_P3261031	-7.32948	-2.87371	7.32948	down			FALSE	capicua transcriptional repressor pseudogene 23 [Source:HGNC Symbol;Acc:HGNC:48833] [ENST00000605013]			125352	chr11	125293	+	hs|11p15.5		chr11:125293-125352
A_33_P3364776	-8.26422	-3.04688	8.26422	down			FALSE	suppressor of Ty 5 homolog (S. cerevisiae) [Source:HGNC Symbol;Acc:HGNC:11469] [ENST00000396843]			39932074	chr19	39932015	+	hs|19q13.2	XR_158938	chr19:39932015-39932074	XR_158938	Hs.743150
A_33_P3857091	-4.11561	-2.0411	4.11561	down	LOC286114	uncharacterized LOC286114	FALSE	Homo sapiens uncharacterized LOC286114 (LOC286114), long non-coding RNA [NR_033894]	286114		20852630	chr8	20852571	+	hs|8p21.3	NR_033894	chr8:20852571-20852630	NR_033894	Hs.651884
A_33_P3404480	-4.25302	-2.08849	4.25302	down	MPP4	membrane protein, palmitoylated 4 (MAGUK p55 subfamily member 4)	FALSE	Homo sapiens membrane protein, palmitoylated 4 (MAGUK p55 subfamily member 4) (MPP4), mRNA [NM_033066]	58538	GO:0042734|GO:0005737|GO:0035418|GO:0005654|GO:0043231	202510065	chr2	202510006	-	hs|2q33.1	NM_033066	chr2:202510065-202510006	NM_033066	Hs.63085
A_21_P0007760	-11.855	-3.56743	11.855	down	lnc-MYL2-3	lnc-MYL2-3:1	FALSE	LNCipedia lincRNA (lnc-MYL2-3), lincRNA [lnc-MYL2-3:1]			111458712	chr12	111458653	-	hs|12q24.11		chr12:111458712-111458653
A_33_P3312601	-10.2889	-3.36302	10.2889	down	AADACL4	arylacetamide deacetylase-like 4	FALSE	Homo sapiens arylacetamide deacetylase-like 4 (AADACL4), mRNA [NM_001013630]	343066	GO:0052689|GO:0008152|GO:0016021	12727097	chr1	12727038	+	hs|1p36.21	NM_001013630	chr1:12727038-12727097	NM_001013630	Hs.209954
A_23_P162702	-5.78286	-2.53178	5.78286	down	HECTD4	HECT domain containing E3 ubiquitin protein ligase 4	FALSE	Homo sapiens HECT domain containing E3 ubiquitin protein ligase 4 (HECTD4), mRNA [NM_001109662]	283450	GO:0005737|GO:0004842|GO:0042787|GO:0016874|GO:0006006|GO:0005634|GO:0042593|GO:0016021	112598483	chr12	112598424	-	hs|12q24.13	NM_001109662	chr12:112598483-112598424	NM_001109662	Hs.530943
A_23_P434518	-9.16173	-3.19562	9.16173	down	LFNG	LFNG O-fucosylpeptide 3-beta-N-acetylglucosaminyltransferase	FALSE	Homo sapiens LFNG O-fucosylpeptide 3-beta-N-acetylglucosaminyltransferase (LFNG), transcript variant 2, mRNA [NM_001040168]	3955	GO:0045747|GO:0033829|GO:0007386|GO:0001756|GO:0005576|GO:0014807|GO:0031982|GO:0046872|GO:0032092|GO:0003674|GO:0001541|GO:0030173|GO:0007219|GO:0008152|GO:0009887|GO:0007143|GO:0008593	2568799	chr7	2568740	+	hs|7p22.3	NM_001040168	chr7:2568740-2568799	NM_001040168	Hs.159142
A_19_P00318261	-5.69735	-2.51029	5.69735	down	SNORA26	small nucleolar RNA, H/ACA box 26	FALSE	Homo sapiens small nucleolar RNA, H/ACA box 26 (SNORA26), small nucleolar RNA [NR_003016]	677810		53579526	chr4	53579467	+	hs|4q12	NR_003016	chr4:53579467-53579526	NR_003016	Hs.635034
A_23_P140602	-4.03628	-2.01303	4.03628	down	NGRN	neugrin, neurite outgrowth associated	FALSE	Homo sapiens neugrin, neurite outgrowth associated (NGRN), transcript variant 2, mRNA [NM_001033088]	51335	GO:0030182|GO:0005634|GO:0005576	90814532	chr15	90814473	+	hs|15q26.1	NM_001033088	chr15:90814473-90814532	NM_001033088	Hs.135471
A_24_P252575	-10.5984	-3.40577	10.5984	down	RABGAP1	RAB GTPase activating protein 1	FALSE	Homo sapiens RAB GTPase activating protein 1 (RABGAP1), mRNA [NM_012197]	23637	GO:0005515|GO:0005813|GO:0017137|GO:0005875|GO:0032851|GO:0003677|GO:0005829|GO:0043547|GO:0007049|GO:0015631|GO:0033124|GO:0005097|GO:0005096	125866412	chr9	125866353	+	hs|9q33.3	NM_012197	chr9:125866353-125866412	NM_012197	Hs.271341
A_23_P63459	-5.05993	-2.33912	5.05993	down	COA6	cytochrome c oxidase assembly factor 6	FALSE	Homo sapiens cytochrome c oxidase assembly factor 6 (COA6), transcript variant 1, mRNA [NM_001012985]	388753	GO:0005739|GO:0008150|GO:0004129	234519650	chr1	234519591	+	hs|1q42.2	NM_001012985	chr1:234519591-234519650	NM_001012985	Hs.23198
A_21_P0005215	-6.20609	-2.63368	6.20609	down	MEOX2-AS1	MEOX2 antisense RNA 1 (head to head)	FALSE	Homo sapiens MEOX2 antisense RNA 1 (head to head) (MEOX2-AS1), long non-coding RNA [NR_110094]	101927524		15734885	chr7	15734826	+	hs|7p21.2	NR_110094	chr7:15734826-15734885	NR_110094
A_32_P57810	-4.86377	-2.28207	4.86377	down	RNF157	ring finger protein 157	FALSE	Homo sapiens ring finger protein 157 (RNF157), mRNA [NM_052916]	114804	GO:0008270	74141004	chr17	74140945	-	hs|17q25.1	NM_052916	chr17:74141004-74140945	NM_052916	Hs.500643
A_33_P3265619	-9.27673	-3.21362	9.27673	down			FALSE	DA067175 BRACE2 Homo sapiens cDNA clone BRACE2017010 5', mRNA sequence [DA067175]			107985537	chr6	107985478	-	hs|6q21	DA067175	chr6:107985537-107985478		Hs.582692
A_24_P98006	-9.94758	-3.31434	9.94758	down	MCHR2	melanin-concentrating hormone receptor 2	FALSE	Homo sapiens melanin-concentrating hormone receptor 2 (MCHR2), transcript variant 1, mRNA [NM_001040179]	84539	GO:0007186|GO:0005886|GO:0004930|GO:0016021	100368382	chr6	100368323	-	hs|6q16.2	NM_001040179	chr6:100368382-100368323	NM_001040179	Hs.591342
A_21_P0004081	-9.6349	-3.26827	9.6349	down			FALSE	DB054543 TESTI2 Homo sapiens cDNA clone TESTI2045424 5', mRNA sequence [DB054543]			178882604	chr5	178882545	+	hs|5q35.3		chr5:178882545-178882604		Hs.590334
A_33_P3349404	-12.1268	-3.60012	12.1268	down	CECR2	cat eye syndrome chromosome region, candidate 2	FALSE	Homo sapiens cat eye syndrome chromosome region, candidate 2 (CECR2), transcript variant 1, mRNA [NM_001290047]	27443	GO:0005515|GO:0060122|GO:0005719|GO:0043044|GO:0097194|GO:0001843|GO:0005634|GO:0001842|GO:0007338|GO:0000910|GO:0006309|GO:0007010|GO:0090102|GO:0016192	18029253	chr22	18029194	+	hs|22q11.21	NM_001290047	chr22:18029194-18029253	NM_001290047	Hs.658723
A_23_P43079	-6.24361	-2.64238	6.24361	down	INTS8	integrator complex subunit 8	FALSE	Homo sapiens integrator complex subunit 8 (INTS8), transcript variant 1, mRNA [NM_017864]	55656	GO:0005515|GO:0032039|GO:0016180	95888339	chr8	95886809	+	hs|8q22.1	NM_017864	chr8:95886809-95888339	NM_017864	Hs.727669
A_33_P3303444	-7.85786	-2.97414	7.85786	down	AFM	afamin	FALSE	Homo sapiens afamin (AFM), mRNA [NM_001133]	173	GO:0051180|GO:0072562|GO:0005576|GO:0008431|GO:0005615|GO:0070062	74367635	chr4	74367576	+	hs|4q13.3	NM_001133	chr4:74367576-74367635	NM_001133	Hs.168718
A_33_P3404749	-8.07395	-3.01327	8.07395	down	FMN1	formin 1	FALSE	Homo sapiens formin 1 (FMN1), transcript variant 1, mRNA [NM_001277313]	342184	GO:0005737|GO:0005912|GO:0005886|GO:0005884|GO:0005634|GO:0003779|GO:0045010	33066404	chr15	33066345	-	hs|15q13.3	NM_001277313	chr15:33066404-33066345	NM_001277313	Hs.657649
A_33_P3704738	-8.36488	-3.06434	8.36488	down	FAM74A1	family with sequence similarity 74, member A1	FALSE	Homo sapiens family with sequence similarity 74, member A1 (FAM74A1), long non-coding RNA [NR_026803]	401507	GO:0016021	39371483	chr9	39371424	+	hs|9p13.1	NR_026803	chr9:39371424-39371483	NR_026803	Hs.553802
A_23_P126869	-7.78003	-2.95978	7.78003	down	PADI3	peptidyl arginine deiminase, type III	FALSE	Homo sapiens peptidyl arginine deiminase, type III (PADI3), mRNA [NM_016233]	51702	GO:0018101|GO:0005737|GO:0005509|GO:0004668	17609988	chr1	17609929	+	hs|1p36.13	NM_016233	chr1:17609929-17609988	NM_016233	Hs.149195
A_21_P0003212	-6.5858	-2.71936	6.5858	down			FALSE				195676209	chr3	195676150	-	hs|3q29		chr3:195676209-195676150		Hs.660513
A_24_P166094	-6.71723	-2.74787	6.71723	down	ARFIP1	ADP-ribosylation factor interacting protein 1	FALSE	Homo sapiens ADP-ribosylation factor interacting protein 1 (ARFIP1), transcript variant 1, mRNA [NM_001025595]	27236	GO:0000139|GO:0019904|GO:0070273|GO:0050708|GO:0032588|GO:0006886|GO:0005829	153832979	chr4	153832920	+	hs|4q31.3	NM_001025595	chr4:153832920-153832979	NM_001025595	Hs.416089
A_21_P0009821	-4.56234	-2.18977	4.56234	down	LINC00659	long intergenic non-protein coding RNA 659	FALSE	Homo sapiens long intergenic non-protein coding RNA 659 (LINC00659), transcript variant 1, long non-coding RNA [NR_046224]	100652730		61405847	chr20	61405788	-	hs|20q13.33	NR_046224	chr20:61405847-61405788	NR_046224	Hs.254951
A_33_P3364089	-5.55504	-2.4738	5.55504	down	SLCO1B3	solute carrier organic anion transporter family, member 1B3	FALSE	Homo sapiens solute carrier organic anion transporter family, member 1B3 (SLCO1B3), mRNA [NM_019844]	28234	GO:0016323|GO:0005886|GO:0005887|GO:0015721|GO:0015711|GO:0043252|GO:0008514|GO:0008206|GO:0044281|GO:0055085	21036535	chr12	21036476	+	hs|12p12.2	NM_019844	chr12:21036476-21036535	NM_019844	Hs.504966
A_21_P0005032	-5.31829	-2.41096	5.31829	down	lnc-B3GAT2-3	lnc-B3GAT2-3:10	FALSE	LNCipedia lincRNA (lnc-B3GAT2-3), lincRNA [lnc-B3GAT2-3:10]			72053263	chr6	72053204	-	hs|6q13		chr6:72053263-72053204
A_21_P0007022	-6.09645	-2.60797	6.09645	down	lnc-RAB11FIP2-2	lnc-RAB11FIP2-2:1	FALSE	LNCipedia lincRNA (lnc-RAB11FIP2-2), lincRNA [lnc-RAB11FIP2-2:1]			119589988	chr10	119586602	-	hs|10q26.11		chr10:119589988-119586602
A_24_P268160	-5.06757	-2.34129	5.06757	down	DRAM2	DNA-damage regulated autophagy modulator 2	FALSE	Homo sapiens DNA-damage regulated autophagy modulator 2 (DRAM2), mRNA [NM_178454]	128338	GO:0005737|GO:0005794|GO:0010506|GO:0006915|GO:0016021|GO:0005765|GO:0005764|GO:0043231	111662564	chr1	111662505	-	hs|1p13.3	NM_178454	chr1:111662564-111662505	NM_178454	Hs.485606
A_23_P88249	4.93426	2.30283	4.93426	up	RBM23	RNA binding motif protein 23	FALSE	Homo sapiens RNA binding motif protein 23 (RBM23), transcript variant 1, mRNA [NM_001077351]	55147	GO:0006397|GO:0005515|GO:0016020|GO:0000166|GO:0003723|GO:0005634	23370569	chr14	23370510	-	hs|14q11.2	NM_001077351	chr14:23370569-23370510	NM_001077351	Hs.4997
A_24_P106624	-8.20996	-3.03738	8.20996	down	MEOX2	mesenchyme homeobox 2	FALSE	Homo sapiens mesenchyme homeobox 2 (MEOX2), mRNA [NM_005924]	4223	GO:0005515|GO:0003700|GO:0001757|GO:0008015|GO:0001205|GO:0005634|GO:0007275|GO:0001525|GO:0000978|GO:0006351|GO:0043565|GO:0001077|GO:0005737|GO:0016607|GO:0007519|GO:0070997|GO:0045944|GO:0060021|GO:0060173|GO:0000980	15651278	chr7	15651219	-	hs|7p21.2	NM_005924	chr7:15651278-15651219	NM_005924	Hs.170355
A_19_P00319311	-10.2775	-3.36141	10.2775	down	XLOC_l2_008691		FALSE	BROAD Institute lincRNA (XLOC_l2_008691), lincRNA [TCONS_l2_00016358]			58621347	chr20	58621288	+	hs|20q13.33		chr20:58621288-58621347
A_21_P0001413	-16.8434	-4.07411	16.8434	down	lnc-CAMK1G-5	lnc-CAMK1G-5:5	FALSE	LNCipedia lincRNA (lnc-CAMK1G-5), lincRNA [lnc-CAMK1G-5:5]			208909509	chr1	208907380	+	hs|1q32.2		chr1:208907380-208909509
A_33_P3340961	-11.5549	-3.53043	11.5549	down	LOC100132249	uncharacterized LOC100132249	FALSE	Homo sapiens EEN-B2-L4 mRNA, complete cds. [AF036272]	100132249		45354950	chr9	45354891	-	hs|9p11.2	AF036272	chr9:45354950-45354891		Hs.666365
A_21_P0002608	-7.96682	-2.994	7.96682	down	lnc-GLI2-4	lnc-GLI2-4:3	FALSE	LNCipedia lincRNA (lnc-GLI2-4), lincRNA [lnc-GLI2-4:3]			121345836	chr2	121334884	+	hs|2q14.2		chr2:121334884-121345836
A_24_P117029	-2.79983	-1.48534	2.79983	down	LDLR	low density lipoprotein receptor	FALSE	Homo sapiens low density lipoprotein receptor (LDLR), transcript variant 1, mRNA [NM_000527]	3949	GO:0006629|GO:0005515|GO:2000188|GO:0032050|GO:0005886|GO:0007603|GO:0010899|GO:0044281|GO:0030301|GO:0005764|GO:0030299|GO:0005041|GO:0001948|GO:0034383|GO:0015914|GO:0030229|GO:0034362|GO:0016032|GO:0008203|GO:0042632|GO:0005794|GO:0010867|GO:0009986|GO:0005770|GO:0005509|GO:0030169|GO:0001523|GO:0006898|GO:0006897|GO:0043235|GO:0005905|GO:0070508|GO:0016020|GO:0005887|GO:0042157|GO:0030669|GO:…	11244352	chr19	11244293	+	hs|19p13.2	NM_000527	chr19:11244293-11244352	NM_000527	Hs.713981
A_33_P3418130	-6.95101	-2.79722	6.95101	down	UPRT	uracil phosphoribosyltransferase (FUR1) homolog (S. cerevisiae)	FALSE	Homo sapiens uracil phosphoribosyltransferase (FUR1) homolog (S. cerevisiae) (UPRT), transcript variant 1, mRNA [NM_145052]	139596	GO:0032868|GO:0007565|GO:0005737|GO:0007595|GO:0006222|GO:0005634	74494474	chrX	74494415	+	hs|Xq13.3	NM_145052	chrX:74494415-74494474	NM_145052	Hs.91612
A_21_P0002999	-8.50562	-3.08842	8.50562	down	lnc-CRYBG3-1	lnc-CRYBG3-1:1	FALSE	LNCipedia lincRNA (lnc-CRYBG3-1), lincRNA [lnc-CRYBG3-1:1]			97693948	chr3	97693889	+	hs|3q11.2		chr3:97693889-97693948
A_21_P0009279	-9.84192	-3.29894	9.84192	down	lnc-SEPT9-3	lnc-SEPT9-3:3	FALSE	LNCipedia lincRNA (lnc-SEPT9-3), lincRNA [lnc-SEPT9-3:3]			75556571	chr17	75544201	+	hs|17q25.3		chr17:75544201-75556571
A_21_P0010920	-10.1621	-3.34513	10.1621	down	CTSLP2	cathepsin L pseudogene 2	FALSE	Homo sapiens cathepsin L pseudogene 2 (CTSLP2), non-coding RNA [NR_033407]	1517		48158250	chr10	48158191	+	hs|10q11.22		chr10:48158191-48158250	NR_033407	Hs.568350
A_21_P0013469	-9.52327	-3.25146	9.52327	down	LOC157273	uncharacterized LOC157273	FALSE	Homo sapiens uncharacterized LOC157273 (LOC157273), long non-coding RNA [NR_040039]	157273		9183547	chr8	9183488	+	hs|8p23.1	NR_040039	chr8:9183488-9183547	NR_040039	Hs.650222
A_23_P25503	-4.02663	-2.00957	4.02663	down	FNDC3A	fibronectin type III domain containing 3A	FALSE	Homo sapiens fibronectin type III domain containing 3A (FNDC3A), transcript variant 1, mRNA [NM_001079673]	22862	GO:0012506|GO:0009566|GO:0016337|GO:0060009|GO:0005794|GO:0016020|GO:0001669|GO:0000139|GO:0007286|GO:0016021|GO:0005829	49783521	chr13	49783462	+	hs|13q14.2	NM_001079673	chr13:49783462-49783521	NM_001079673	Hs.508010
A_23_P23829	-9.09328	-3.1848	9.09328	down	CD34	CD34 molecule	FALSE	Homo sapiens CD34 molecule (CD34), transcript variant 2, mRNA [NM_001773]	947	GO:2001214|GO:0060290|GO:0050900|GO:0005764|GO:0071636|GO:0061042|GO:0016337|GO:0009925|GO:0001894|GO:1900168|GO:0072089|GO:0032720|GO:0071425|GO:0036053|GO:0005887|GO:0050776|GO:0071971|GO:0035759|GO:0009897|GO:0008134|GO:0072011|GO:0048471|GO:0071657|GO:0032733|GO:0005886|GO:0042482|GO:0008283|GO:0016324|GO:0005737|GO:0045019|GO:0048870|GO:0072254|GO:1900041|GO:0030097|GO:0003158|GO:0043199|GO:…	208060668	chr1	208060609	-	hs|1q32.2	NM_001773	chr1:208060668-208060609	NM_001773	Hs.374990
A_23_P402610	-3.78705	-1.92107	3.78705	down	PFAS	phosphoribosylformylglycinamidine synthase	FALSE	Homo sapiens phosphoribosylformylglycinamidine synthase (PFAS), mRNA [NM_012393]	5198	GO:0009168|GO:0042493|GO:0055086|GO:0044281|GO:0005524|GO:0009156|GO:0046872|GO:0005829|GO:0004642|GO:0005737|GO:0006144|GO:0070062|GO:0006164|GO:0006189|GO:0006541	8173096	chr17	8173037	+	hs|17p13.1	NM_012393	chr17:8173037-8173096	NM_012393	Hs.573976
A_23_P205830	-2.9939	-1.58203	2.9939	down	BTBD1	BTB (POZ) domain containing 1	FALSE	Homo sapiens BTB (POZ) domain containing 1 (BTBD1), transcript variant 1, mRNA [NM_025238]	53339	GO:0005515|GO:0043234|GO:0016567|GO:0000932|GO:0043393	83685175	chr15	83685163	-	hs|15q25.2	NM_025238	chr15:83685175-83685163	NM_025238	Hs.459149
A_23_P23296	-5.02718	-2.32975	5.02718	down	PKP1	plakophilin 1	FALSE	Homo sapiens plakophilin 1 (PKP1), transcript variant 1b, mRNA [NM_000299]	5317	GO:0030057|GO:0005515|GO:0005882|GO:0005886|GO:0006915|GO:0005634|GO:0007275|GO:0030280|GO:0019215|GO:0006921|GO:0043231|GO:0007165|GO:0016337|GO:0045110|GO:0005654|GO:0004871|GO:0007155|GO:0005521|GO:0070062	201297975	chr1	201297916	+	hs|1q32.1	NM_000299	chr1:201297916-201297975	NM_000299	Hs.497350
A_21_P0006918	-4.5558	-2.1877	4.5558	down	lnc-ADRB1-1	lnc-ADRB1-1:1	FALSE	on86d04.s1 Soares_NFL_T_GBC_S1 Homo sapiens cDNA clone IMAGE:1563559 3', mRNA sequence [AA928102]			115802436	chr10	115802377	+	hs|10q25.3		chr10:115802377-115802436		Hs.602854
A_33_P3274478	-9.62743	-3.26715	9.62743	down	UNC119B	unc-119 homolog B (C. elegans)	FALSE	Homo sapiens unc-119 homolog B (C. elegans) (UNC119B), mRNA [NM_001080533]	84747	GO:0005515|GO:0042953|GO:0006996|GO:0060271|GO:0035869|GO:0072372|GO:0008289|GO:0005829	121159798	chr12	121159739	+	hs|12q24.31	NM_001080533	chr12:121159739-121159798	NM_001080533	Hs.127610
A_33_P3236071	-9.88341	-3.30501	9.88341	down	CLEC1B	C-type lectin domain family 1, member B	FALSE	Homo sapiens C-type lectin domain family 1, member B (CLEC1B), transcript variant 1, mRNA [NM_016509]	51266	GO:0005515|GO:0005887|GO:0030246|GO:0006952|GO:0030220|GO:0007166|GO:0004888	10149579	chr12	10149520	-	hs|12p13.2	NM_016509	chr12:10149579-10149520	NM_016509	Hs.409794
A_21_P0007922	-7.92718	-2.98681	7.92718	down	LINC01072	long intergenic non-protein coding RNA 1072	FALSE	Homo sapiens long intergenic non-protein coding RNA 1072 (LINC01072), long non-coding RNA [NR_126380]	104355137		20677326	chr13	20677267	+	hs|13q12.11		chr13:20677267-20677326	NR_126380
A_21_P0010761	-8.86919	-3.1488	8.86919	down	LINC01359	long intergenic non-protein coding RNA 1359	FALSE	Homo sapiens long intergenic non-protein coding RNA 1359 (LINC01359), long non-coding RNA [NR_119383]	101927084		65445343	chr1	65445284	-	hs|1p31.3	NR_119383	chr1:65445343-65445284	NR_119383	Hs.734218
A_33_P3358712	-7.71626	-2.9479	7.71626	down			FALSE	polymerase (RNA) II (DNA directed) polypeptide M [Source:HGNC Symbol;Acc:HGNC:14862] [ENST00000464277]			57999307	chr15	57999248	+	hs|15q21.3	AY341344	chr15:57999248-57999307		Hs.437256
A_21_P0010562	-7.61566	-2.92897	7.61566	down	XLOC_l2_000427		FALSE	BROAD Institute lincRNA (XLOC_l2_000427), lincRNA [TCONS_l2_00000598]			149666092	chr1	149666033	+	hs|1q21.2		chr1:149666033-149666092		Hs.271249
A_23_P502641	3.02307	1.59601	3.02307	up	SEC22C	SEC22 vesicle trafficking protein homolog C (S. cerevisiae)	FALSE	Homo sapiens SEC22 vesicle trafficking protein homolog C (S. cerevisiae) (SEC22C), transcript variant 1, mRNA [NM_032970]	9117	GO:0006888|GO:0005484|GO:0005783|GO:0000149|GO:0005789|GO:0031201|GO:0048280|GO:0016021|GO:0015031|GO:0006887	42599114	chr3	42597473	-	hs|3p22.1	NM_032970	chr3:42599114-42597473	NM_032970	Hs.445892
A_24_P192994	-9.10785	-3.18711	9.10785	down	FADS1	fatty acid desaturase 1	FALSE	Homo sapiens fatty acid desaturase 1 (FADS1), mRNA [NM_013402]	3992	GO:0046456|GO:0006355|GO:0006636|GO:0000248|GO:0005506|GO:0007267|GO:0044281|GO:0036109|GO:0008654|GO:0043651|GO:0043231|GO:0033559|GO:0005739|GO:0016020|GO:0005789|GO:0016491|GO:0045595|GO:0016021|GO:0044255|GO:0055114|GO:0009267|GO:0020037	61567185	chr11	61567126	-	hs|11q12.2	NM_013402	chr11:61567185-61567126	NM_013402	Hs.503546
A_21_P0002897	-9.46019	-3.24187	9.46019	down			FALSE				157734067	chr3	157734008	-	hs|3q25.32		chr3:157734067-157734008
A_21_P0012703	-8.03588	-3.00646	8.03588	down	XLOC_l2_011415		FALSE	BROAD Institute lincRNA (XLOC_l2_011415), lincRNA [TCONS_l2_00021481]			188891983	chr4	188891587	-	hs|4q35.2		chr4:188891983-188891587
A_21_P0006180	-5.42474	-2.43955	5.42474	down	lnc-CENPP-1	lnc-CENPP-1:1	FALSE	LNCipedia lincRNA (lnc-CENPP-1), lincRNA [lnc-CENPP-1:1]			95435756	chr9	95435697	+	hs|9q22.31		chr9:95435697-95435756
A_33_P3272117	2.44931	1.29238	2.44931	up	ASPSCR1	alveolar soft part sarcoma chromosome region, candidate 1	FALSE	Homo sapiens alveolar soft part sarcoma chromosome region, candidate 1 (ASPSCR1), transcript variant 1, mRNA [NM_024083]	79058	GO:0005515|GO:0012506|GO:0048471|GO:0005886|GO:0042593|GO:0005575|GO:0006886|GO:0043231|GO:0005829|GO:0012505|GO:0003674|GO:0008150|GO:0046324|GO:0033116|GO:0061024|GO:0009898|GO:0005654|GO:0019898	79967064	chr17	79967005	+	hs|17q25.3	NM_024083	chr17:79967005-79967064	NM_024083	Hs.298351
A_32_P22338	5.26274	2.39581	5.26274	up	PDCD6IP	programmed cell death 6 interacting protein	FALSE	Homo sapiens programmed cell death 6 interacting protein (PDCD6IP), transcript variant 1, mRNA [NM_013374]	10015	GO:0001772|GO:0005515|GO:0042470|GO:0017124|GO:0006997|GO:0005815|GO:0031871|GO:0019058|GO:0006915|GO:0010824|GO:0015031|GO:0070971|GO:0031982|GO:0042803|GO:0005829|GO:0000920|GO:0005737|GO:0016020|GO:0016032|GO:0007080|GO:0005925|GO:0070062|GO:0048306	33894166	chr3	33894107	+	hs|3p22.3	NM_013374	chr3:33894107-33894166	NM_013374	Hs.475896
A_24_P207150	6.01388	2.5883	6.01388	up	UBE3A	ubiquitin protein ligase E3A	FALSE	Homo sapiens ubiquitin protein ligase E3A (UBE3A), transcript variant 3, mRNA [NM_130839]	7337	GO:0005515|GO:0006511|GO:0000502|GO:0004842|GO:0060736|GO:0016874|GO:0003713|GO:2000058|GO:0005634|GO:0014068|GO:0051865|GO:0005829|GO:0001541|GO:0005737|GO:0042787|GO:0007420|GO:0045944|GO:0006508|GO:0042752|GO:0016032|GO:0070936|GO:0035037|GO:0030521	25582924	chr15	25582865	-	hs|15q11.2	NM_130839	chr15:25582924-25582865	NM_130839	Hs.598862
A_21_P0000083	3.35229	1.74515	3.35229	up	CLCN2	chloride channel, voltage-sensitive 2	FALSE	Homo sapiens chloride channel, voltage-sensitive 2 (CLCN2), transcript variant 1, mRNA [NM_004366]	1181	GO:0044070|GO:0034220|GO:0060041|GO:0005886|GO:0005247|GO:0034707|GO:0006810|GO:0034765|GO:0060689|GO:0055085	184064108	chr3	184064049	-	hs|3q27.1	NM_004366	chr3:184064108-184064049	NM_004366	Hs.436847
A_24_P12065	-3.66172	-1.87252	3.66172	down	CCNG2	cyclin G2	FALSE	Homo sapiens cyclin G2 (CCNG2), mRNA [NM_004354]	901	GO:0007067|GO:0005737|GO:0051726|GO:0000075|GO:0051301	78090476	chr4	78090417	+	hs|4q21.1	NM_004354	chr4:78090417-78090476	NM_004354	Hs.740456
A_23_P49546	-3.69096	-1.884	3.69096	down	GRIN2C	glutamate receptor, ionotropic, N-methyl D-aspartate 2C	FALSE	Homo sapiens glutamate receptor, ionotropic, N-methyl D-aspartate 2C (GRIN2C), transcript variant 1, mRNA [NM_000835]	2905	GO:0005515|GO:0030054|GO:0005886|GO:0017146|GO:0005234|GO:0007268|GO:0030425|GO:0008104|GO:0034220|GO:0004972|GO:0045211|GO:0006810|GO:0050885|GO:0005261|GO:0033058|GO:0042177|GO:0009611|GO:0035249|GO:0060079|GO:0014069|GO:0007215|GO:0030165|GO:0035235|GO:0047485|GO:0005887	72838263	chr17	72838204	-	hs|17q25.1	NM_000835	chr17:72838263-72838204	NM_000835	Hs.436980
A_33_P3272938	-3.78971	-1.92209	3.78971	down	NLRC4	NLR family, CARD domain containing 4	FALSE	Homo sapiens NLR family, CARD domain containing 4 (NLRC4), transcript variant 4, mRNA [NM_001302504]	58484	GO:0005515|GO:0004842|GO:0004869|GO:0016567|GO:0005634|GO:0002218|GO:0035872|GO:0042803|GO:0005829|GO:0042802|GO:0005622|GO:0043523|GO:0005737|GO:0051092|GO:0006954|GO:0051260|GO:0005876|GO:0090307|GO:0042742|GO:0043066|GO:0000287|GO:0043065|GO:0006919|GO:0072557|GO:0050702|GO:0009966|GO:0005524|GO:0070269|GO:0045087|GO:0016045	32477544	chr2	32466193	-	hs|2p22.3	NM_001302504	chr2:32477544-32466193	NM_001302504	Hs.574741
A_19_P00319069	-7.60853	-2.92762	7.60853	down	lnc-IL1R2-2	lnc-IL1R2-2:1	FALSE	Homo sapiens cDNA FLJ31315 fis, clone LIVER1000303. [AK055877]			102600486	chr2	102600427	+	hs|2q11.2		chr2:102600427-102600486		Hs.516245
A_23_P102037	-6.20155	-2.63263	6.20155	down	COQ10B	coenzyme Q10 homolog B (S. cerevisiae)	FALSE	Homo sapiens coenzyme Q10 homolog B (S. cerevisiae) (COQ10B), mRNA [NM_025147]	80219	GO:0005743	198338948	chr2	198338889	+	hs|2q33.1	NM_025147	chr2:198338889-198338948	NM_025147	Hs.606592
A_24_P659836	-7.06821	-2.82134	7.06821	down	SYCE3	synaptonemal complex central element protein 3	FALSE	Homo sapiens synaptonemal complex central element protein 3 (SYCE3), mRNA [NM_001123225]	644186	GO:0043065|GO:0005694|GO:0005634|GO:0000801|GO:0007283|GO:0007130|GO:0051301|GO:0007131	50989602	chr22	50989544	-	hs|22q13.33	NM_001123225	chr22:50989602-50989544	NM_001123225	Hs.535660
A_33_P3386562	-7.96032	-2.99283	7.96032	down	AGBL4	ATP/GTP binding protein-like 4	FALSE	Homo sapiens ATP/GTP binding protein-like 4 (AGBL4), mRNA [NM_032785]	84871	GO:0005794|GO:0035610|GO:0015631|GO:0005814|GO:0006508|GO:0008270|GO:0035609|GO:0036064|GO:0005829|GO:0004181	49511326	chr1	49511267	-	hs|1p33	NM_032785	chr1:49511326-49511267	NM_032785	Hs.679809
A_33_P3630780	-7.08369	-2.8245	7.08369	down	lnc-EGR3-1	lnc-EGR3-1:1	FALSE	Homo sapiens mRNA; cDNA DKFZp686J2011 (from clone DKFZp686J2011). [AL833160]			22536609	chr8	22536550	-	hs|8p21.3	AL833160	chr8:22536609-22536550		Hs.638582
A_33_P3355926	-7.01118	-2.80966	7.01118	down	VAC14-AS1	VAC14 antisense RNA 1	FALSE	Homo sapiens VAC14 antisense RNA 1 (VAC14-AS1), long non-coding RNA [NR_034083]	100130894		70800458	chr16	70800399	+	hs|16q22.2	NR_034083	chr16:70800399-70800458	NR_034083	Hs.678899
A_21_P0000885	12.6939	3.66606	12.6939	up	ZNF790-AS1	ZNF790 antisense RNA 1	FALSE	Homo sapiens ZNF790 antisense RNA 1 (ZNF790-AS1), transcript variant 1, long non-coding RNA [NR_040027]	284408		37318993	chr19	37318934	+	hs|19q13.12	NR_040027	chr19:37318934-37318993	NR_040027	Hs.570010
A_33_P3227944	-2.75985	-1.46459	2.75985	down	CRHR1-IT1	CRHR1 intronic transcript 1 (non-protein coding)	FALSE	Homo sapiens CRHR1 intronic transcript 1 (non-protein coding) (CRHR1-IT1), transcript variant 2, long non-coding RNA [NR_026906]	147081	GO:0005576	43723593	chr17	43723534	+	hs|17q21.31	NR_026906	chr17:43723534-43723593	NR_026906	Hs.128813
A_23_P144916	-2.49007	-1.31618	2.49007	down	GFPT2	glutamine-fructose-6-phosphate transaminase 2	FALSE	Homo sapiens glutamine-fructose-6-phosphate transaminase 2 (GFPT2), mRNA [NM_005110]	9945	GO:0016051|GO:0004360|GO:0006112|GO:0030246|GO:0006488|GO:0006048|GO:0044267|GO:0006002|GO:0043687|GO:0018279|GO:0006541|GO:0005829	179727826	chr5	179727767	-	hs|5q35.3	NM_005110	chr5:179727826-179727767	NM_005110	Hs.696497
A_23_P49155	-8.60555	-3.10527	8.60555	down	CDH3	cadherin 3, type 1, P-cadherin (placental)	FALSE	Homo sapiens cadherin 3, type 1, P-cadherin (placental) (CDH3), mRNA [NM_001793]	1001	GO:0010838|GO:0005886|GO:0048023|GO:0031424|GO:0032912|GO:0003674|GO:0016337|GO:0005737|GO:0005913|GO:0001895|GO:0007155|GO:0060070|GO:0007156|GO:0060901|GO:0034329|GO:0042493|GO:0005509|GO:0045216|GO:0022405|GO:0010628|GO:0043568|GO:0032773|GO:0042060|GO:0016021|GO:0051796|GO:0007601|GO:0034332	68732871	chr16	68732812	+	hs|16q22.1	NM_001793	chr16:68732812-68732871	NM_001793	Hs.191842
A_21_P0003734	-8.29225	-3.05176	8.29225	down	lnc-CCKAR-5	lnc-CCKAR-5:1	FALSE	LNCipedia lincRNA (lnc-CCKAR-5), lincRNA [lnc-CCKAR-5:1]			28345452	chr4	28345393	-	hs|4p15.1		chr4:28345452-28345393
A_21_P0011035	-8.8128	-3.1396	8.8128	down	LOC101928054	uncharacterized LOC101928054	FALSE	PREDICTED: Homo sapiens uncharacterized LOC101928054 (LOC101928054), ncRNA [XR_242910]	101928054		9814182	chr12	9814123	+	hs|12p13.31	XR_242910	chr12:9814123-9814182	XR_242910	Hs.686934
A_21_P0006821	2.85484	1.51341	2.85484	up	lnc-PFKFB3-1	lnc-PFKFB3-1:1	FALSE	LNCipedia lincRNA (lnc-PFKFB3-1), lincRNA [lnc-PFKFB3-1:1]			6183445	chr10	6183386	+	hs|10p15.1		chr10:6183386-6183445
A_24_P921366	2.77897	1.47455	2.77897	up	CALD1	caldesmon 1	FALSE	Homo sapiens caldesmon 1 (CALD1), transcript variant 1, mRNA [NM_033138]	800	GO:0005516|GO:0006936|GO:0005886|GO:0030478|GO:0006928|GO:0017022|GO:0003779|GO:0030016|GO:0015629|GO:0005856|GO:0005523|GO:0005829	134655256	chr7	134655197	+	hs|7q33	NM_033138	chr7:134655197-134655256	NM_033138	Hs.490203
A_33_P3248231	7.18937	2.84586	7.18937	up	LOC283028	uncharacterized LOC283028	FALSE	PREDICTED: Homo sapiens uncharacterized LOC283028 (LOC283028), misc_RNA [XR_171099]	283028		43248938	chr10	43248879	-	hs|10q11.21	XR_171099	chr10:43248938-43248879	XR_171099	Hs.448616
A_33_P3352767	4.15414	2.05455	4.15414	up	MC1R	melanocortin 1 receptor (alpha melanocyte stimulating hormone receptor)	FALSE	Homo sapiens melanocortin 1 receptor (alpha melanocyte stimulating hormone receptor) (MC1R), mRNA [NM_002386]	4157	GO:0005515|GO:0051897|GO:0009650|GO:0005886|GO:0042562|GO:0030819|GO:0032720|GO:0008528|GO:0007275|GO:0010739|GO:0019233|GO:0004977|GO:2000253|GO:0035556|GO:0090037|GO:0042438|GO:0005887|GO:0007187|GO:0045944|GO:0004980|GO:0070914|GO:0043473|GO:0031625	89987390	chr16	89987331	+	hs|16q24.3	NM_002386	chr16:89987331-89987390	NM_002386	Hs.513829
A_23_P138461	3.60639	1.85056	3.60639	up	C10orf2	chromosome 10 open reading frame 2	FALSE	Homo sapiens chromosome 10 open reading frame 2 (C10orf2), transcript variant 1, mRNA [NM_021830]	56652	GO:0042645|GO:0006996|GO:0006390|GO:0002020|GO:0005524|GO:0034214|GO:0003697|GO:0005759|GO:0006268|GO:0043139|GO:0051260|GO:0007005|GO:0006264	102753476	chr10	102753417	+	hs|10q24.31	NM_021830	chr10:102753417-102753476	NM_021830	Hs.22678
A_33_P3260125	-8.44626	-3.07831	8.44626	down	LDLRAD2	low density lipoprotein receptor class A domain containing 2	FALSE	Homo sapiens low density lipoprotein receptor class A domain containing 2 (LDLRAD2), mRNA [NM_001013693]	401944	GO:0016021	22151695	chr1	22151636	+	hs|1p36.12	NM_001013693	chr1:22151636-22151695	NM_001013693	Hs.745158
A_33_P3403693	-8.57364	-3.09991	8.57364	down	PCDHA1	protocadherin alpha 1	FALSE	Homo sapiens protocadherin alpha 1 (PCDHA1), transcript variant 2, mRNA [NM_031410]	56147	GO:0005886|GO:0005887|GO:0005509|GO:0005576|GO:0007155|GO:0007156|GO:0007399	140168299	chr5	140168240	+	hs|5q31.3	NM_031410	chr5:140168240-140168299	NM_031410	Hs.199343
A_33_P3283350	-7.75321	-2.95479	7.75321	down			FALSE				3753844	chrX	3753785	+	hs|Xp22.33		chrX:003753785-003753844
A_33_P3394223	-6.3184	-2.65956	6.3184	down			FALSE	Homo sapiens cDNA clone IMAGE:30389268, partial cds. [BC087847]			10675524	chr12	10675465	+	hs|12p13.2	BC087847	chr12:10675465-10675524		Hs.547382
A_21_P0002430	-6.2324	-2.63979	6.2324	down	lnc-HAAO-1	lnc-HAAO-1:1	FALSE	Q3X3G3_9ACTN (Q3X3G3) CHAD:Adenylate cyclase, partial (5%) [THC2614847]			43037833	chr2	43037774	-	hs|2p21		chr2:43037833-43037774
A_32_P73217	-7.95483	-2.99183	7.95483	down	TMEM167B	transmembrane protein 167B	FALSE	Homo sapiens transmembrane protein 167B (TMEM167B), mRNA [NM_020141]	56900	GO:0000139|GO:0016021	109639298	chr1	109639239	+	hs|1p13.3	NM_020141	chr1:109639239-109639298	NM_020141	Hs.82933
A_23_P20532	5.47771	2.45357	5.47771	up			FALSE	contactin associated protein-like 3B [Source:HGNC Symbol;Acc:HGNC:32035] [ENST00000276974]			43821331	chr9	43821272	+	hs|9p11.2	AK024257	chr9:43821272-43821331		Hs.604441
A_21_P0008572	-10.6615	-3.41434	10.6615	down	lnc-LOXL1-1	lnc-LOXL1-1:1	FALSE	LNCipedia lincRNA (lnc-LOXL1-1), lincRNA [lnc-LOXL1-1:1]			74211440	chr15	74211381	+	hs|15q24.1		chr15:74211381-74211440
A_24_P170403	-7.04765	-2.81714	7.04765	down	C2orf78	chromosome 2 open reading frame 78	FALSE	Homo sapiens chromosome 2 open reading frame 78 (C2orf78), mRNA [NM_001080474]	388960		74044113	chr2	74044054	+	hs|2p13.1	NM_001080474	chr2:74044054-74044113	NM_001080474	Hs.456833
A_23_P205768	-2.52284	-1.33505	2.52284	down	ARPP19	cAMP-regulated phosphoprotein, 19kDa	FALSE	Homo sapiens cAMP-regulated phosphoprotein, 19kDa (ARPP19), mRNA [NM_006628]	10776	GO:0004864|GO:0008601|GO:0045722|GO:0005102|GO:0015459|GO:0019212|GO:0043086|GO:0050790|GO:0005737|GO:0007067|GO:0000086|GO:0046326|GO:0005654|GO:0000278|GO:0051721|GO:0051301	52843577	chr15	52843518	-	hs|15q21.2	NM_006628	chr15:52843577-52843518	NM_006628	Hs.512908
A_23_P134454	4.40205	2.13818	4.40205	up	CAV1	caveolin 1, caveolae protein, 22kDa	FALSE	Homo sapiens caveolin 1, caveolae protein, 22kDa (CAV1), transcript variant 1, mRNA [NM_001753]	857	GO:0005515|GO:0043627|GO:0019915|GO:0010524|GO:0030879|GO:0006940|GO:0030301|GO:0005113|GO:0042802|GO:0005622|GO:0016050|GO:0000165|GO:0031397|GO:0032507|GO:0005938|GO:0042632|GO:0005811|GO:0019901|GO:0000122|GO:0019217|GO:0044325|GO:0016504|GO:0043234|GO:0005929|GO:0005887|GO:0007519|GO:0002931|GO:0032570|GO:0006641|GO:0045121|GO:0019899|GO:0005925|GO:0032091|GO:0005886|GO:0005783|GO:0031295|GO:…	116200801	chr7	116200742	+	hs|7q31.2	NM_001753	chr7:116200742-116200801	NM_001753	Hs.74034
A_23_P323685	3.04706	1.60742	3.04706	up	HIST1H4H	histone cluster 1, H4h	FALSE	Homo sapiens histone cluster 1, H4h (HIST1H4H), mRNA [NM_003543]	8365	GO:0005515|GO:0010467|GO:0006325|GO:0005634|GO:0045653|GO:0000723|GO:0000183|GO:0000786|GO:0070062|GO:0035574|GO:0035575|GO:0046982|GO:0006334|GO:0006335|GO:0005576|GO:0006336|GO:0000228|GO:0003677|GO:0032776|GO:0034080|GO:0043234|GO:0016020|GO:0045814|GO:0040029|GO:0005654|GO:0000278	26285556	chr6	26285497	-	hs|6p22.2	NM_003543	chr6:26285556-26285497	NM_003543	Hs.591790
A_33_P3300273	4.16897	2.05969	4.16897	up	C1orf52	chromosome 1 open reading frame 52	FALSE	Homo sapiens chromosome 1 open reading frame 52 (C1orf52), transcript variant 1, mRNA [NM_198077]	148423	GO:0005654|GO:0005634	85715907	chr1	85715848	-	hs|1p22.3	NM_198077	chr1:85715907-85715848	NM_198077	Hs.26226
A_24_P113686	5.56194	2.47559	5.56194	up	ZNHIT6	zinc finger, HIT-type containing 6	FALSE	Homo sapiens zinc finger, HIT-type containing 6 (ZNHIT6), transcript variant 1, mRNA [NM_017953]	54680	GO:0005515|GO:0042254|GO:0070761|GO:0000492|GO:0019899|GO:0046872|GO:0070062|GO:0042802	86118985	chr1	86118926	-	hs|1p22.3	NM_017953	chr1:86118985-86118926	NM_017953	Hs.5111
A_23_P119196	2.79467	1.48268	2.79467	up	KLF2	Kruppel-like factor 2	FALSE	Homo sapiens Kruppel-like factor 2 (KLF2), mRNA [NM_016270]	10365	GO:0051247|GO:0005515|GO:0071499|GO:0070301|GO:0003700|GO:0032715|GO:0005634|GO:0071409|GO:0001701|GO:0046872|GO:0006351|GO:0060509|GO:0043565|GO:0000902|GO:0043249|GO:0035264|GO:0045944|GO:0071356|GO:0071347|GO:0040029|GO:0036003	16438305	chr19	16438246	+	hs|19p13.11	NM_016270	chr19:16438246-16438305	NM_016270	Hs.744182
A_24_P400044	-7.46309	-2.89977	7.46309	down	NUDT10	nudix (nucleoside diphosphate linked moiety X)-type motif 10	FALSE	Homo sapiens nudix (nucleoside diphosphate linked moiety X)-type motif 10 (NUDT10), mRNA [NM_153183]	170685	GO:0052846|GO:0052845|GO:0052844|GO:0052843|GO:0043647|GO:0008486|GO:0052848|GO:0052847|GO:0044281|GO:0052840|GO:0046872|GO:0005829	51079514	chrX	51079455	+	hs|Xp11.22	NM_153183	chrX:51079455-51079514	NM_153183	Hs.375178
A_21_P0001004	-10.4989	-3.39217	10.4989	down			FALSE	UI-CF-FN0-aen-a-01-0-UI.s1 UI-CF-FN0 Homo sapiens cDNA clone UI-CF-FN0-aen-a-01-0-UI 3', mRNA sequence [CB306805]			115642357	chr1	115642298	+	hs|1p13.2		chr1:115642298-115642357		Hs.624732
A_21_P0001994	-6.72023	-2.74851	6.72023	down	LINC01304	long intergenic non-protein coding RNA 1304	FALSE	Homo sapiens long intergenic non-protein coding RNA 1304 (LINC01304), long non-coding RNA [NR_037881]	100505964		4007914	chr2	4007855	-	hs|2p25.3	NR_037881	chr2:4007914-4007855	NR_037881	Hs.190267
A_33_P3409844	-6.56112	-2.71394	6.56112	down	HOOK1	hook microtubule-tethering protein 1	FALSE	Homo sapiens hook microtubule-tethering protein 1 (HOOK1), mRNA [NM_015888]	51361	GO:0005515|GO:0030897|GO:0005874|GO:0008333|GO:0007286|GO:0003779|GO:0007275|GO:0015031|GO:0045022|GO:0042802|GO:0007032|GO:0007040|GO:0070695	60299208	chr1	60299149	+	hs|1p32.1	NM_015888	chr1:60299149-60299208	NM_015888	Hs.378836
A_21_P0002664	-6.91273	-2.78926	6.91273	down	lnc-SERTAD2-1	lnc-SERTAD2-1:1	FALSE	LNCipedia lincRNA (lnc-SERTAD2-1), lincRNA [lnc-SERTAD2-1:1]			64750153	chr2	64747476	-	hs|2p14		chr2:64750153-64747476
A_33_P3407638	-5.31835	-2.41098	5.31835	down	ARL14EP	ADP-ribosylation factor-like 14 effector protein	FALSE	Homo sapiens ADP-ribosylation factor-like 14 effector protein (ARL14EP), mRNA [NM_152316]	120534	GO:0005515|GO:0005737	30359165	chr11	30359106	+	hs|11p14.1	NM_152316	chr11:30359106-30359165	NM_152316	Hs.502208
A_19_P00317082	3.9887	1.99592	3.9887	up	HCG18	HLA complex group 18 (non-protein coding)	FALSE	Homo sapiens HLA complex group 18 (non-protein coding) (HCG18), transcript variant 3, long non-coding RNA [NR_102326]	414777		30260164	chr6	30260105	-	hs|6p22.1	NR_102326	chr6:30260164-30260105	NR_102326	Hs.485041
A_21_P0005107	-7.26772	-2.8615	7.26772	down	lnc-HIVEP1-2	lnc-HIVEP1-2:3	FALSE	LNCipedia lincRNA (lnc-HIVEP1-2), lincRNA [lnc-HIVEP1-2:3]			11953972	chr6	11953913	+	hs|6p24.1		chr6:11953913-11953972
A_21_P0006298	-6.02466	-2.59088	6.02466	down	lnc-TSTD2-3	lnc-TSTD2-3:1	FALSE	LNCipedia lincRNA (lnc-TSTD2-3), lincRNA [lnc-TSTD2-3:1]			100164902	chr9	100164843	-	hs|9q22.33		chr9:100164902-100164843
A_33_P3391429	2.52199	1.33456	2.52199	up	ZNF672	zinc finger protein 672	FALSE	Homo sapiens zinc finger protein 672 (ZNF672), mRNA [NM_024836]	79894	GO:0006355|GO:0005634|GO:0003677|GO:0046872|GO:0006351	249143295	chr1	249143236	+	hs|1q44	NM_024836	chr1:249143236-249143295	NM_024836	Hs.521151
A_23_P146512	-2.57523	-1.3647	2.57523	down	GOLM1	golgi membrane protein 1	FALSE	Homo sapiens golgi membrane protein 1 (GOLM1), transcript variant 1, mRNA [NM_016548]	51280	GO:0005515|GO:0006997|GO:0005794|GO:0005887|GO:0005615|GO:0070062|GO:0019216	88641621	chr9	88641562	-	hs|9q21.33	NM_016548	chr9:88641621-88641562	NM_016548	Hs.494337
A_33_P3416366	4.38788	2.13352	4.38788	up	CHAF1A	chromatin assembly factor 1, subunit A (p150)	FALSE	Homo sapiens chromatin assembly factor 1, subunit A (p150) (CHAF1A), mRNA [NM_005483]	10036	GO:0005515|GO:0000790|GO:0006355|GO:0033186|GO:0070087|GO:0006335|GO:0006351|GO:0042802|GO:0006260|GO:0043234|GO:0007049|GO:0006281|GO:0006461|GO:0031497|GO:0003682|GO:0051082	4432024	chr19	4431965	+	hs|19p13.3	NM_005483	chr19:4431965-4432024	NM_005483	Hs.79018
A_21_P0000908	-4.04766	-2.01709	4.04766	down	FLJ27354	uncharacterized LOC400761	FALSE	Homo sapiens uncharacterized LOC400761 (FLJ27354), long non-coding RNA [NR_033981]	400761		90090558	chr1	90090499	-	hs|1p22.2	NR_033981	chr1:90090558-90090499	NR_033981	Hs.741594
A_24_P417352	-8.30504	-3.05399	8.30504	down	LOC102725284	uncharacterized LOC102725284	FALSE	immunoglobulin heavy constant mu [Source:HGNC Symbol;Acc:HGNC:5541] [ENST00000610838]	102725284		106321243	chr14	106321184	-	hs|14q32.33	BX161420	chr14:106321243-106321184		Hs.510635
A_21_P0013539	-6.63922	-2.73101	6.63922	down	LOC101929488	uncharacterized LOC101929488	FALSE	Homo sapiens uncharacterized LOC101929488 (LOC101929488), long non-coding RNA [NR_125818]	101929488		58277390	chr8	58277331	+	hs|8q12.1		chr8:58277331-58277390	NR_125818	Hs.407557
A_21_P0004937	-4.1675	-2.05918	4.1675	down	lnc-TRMT11-1	lnc-TRMT11-1:2	FALSE	LNCipedia lincRNA (lnc-TRMT11-1), lincRNA [lnc-TRMT11-1:2]			126400034	chr6	126399975	+	hs|6q22.32		chr6:126399975-126400034
A_33_P3320415	-4.74283	-2.24575	4.74283	down			FALSE				161037663	chr6	161037604	-	hs|6q26		chr6:161037663-161037604
A_21_P0009489	-6.85041	-2.77619	6.85041	down			FALSE	BX092010 NCI_CGAP_Pr28 Homo sapiens cDNA clone IMAGp998L195572 ; IMAGE:2251554, mRNA sequence [BX092010]			56501573	chr18	56501514	+	hs|18q21.32		chr18:56501514-56501573		Hs.210837
A_33_P3408034	-7.39367	-2.88629	7.39367	down			FALSE	teratocarcinoma-derived growth factor 1 pseudogene 2 [Source:HGNC Symbol;Acc:HGNC:11702] [ENST00000413322]			228734889	chr2	228734830	-	hs|2q36.3		chr2:228734889-228734830
A_23_P158118	-7.79567	-2.96267	7.79567	down	USP26	ubiquitin specific peptidase 26	FALSE	Homo sapiens ubiquitin specific peptidase 26 (USP26), mRNA [NM_031907]	83844	GO:0005515|GO:0004197|GO:0016579|GO:0004843|GO:0061136|GO:0043161|GO:0005634	132159760	chrX	132159701	-	hs|Xq26.2	NM_031907	chrX:132159760-132159701	NM_031907	Hs.333137
A_21_P0013602	-6.86182	-2.77859	6.86182	down	XLOC_l2_015038		FALSE	BROAD Institute lincRNA (XLOC_l2_015038), lincRNA [TCONS_l2_00029082]			132339861	chr9	132339802	+	hs|9q34.11		chr9:132339802-132339861
A_21_P0000419	-7.37141	-2.88194	7.37141	down	SNORD114-22	small nucleolar RNA, C/D box 114-22	FALSE	Homo sapiens small nucleolar RNA, C/D box 114-22 (SNORD114-22), small nucleolar RNA [NR_003215]	767600		101449328	chr14	101449269	+	hs|14q32.31	NR_003215	chr14:101449269-101449328	NR_003215
A_23_P144512	-6.19035	-2.63002	6.19035	down	GK2	glycerol kinase 2	FALSE	Homo sapiens glycerol kinase 2 (GK2), mRNA [NM_033214]	2712	GO:0016310|GO:0019563|GO:0004370|GO:0005741|GO:0006072|GO:0005524|GO:0070062	80328517	chr4	80328458	-	hs|4q21.21	NM_033214	chr4:80328517-80328458	NM_033214	Hs.98008
A_23_P92281	2.87556	1.52384	2.87556	up	GTPBP8	GTP-binding protein 8 (putative)	FALSE	Homo sapiens GTP-binding protein 8 (putative) (GTPBP8), transcript variant 1, mRNA [NM_014170]	29083	GO:0005739|GO:0000917|GO:0005525|GO:0046872	112719742	chr3	112718398	+	hs|3q13.2	NM_014170	chr3:112718398-112719742	NM_014170	Hs.127496
A_21_P0003396	-3.3896	-1.76111	3.3896	down			FALSE				121571699	chr4	121560485	+	hs|4q27		chr4:121560485-121571699		Hs.585255
A_33_P3222424	-3.86764	-1.95145	3.86764	down	CSF3	colony stimulating factor 3 (granulocyte)	FALSE	Homo sapiens colony stimulating factor 3 (granulocyte) (CSF3), transcript variant 1, mRNA [NM_000759]	1440	GO:0051897|GO:0008284|GO:0019221|GO:0005130|GO:2000251|GO:0050731|GO:0007275|GO:0014068|GO:0042993|GO:0005125|GO:0005615|GO:0032092|GO:0033138|GO:0006955|GO:0071222|GO:0045639|GO:0030838|GO:0071345|GO:0045944|GO:0030851|GO:0019899|GO:0008083	38173310	chr17	38173251	+	hs|17q21.1	NM_000759	chr17:38173251-38173310	NM_000759	Hs.2233
A_33_P3256083	-7.22131	-2.85226	7.22131	down			FALSE				56752846	chr7	56752787	-	hs|7p11.2		chr7:56752846-56752787
A_21_P0002359	-6.61696	-2.72617	6.61696	down	lnc-SLC4A3-8	lnc-SLC4A3-8:1	FALSE	LNCipedia lincRNA (lnc-SLC4A3-8), lincRNA [lnc-SLC4A3-8:1]			221605395	chr2	221605336	+	hs|2q36.1		chr2:221605336-221605395
A_21_P0007638	-8.57903	-3.10081	8.57903	down			FALSE				116988381	chr12	116988322	+	hs|12q24.22		chr12:116988322-116988381		Hs.650741
A_21_P0004659	-8.52162	-3.09113	8.52162	down	LOC101928353	uncharacterized LOC101928353	FALSE	Homo sapiens uncharacterized LOC101928353 (LOC101928353), long non-coding RNA [NR_125857]	101928353		71109066	chr6	71109007	+	hs|6q13	NR_125857	chr6:71109007-71109066	NR_125857
A_33_P3317558	-5.77192	-2.52905	5.77192	down	WHAMMP3	WAS protein homolog associated with actin, golgi membranes and microtubules pseudogene 3	FALSE	Homo sapiens WAS protein homolog associated with actin, golgi membranes and microtubules pseudogene 3 (WHAMMP3), non-coding RNA [NR_003521]	339005		23196257	chr15	23196198	-	hs|15q11.2	NR_003521	chr15:23196257-23196198	NR_003521	Hs.212670
A_21_P0000417	-6.10618	-2.61027	6.10618	down	SNORD114-20	small nucleolar RNA, C/D box 114-20	FALSE	Homo sapiens small nucleolar RNA, C/D box 114-20 (SNORD114-20), small nucleolar RNA [NR_003213]	767598		101447411	chr14	101447352	+	hs|14q32.31	NR_003213	chr14:101447352-101447411	NR_003213
A_33_P3209806	-5.70213	-2.5115	5.70213	down	OR2C3	olfactory receptor, family 2, subfamily C, member 3	FALSE	Homo sapiens olfactory receptor, family 2, subfamily C, member 3 (OR2C3), mRNA [NM_198074]	81472	GO:0050911|GO:0004984|GO:0007186|GO:0005886|GO:0004930|GO:0016021	247693535	chr1	247693476	-	hs|1q44	NM_198074	chr1:247693535-247693476	NM_198074	Hs.730218
A_33_P3290909	-2.46405	-1.30103	2.46405	down	SMC1A	structural maintenance of chromosomes 1A	FALSE	Homo sapiens structural maintenance of chromosomes 1A (SMC1A), transcript variant 2, mRNA [NM_001281463]	8243	GO:0005515|GO:0008380|GO:0010467|GO:0007093|GO:0030893|GO:0008280|GO:0032876|GO:0005634|GO:0005829|GO:0005737|GO:0007052|GO:0009314|GO:0000794|GO:0046982|GO:0005694|GO:0005730|GO:0003777|GO:0005524|GO:0042770|GO:0000070|GO:0006281|GO:0007126|GO:0036033|GO:0000398|GO:0019827|GO:0003682|GO:0000777|GO:0000776|GO:0007062|GO:0005654|GO:0000278|GO:0000775|GO:0051301|GO:0007064	53426606	chrX	53426547	-	hs|Xp11.22	NM_001281463	chrX:53426606-53426547	NM_001281463	Hs.211602
A_33_P3355599	-3.25258	-1.70158	3.25258	down	PCDHB7	protocadherin beta 7	FALSE	Homo sapiens protocadherin beta 7 (PCDHB7), mRNA [NM_018940]	56129	GO:0005886|GO:0005509|GO:0016021|GO:0007156	140555124	chr5	140555065	+	hs|5q31.3	NM_018940	chr5:140555065-140555124	NM_018940	Hs.203830
A_23_P106562	2.77865	1.47439	2.77865	up	GALNS	galactosamine (N-acetyl)-6-sulfatase	FALSE	Homo sapiens galactosamine (N-acetyl)-6-sulfatase (GALNS), mRNA [NM_000512]	2588	GO:0043890|GO:0003943|GO:0005975|GO:0042340|GO:0009405|GO:0044281|GO:0008484|GO:0030203|GO:0046872|GO:0070062|GO:0043202|GO:0042339	88884429	chr16	88880889	-	hs|16q24.3	NM_000512	chr16:88884429-88880889	NM_000512	Hs.271383
A_21_P0002522	-11.2265	-3.48883	11.2265	down	LOC102724194	uncharacterized LOC102724194	FALSE	PREDICTED: Homo sapiens uncharacterized LOC102724194 (LOC102724194), ncRNA [XR_425492]	102724194		175197498	chr2	175197439	-	hs|2q31.1		chr2:175197498-175197439	XR_425492
A_33_P3405249	-20.5085	-4.35815	20.5085	down			FALSE	surfactant protein A3, pseudogene [Source:HGNC Symbol;Acc:HGNC:10800] [ENST00000446429]			81355147	chr10	81355088	-	hs|10q22.3		chr10:81355147-81355088
A_23_P62953	-8.01506	-3.00271	8.01506	down	PBX1	pre-B-cell leukemia homeobox 1	FALSE	Homo sapiens pre-B-cell leukemia homeobox 1 (PBX1), transcript variant 1, mRNA [NM_002585]	5087	GO:0005515|GO:0006694|GO:0001658|GO:0008284|GO:0003700|GO:0030325|GO:0048706|GO:0048538|GO:0005634|GO:0009954|GO:0030326|GO:0048536|GO:0009952|GO:0043433|GO:0005737|GO:0030278|GO:0045944|GO:0007548|GO:0035019|GO:0035162|GO:0005667|GO:0046982|GO:0000978|GO:0003677|GO:0006351|GO:0001077|GO:0010971|GO:0045665|GO:0005654|GO:0008134	164781329	chr1	164781270	+	hs|1q23.3	NM_002585	chr1:164781270-164781329	NM_002585	Hs.557097
A_21_P0009916	-7.87791	-2.97781	7.87791	down	lnc-GCNT7-2	lnc-GCNT7-2:1	FALSE	LNCipedia lincRNA (lnc-GCNT7-2), lincRNA [lnc-GCNT7-2:1]			55306435	chr20	55306376	-	hs|20q13.31		chr20:55306435-55306376
A_33_P3384657	-6.515	-2.70377	6.515	down	ERCC5	excision repair cross-complementation group 5	FALSE	excision repair cross-complementation group 5 [Source:HGNC Symbol;Acc:HGNC:3437] [ENST00000472151]	2073	GO:0005515|GO:0009650|GO:0005634|GO:0042803|GO:0046872|GO:0003690|GO:0003697|GO:0006295|GO:0045111|GO:0005662|GO:0009411|GO:0043066|GO:0000405|GO:0004520|GO:0010225|GO:0006281|GO:0004519|GO:0047485|GO:0006283|GO:0016591|GO:0005654|GO:0006289|GO:0000718|GO:0005675|GO:0000737	103501543	chr13	103501484	+	hs|13q33.1		chr13:103501484-103501543
A_21_P0005538	-6.14031	-2.61831	6.14031	down	lnc-ZNF777-1	lnc-ZNF777-1:1	FALSE	LNCipedia lincRNA (lnc-ZNF777-1), lincRNA [lnc-ZNF777-1:1]			149097328	chr7	149097269	-	hs|7q36.1		chr7:149097328-149097269
A_33_P3311770	-7.92828	-2.98701	7.92828	down	ZNF789	zinc finger protein 789	FALSE	Homo sapiens zinc finger protein 789 (ZNF789), transcript variant 1, mRNA [NM_213603]	285989	GO:0006355|GO:0003700|GO:0005654|GO:0003677|GO:0046872|GO:0006351	99085193	chr7	99085134	+	hs|7q22.1	NM_213603	chr7:99085134-99085193	NM_213603	Hs.440384
A_33_P3277943	-5.01318	-2.32573	5.01318	down	CNOT6L	CCR4-NOT transcription complex, subunit 6-like	FALSE	Homo sapiens CCR4-NOT transcription complex, subunit 6-like (CNOT6L), transcript variant 1, mRNA [NM_001286790]	246175	GO:0005515|GO:0010467|GO:0006355|GO:0008284|GO:0005634|GO:0031047|GO:0046872|GO:0030014|GO:0006351|GO:0006417|GO:0005829|GO:0061157|GO:0004535|GO:0005737|GO:0010606|GO:0000289|GO:0000288	78640418	chr4	78640364	-	hs|4q21.1	NM_001286790	chr4:78640418-78640364	NM_001286790	Hs.592519
A_19_P00800244	-21.4557	-4.42329	21.4557	down			FALSE				9498900	chr12	9498841	+	hs|12p13.31		chr12:009498841-009498900
A_21_P0013135	2.92245	1.54718	2.92245	up			FALSE				143277771	chr6	143277712	+	hs|6q24.2		chr6:143277712-143277771		Hs.735215
A_23_P169460	-11.2599	-3.49312	11.2599	down	FRMPD1	FERM and PDZ domain containing 1	FALSE	Homo sapiens FERM and PDZ domain containing 1 (FRMPD1), mRNA [NM_014907]	22844	GO:0005886|GO:0005856|GO:0070062|GO:0005829	37746344	chr9	37746285	+	hs|9p13.2	NM_014907	chr9:37746285-37746344	NM_014907	Hs.163990
A_21_P0011381	2.63714	1.39897	2.63714	up	GOLGA6L4	golgin A6 family-like 4	FALSE	Homo sapiens golgin A6 family-like 4 (GOLGA6L4), mRNA [NM_001267536]	643707		84909860	chr15	84909801	+	hs|15q25.2	NM_001267536	chr15:84909801-84909860	NM_001267536	Hs.534573
A_23_P144959	-3.53064	-1.81993	3.53064	down	VCAN	versican	FALSE	Homo sapiens versican (VCAN), transcript variant 1, mRNA [NM_004385]	1462	GO:0005515|GO:0008037|GO:0008347|GO:0044281|GO:0005539|GO:0005615|GO:0043231|GO:0030208|GO:0007507|GO:0030207|GO:0030206|GO:0005540|GO:0030198|GO:0007155|GO:0030204|GO:0030203|GO:0043202|GO:0005975|GO:0005796|GO:0005509|GO:0005578|GO:0005576|GO:0007275|GO:0007417|GO:0001649|GO:0031012|GO:0001501|GO:0016020|GO:0009405|GO:0030246|GO:0005201	82876361	chr5	82876302	+	hs|5q14.3	NM_004385	chr5:82876302-82876361	NM_004385	Hs.643801
A_21_P0012770	-7.39655	-2.88685	7.39655	down	XLOC_l2_011076		FALSE	BROAD Institute lincRNA (XLOC_l2_011076), lincRNA [TCONS_l2_00021841]			22060730	chr4	21951058	-	hs|4p15.2		chr4:22060730-21951058
A_33_P3312807	-7.66064	-2.93746	7.66064	down	IPW	imprinted in Prader-Willi syndrome (non-protein coding)	FALSE	Homo sapiens imprinted in Prader-Willi syndrome (non-protein coding) (IPW), long non-coding RNA [NR_023915]	3653		25367555	chr15	25367496	+	hs|15q11.2	NR_023915	chr15:25367496-25367555	NR_023915	Hs.555970
A_21_P0006201	-8.56041	-3.09768	8.56041	down	lnc-RAD23B-3	lnc-RAD23B-3:1	FALSE	LNCipedia lincRNA (lnc-RAD23B-3), lincRNA [lnc-RAD23B-3:1]			110017722	chr9	109994112	+	hs|9q31.2		chr9:109994112-110017722
A_21_P0013005	-14.5628	-3.86421	14.5628	down	NUBP1	nucleotide binding protein 1	FALSE	Homo sapiens nucleotide binding protein 1 (NUBP1), transcript variant 2, mRNA [NM_001278506]	4682	GO:0005515|GO:0051539|GO:0005886|GO:0016226|GO:0051536|GO:0010826|GO:0044281|GO:0005524|GO:0072697|GO:0046872|GO:0005829|GO:0006879|GO:0051642|GO:0005737|GO:0000166|GO:0016049|GO:0070062	135078236	chr5	135078177	-	hs|5q31.1	NM_001278506	chr5:135078236-135078177	NM_001278506	Hs.81469
A_33_P3360886	-13.84	-3.79077	13.84	down			FALSE	GRP33_ARTSA (P13230) Glycine-rich protein GRP33, partial (8%) [THC2642603]			44360275	chr13	44360216	-	hs|13q14.11		chr13:044360275-044360216
A_33_P3261640	-7.02508	-2.81251	7.02508	down			FALSE				98201033	chr2	98200974	-	hs|2q11.2		chr2:098201033-098200974
A_32_P411945	-6.28957	-2.65296	6.28957	down	BOLL	boule-like RNA-binding protein	FALSE	Homo sapiens boule-like RNA-binding protein (BOLL), transcript variant 2, mRNA [NM_033030]	66037	GO:0005515|GO:0005737|GO:0007126|GO:0000166|GO:0003723|GO:0045948|GO:0008494|GO:0007275|GO:0007283|GO:0030154	198591966	chr2	198591907	-	hs|2q33.1	NM_033030	chr2:198591966-198591907	NM_033030	Hs.169797
A_21_P0001579	-8.11281	-3.0202	8.11281	down	lnc-OTUD7B-1	lnc-OTUD7B-1:1	FALSE	LNCipedia lincRNA (lnc-OTUD7B-1), lincRNA [lnc-OTUD7B-1:1]			149993110	chr1	149993051	-	hs|1q21.2		chr1:149993110-149993051
A_33_P3257574	-4.23255	-2.08153	4.23255	down	LOC101928958	uncharacterized LOC101928958	FALSE	PREDICTED: Homo sapiens uncharacterized LOC101928958 (LOC101928958), ncRNA [XR_241872]	101928958		89380351	chr6	89380292	+	hs|6q15	XR_241872	chr6:89380292-89380351	XR_241872
A_19_P00318609	-6.63763	-2.73067	6.63763	down	LOC102800447	uncharacterized LOC102800447	FALSE	Homo sapiens uncharacterized LOC102800447 (LOC102800447), long non-coding RNA [NR_110564]	102800447		67516316	chr2	67516257	+	hs|2p14	NR_110564	chr2:67516257-67516316	NR_110564	Hs.144196
A_21_P0007015	-6.76693	-2.7585	6.76693	down	lnc-OBFC1-2	lnc-OBFC1-2:2	FALSE	he01d08.y1 Human Retina cDNA (Un-normalized, unamplified): hd [BQ636787]			105725560	chr10	105725501	-	hs|10q24.33		chr10:105725560-105725501		Hs.379597
A_33_P3403018	-6.22087	-2.63712	6.22087	down	LCE5A	late cornified envelope 5A	FALSE	Homo sapiens late cornified envelope 5A (LCE5A), mRNA [NM_178438]	254910	GO:0031424	152484633	chr1	152484574	+	hs|1q21.3	NM_178438	chr1:152484574-152484633	NM_178438	Hs.516410
A_33_P3389306	-7.77073	-2.95805	7.77073	down	lnc-AGPS-2	lnc-AGPS-2:1	FALSE	Synthetic construct Homo sapiens gateway clone IMAGE:100020970 3' read TTC30A mRNA. [CU692123]			178482215	chr2	178482156	+	hs|2q31.2	CU692123	chr2:178482156-178482215		Hs.628101
A_33_P3395209	-7.68313	-2.94169	7.68313	down			FALSE				32201316	chr15	32201257	-	hs|15q13.3		chr15:032201316-032201257
A_21_P0003224	-5.96111	-2.57558	5.96111	down	lnc-OXSM-1	lnc-OXSM-1:2	FALSE	LNCipedia lincRNA (lnc-OXSM-1), lincRNA [lnc-OXSM-1:2]			26020339	chr3	26020280	+	hs|3p24.2		chr3:26020280-26020339
A_23_P139297	-5.81602	-2.54003	5.81602	down	TRIM44	tripartite motif containing 44	FALSE	Homo sapiens tripartite motif containing 44 (TRIM44), mRNA [NM_017583]	54765	GO:0005622|GO:0005515|GO:0008270	35829108	chr11	35829049	+	hs|11p13	NM_017583	chr11:35829049-35829108	NM_017583	Hs.192103
A_23_P417942	-4.3993	-2.13727	4.3993	down	FNBP1L	formin binding protein 1-like	FALSE	Homo sapiens formin binding protein 1-like (FNBP1L), transcript variant 1, mRNA [NM_001024948]	54874	GO:0072583|GO:0005515|GO:0005886|GO:0097320|GO:0006914|GO:0051491|GO:0006900|GO:0008289|GO:0016050|GO:0042384|GO:0005737|GO:0030050|GO:0016023|GO:0005856|GO:0005938|GO:0010324|GO:0070062	94019967	chr1	94019908	+	hs|1p22.1	NM_001024948	chr1:94019908-94019967	NM_001024948	Hs.134060
A_23_P387552	2.70325	1.43469	2.70325	up	RARG	retinoic acid receptor, gamma	FALSE	Homo sapiens retinoic acid receptor, gamma (RARG), transcript variant 1, mRNA [NM_000966]	5916	GO:0005515|GO:0008361|GO:0010467|GO:0000790|GO:0008284|GO:0003700|GO:0003430|GO:0006367|GO:0008285|GO:0071300|GO:0003707|GO:0005634|GO:0003708|GO:0009952|GO:0046965|GO:0043068|GO:0031076|GO:0002068|GO:0035264|GO:0045944|GO:0043401|GO:0031641|GO:0032526|GO:0032331|GO:0060070|GO:0048048|GO:0003406|GO:0005667|GO:0043066|GO:0043065|GO:0000977|GO:0060740|GO:0001843|GO:0000122|GO:0055085|GO:0003677|GO:…	53604624	chr12	53604565	-	hs|12q13.13	NM_000966	chr12:53604624-53604565	NM_000966	Hs.1497
A_23_P217737	-13.1372	-3.71558	13.1372	down	ATP7A	ATPase, Cu++ transporting, alpha polypeptide	FALSE	Homo sapiens ATPase, Cu++ transporting, alpha polypeptide (ATP7A), transcript variant 1, mRNA [NM_000052]	538	GO:0005802|GO:0005515|GO:0010468|GO:0051353|GO:0051216|GO:0018205|GO:0031526|GO:0051542|GO:0010043|GO:0021860|GO:0010041|GO:0031069|GO:0043524|GO:0006878|GO:0034220|GO:0030198|GO:0019430|GO:0030199|GO:0043025|GO:0060003|GO:0048251|GO:0046034|GO:0005794|GO:0032767|GO:0048286|GO:0005507|GO:0043085|GO:0001701|GO:0048553|GO:0048554|GO:0006584|GO:0043588|GO:0007005|GO:0000302|GO:0043005|GO:0048471|GO:…	77305657	chrX	77305601	+	hs|Xq21.1	NM_000052	chrX:77305601-77305657	NM_000052	Hs.496414
A_33_P3302957	2.61359	1.38603	2.61359	up	PLEKHG4	pleckstrin homology domain containing, family G (with RhoGef domain) member 4	FALSE	Homo sapiens pleckstrin homology domain containing, family G (with RhoGef domain) member 4 (PLEKHG4), transcript variant 3, mRNA [NM_001129728]	25894	GO:0032321|GO:0005089	67322925	chr16	67322866	+	hs|16q22.1	NM_001129728	chr16:67322866-67322925	NM_001129728	Hs.188781
A_23_P146187	2.81932	1.49535	2.81932	up	RRS1	RRS1 ribosome biogenesis regulator homolog (S. cerevisiae)	FALSE	Homo sapiens RRS1 ribosome biogenesis regulator homolog (S. cerevisiae) (RRS1), mRNA [NM_015169]	23212	GO:0000794|GO:0005783|GO:0002244|GO:0042254|GO:0005730|GO:0005634|GO:0007080	67342751	chr8	67342692	+	hs|8q13.1	NM_015169	chr8:67342692-67342751	NM_015169	Hs.71827
A_23_P206792	-3.58458	-1.8418	3.58458	down	ZNF764	zinc finger protein 764	FALSE	Homo sapiens zinc finger protein 764 (ZNF764), transcript variant 1, mRNA [NM_033410]	92595	GO:0006355|GO:0005634|GO:0003677|GO:0046872|GO:0006351	30566204	chr16	30566145	-	hs|16p11.2	NM_033410	chr16:30566204-30566145	NM_033410	Hs.132227
A_33_P3381490	-7.93063	-2.98744	7.93063	down	NKX2-8	NK2 homeobox 8	FALSE	Homo sapiens NK2 homeobox 8 (NKX2-8), mRNA [NM_014360]	26257	GO:0003700|GO:0006366|GO:0030324|GO:0050680|GO:0005634|GO:0005575|GO:0007409|GO:0000978|GO:0006351|GO:0001889|GO:0043565|GO:0001077|GO:0003690|GO:0045944	37049276	chr14	37049217	-	hs|14q13.3	NM_014360	chr14:37049276-37049217	NM_014360	Hs.234763
A_24_P288779	-6.84013	-2.77402	6.84013	down	XAGE5	X antigen family, member 5	FALSE	Homo sapiens X antigen family, member 5 (XAGE5), mRNA [NM_130775]	170627		52842241	chrX	52842182	+	hs|Xp11.22	NM_130775	chrX:52842182-52842241	NM_130775	Hs.356874
A_33_P3307475	-6.77196	-2.75957	6.77196	down	lnc-C17orf97-4	lnc-C17orf97-4:1	FALSE	PM0-CT0642-010301-003-d08 CT0642 Homo sapiens cDNA, mRNA sequence [BG957402]			172242	chr17	172183	+	hs|17p13.3	BG957402	chr17:172183-172242		Hs.666068
A_32_P54037	-8.82027	-3.14082	8.82027	down	CCDC38	coiled-coil domain containing 38	FALSE	Homo sapiens coiled-coil domain containing 38 (CCDC38), mRNA [NM_182496]	120935		96260961	chr12	96260902	-	hs|12q23.1	NM_182496	chr12:96260961-96260902	NM_182496	Hs.210377
A_24_P95154	-6.6072	-2.72404	6.6072	down	TUSC3	tumor suppressor candidate 3	FALSE	Homo sapiens tumor suppressor candidate 3 (TUSC3), transcript variant 2, mRNA [NM_178234]	7991	GO:0015693|GO:0015095|GO:0005739|GO:0050890|GO:0005887|GO:0004579|GO:0005789|GO:0045454|GO:0006487|GO:0008250|GO:0044267|GO:0018279|GO:0043687	15601120	chr8	15601061	+	hs|8p22	NM_178234	chr8:15601061-15601120	NM_178234	Hs.600825
A_21_P0013050	-3.81866	-1.93307	3.81866	down	LOC102724511	uncharacterized LOC102724511	FALSE	Homo sapiens uncharacterized LOC102724511 (LOC102724511), long non-coding RNA [NR_125878]	102724511		170478219	chr6	170478160	+	hs|6q27		chr6:170478160-170478219	NR_125878	Hs.742361
A_23_P309246	4.29566	2.10288	4.29566	up	ZSCAN25	zinc finger and SCAN domain containing 25	FALSE	Homo sapiens zinc finger and SCAN domain containing 25 (ZSCAN25), mRNA [NM_145115]	221785	GO:0006355|GO:0003700|GO:0005634|GO:0003677|GO:0046872|GO:0006351	99228361	chr7	99228302	+	hs|7q22.1	NM_145115	chr7:99228302-99228361	NM_145115	Hs.446297
A_24_P74064	-8.18933	-3.03375	8.18933	down	ZBTB14	zinc finger and BTB domain containing 14	FALSE	Homo sapiens zinc finger and BTB domain containing 14 (ZBTB14), transcript variant 2, mRNA [NM_003409]	7541	GO:0043565|GO:0005515|GO:0005737|GO:0003700|GO:0044212|GO:0005654|GO:0005634|GO:0000122|GO:0045892|GO:0046872|GO:0006351	5289958	chr18	5289899	-	hs|18p11.31	NM_003409	chr18:5289958-5289899	NM_003409	Hs.592340
A_23_P138262	-9.43986	-3.23877	9.43986	down	PADI4	peptidyl arginine deiminase, type IV	FALSE	Homo sapiens peptidyl arginine deiminase, type IV (PADI4), mRNA [NM_012387]	23569	GO:0005515|GO:0006355|GO:0005509|GO:0006334|GO:0016990|GO:0005634|GO:0004668|GO:0006351|GO:0018101|GO:0005737|GO:0045087|GO:0019827|GO:0006338|GO:0006464|GO:0016568	17685783	chr1	17685353	+	hs|1p36.13	NM_012387	chr1:17685353-17685783	NM_012387	Hs.522969
A_21_P0006382	-5.43063	-2.44112	5.43063	down	lnc-AGTPBP1-3	lnc-AGTPBP1-3:1	FALSE	LNCipedia lincRNA (lnc-AGTPBP1-3), lincRNA [lnc-AGTPBP1-3:1]			87653348	chr9	87653289	-	hs|9q21.33		chr9:87653348-87653289
A_21_P0012944	-3.96526	-1.98742	3.96526	down	SMA4	glucuronidase, beta pseudogene	FALSE	Homo sapiens glucuronidase, beta pseudogene (SMA4), transcript variant 2, non-coding RNA [NR_024054]	11039		69423349	chr5	69423290	-	hs|5q13.2		chr5:69423349-69423290	NR_024054	Hs.654588
A_33_P3841819	-5.80397	-2.53704	5.80397	down	THUMPD3-AS1	THUMPD3 antisense RNA 1	FALSE	Homo sapiens THUMPD3 antisense RNA 1 (THUMPD3-AS1), long non-coding RNA [NR_027007]	440944		9431671	chr3	9431612	-	hs|3p25.3	NR_027007	chr3:9431671-9431612	NR_027007	Hs.598958
A_21_P0000186	-21.8793	-4.45149	21.8793	down	ZNF561-AS1	ZNF561 antisense RNA 1 (head to head)	FALSE	Homo sapiens ZNF561 antisense RNA 1 (head to head) (ZNF561-AS1), long non-coding RNA [NR_122038]	284385		9745151	chr19	9745092	+	hs|19p13.2		chr19:9745092-9745151	NR_122038
A_33_P3253857	-3.83319	-1.93854	3.83319	down			FALSE	leucine zipper-EF-hand containing transmembrane protein 1, pseudogene 2 [Source:HGNC Symbol;Acc:HGNC:33985] [ENST00000597330]			58558011	chr19	58557952	+	hs|19q13.43		chr19:58557952-58558011
A_21_P0003776	-6.28517	-2.65195	6.28517	down	lnc-ELF2-2	lnc-ELF2-2:2	FALSE	LNCipedia lincRNA (lnc-ELF2-2), lincRNA [lnc-ELF2-2:2]			139925572	chr4	139925513	-	hs|4q31.1		chr4:139925572-139925513
A_21_P0013448	-6.32138	-2.66024	6.32138	down	LOC101928036	uncharacterized LOC101928036	FALSE		101928036		112620964	chr7	112620166	-	hs|7q31.1		chr7:112620964-112620166		Hs.120006
A_33_P3299122	-7.8065	-2.96468	7.8065	down	HNF1A	HNF1 homeobox A	FALSE	HNF1 homeobox A [Source:HGNC Symbol;Acc:HGNC:11621] [ENST00000402929]	6927	GO:0005515|GO:0035623|GO:0003700|GO:0046982|GO:0044212|GO:0006357|GO:0005634|GO:0060261|GO:0042593|GO:0003677|GO:0042803|GO:0006351|GO:0043234|GO:0001077|GO:0005737|GO:0046323|GO:0045944|GO:0046983|GO:0005654|GO:0045893|GO:0030073|GO:0035565	121435769	chr12	121435710	+	hs|12q24.31	X71347	chr12:121435710-121435769
A_21_P0009508	-6.97428	-2.80204	6.97428	down	lnc-SALL3-1	lnc-SALL3-1:1	FALSE	LNCipedia lincRNA (lnc-SALL3-1), lincRNA [lnc-SALL3-1:1]			76558273	chr18	76558214	+	hs|18q23		chr18:76558214-76558273
A_33_P3241325	-7.17766	-2.84351	7.17766	down	MAFG-AS1	MAFG antisense RNA 1 (head to head)	FALSE	Homo sapiens MAFG antisense RNA 1 (head to head) (MAFG-AS1), long non-coding RNA [NR_015454]	92659		79885931	chr17	79885872	+	hs|17q25.3	NR_015454	chr17:79885872-79885931	NR_015454	Hs.336958
A_21_P0013240	-7.90335	-2.98246	7.90335	down	GTF2IRD1	GTF2I repeat domain containing 1	FALSE	Homo sapiens GTF2I repeat domain containing 1 (GTF2IRD1), transcript variant 3, mRNA [NM_001199207]	9569	GO:0014886|GO:0006355|GO:0005737|GO:0003700|GO:0006366|GO:0006357|GO:0003705|GO:0007275|GO:0005654|GO:0005634|GO:0003677	73961490	chr7	73960139	+	hs|7q11.23	NM_001199207	chr7:73960139-73961490	NM_001199207	Hs.647056
A_23_P56673	3.81743	1.9326	3.81743	up	INO80B	INO80 complex subunit B	FALSE	Homo sapiens INO80 complex subunit B (INO80B), mRNA [NM_031288]	83444	GO:0005515|GO:0006355|GO:0005886|GO:0005730|GO:0005634|GO:0006310|GO:0006351|GO:0046872|GO:0031011|GO:0005737|GO:0006281|GO:0005654|GO:0006338	74682981	chr2	74682703	+	hs|2p13.1	NM_031288	chr2:74682703-74682981	NM_031288	Hs.410786
A_24_P258235	-3.38427	-1.75885	3.38427	down	OR5L2	olfactory receptor, family 5, subfamily L, member 2	FALSE	Homo sapiens olfactory receptor, family 5, subfamily L, member 2 (OR5L2), mRNA [NM_001004739]	26338	GO:0050911|GO:0004984|GO:0007186|GO:0005886|GO:0004930|GO:0016021	55595252	chr11	55595193	+	hs|11q11	NM_001004739	chr11:55595193-55595252	NM_001004739	Hs.528356
A_23_P77493	4.39205	2.13489	4.39205	up	TUBB3	tubulin, beta 3 class III	FALSE	Homo sapiens tubulin, beta 3 class III (TUBB3), transcript variant 1, mRNA [NM_006086]	10381	GO:0005515|GO:0042277|GO:0030424|GO:0051258|GO:0005874|GO:0003924|GO:0005634|GO:0005525|GO:0055085|GO:0030425|GO:0071944|GO:0006184|GO:0005737|GO:0007067|GO:0006457|GO:0007411|GO:0043025|GO:0005200|GO:0051084|GO:0007017|GO:0044267|GO:0070062	90002496	chr16	90002437	+	hs|16q24.3	NM_006086	chr16:90002437-90002496	NM_006086	Hs.511743
A_23_P131723	-2.59524	-1.37587	2.59524	down	YWHAQ	tyrosine 3-monooxygenase/tryptophan 5-monooxygenase activation protein, theta	FALSE	Homo sapiens tyrosine 3-monooxygenase/tryptophan 5-monooxygenase activation protein, theta (YWHAQ), mRNA [NM_006826]	10971	GO:0005515|GO:0007264|GO:0019904|GO:0006915|GO:0006605|GO:0097193|GO:0005829|GO:0005737|GO:1900740|GO:0047485|GO:0016020|GO:0021762|GO:0061024|GO:0005925|GO:0045892|GO:0030659|GO:0070062	9724897	chr2	9724838	-	hs|2p25.1	NM_006826	chr2:9724897-9724838	NM_006826	Hs.74405
A_33_P3337026	3.58462	1.84182	3.58462	up			FALSE	solute carrier family 6 (neurotransmitter transporter), member 8 [Source:HGNC Symbol;Acc:HGNC:11055] [ENST00000485324]			33783983	chr16	33783924	+	hs|16p11.2	U17986	chr16:33783924-33783983		Hs.540696
A_23_P434944	4.40551	2.13931	4.40551	up	ILF3	interleukin enhancer binding factor 3, 90kDa	FALSE	Homo sapiens interleukin enhancer binding factor 3, 90kDa (ILF3), transcript variant 2, mRNA [NM_004516]	3609	GO:0003725|GO:0005515|GO:0017148|GO:0003723|GO:0005730|GO:0005634|GO:0003677|GO:0006351|GO:0005739|GO:0051607|GO:0005737|GO:0016020|GO:0030529|GO:0005654|GO:0006468|GO:0045893|GO:0045892|GO:0045071	10795824	chr19	10795765	+	hs|19p13.2	NM_004516	chr19:10795765-10795824	NM_004516	Hs.465885
A_23_P57155	-3.48139	-1.79966	3.48139	down	CHGB	chromogranin B (secretogranin 1)	FALSE	Homo sapiens chromogranin B (secretogranin 1) (CHGB), mRNA [NM_001819]	1114	GO:0005515|GO:0005179|GO:0005576|GO:0030141	5904366	chr20	5904307	+	hs|20p12.3	NM_001819	chr20:5904307-5904366	NM_001819	Hs.516874
A_33_P3410259	-7.44558	-2.89638	7.44558	down	MRPL23-AS1	MRPL23 antisense RNA 1	FALSE	Homo sapiens MRPL23 antisense RNA 1 (MRPL23-AS1), long non-coding RNA [NR_024471]	100133545		2004498	chr11	2004439	-	hs|11p15.5		chr11:2004498-2004439	NR_024471	Hs.677620
A_33_P3709525	-7.48273	-2.90356	7.48273	down	LOC100128233	uncharacterized LOC100128233	FALSE	Homo sapiens uncharacterized LOC100128233 (LOC100128233), long non-coding RNA [NR_103769]	100128233		65679837	chr14	65679778	-	hs|14q23.3	NR_103769	chr14:65679837-65679778	NR_103769	Hs.497323
A_24_P917686	-7.78542	-2.96077	7.78542	down			FALSE	keratin 18 pseudogene 50 [Source:HGNC Symbol;Acc:HGNC:33420] [ENST00000404337]			96439643	chr6	96439584	+	hs|6q16.1		chr6:96439584-96439643
A_21_P0003760	-8.7386	-3.1274	8.7386	down	lnc-SEC24D-1	lnc-SEC24D-1:2	FALSE	LNCipedia lincRNA (lnc-SEC24D-1), lincRNA [lnc-SEC24D-1:2]			119592221	chr4	119592162	-	hs|4q26		chr4:119592221-119592162
A_33_P3266140	-7.74423	-2.95312	7.74423	down			FALSE	S26A4_HUMAN (O43511) Pendrin (Sodium-independent chloride/iodide transporter) (Solute carrier family 26 member 4), partial (4%) [THC2710796]			107330529	chr7	107330470	-	hs|7q22.3		chr7:107330529-107330470
A_33_P3396771	-6.1349	-2.61704	6.1349	down			FALSE				3185045	chr2	3184986	+	hs|2p25.3		chr2:003184986-003185045
A_24_P50862	-5.44835	-2.44582	5.44835	down	QRSL1	glutaminyl-tRNA synthase (glutamine-hydrolyzing)-like 1	FALSE	glutaminyl-tRNA synthase (glutamine-hydrolyzing)-like 1 [Source:HGNC Symbol;Acc:HGNC:21020] [ENST00000369044]	55278	GO:0005739|GO:0032543|GO:0050567|GO:0070681|GO:0030956|GO:0005524	107101086	chr6	107101027	+	hs|6q21	AK022251	chr6:107101027-107101086		Hs.406917
A_33_P3229898	-6.18187	-2.62804	6.18187	down	PDHA1	pyruvate dehydrogenase (lipoamide) alpha 1	FALSE	pyruvate dehydrogenase (lipoamide) alpha 1 [Source:HGNC Symbol;Acc:HGNC:8806] [ENST00000379805]	5160	GO:0010510|GO:0006099|GO:0005634|GO:0044281|GO:0006096|GO:0006086|GO:0005739|GO:0006090|GO:0005759|GO:0006006|GO:0004738|GO:0004739|GO:0045254|GO:0044237	19371440	chrX	19371381	+	hs|Xp22.12		chrX:19371381-19371440
A_21_P0001056	-7.25256	-2.85849	7.25256	down	LOC91548	uncharacterized LOC91548	FALSE	PREDICTED: Homo sapiens uncharacterized LOC91548 (RP11-122M14.1), misc_RNA [XR_247053]	91548		211860087	chr1	211860028	+	hs|1q32.3	XR_247053	chr1:211860028-211860087	XR_247053	Hs.367839
A_33_P3409746	-4.02564	-2.00922	4.02564	down	C11orf91	chromosome 11 open reading frame 91	FALSE	Homo sapiens chromosome 11 open reading frame 91 (C11orf91), mRNA [NM_001166692]	100131378		33721851	chr11	33721792	-	hs|11p13	NM_001166692	chr11:33721851-33721792	NM_001166692	Hs.709466
A_24_P227415	-6.04991	-2.59691	6.04991	down	CLEC7A	C-type lectin domain family 7, member A	FALSE	Homo sapiens C-type lectin domain family 7, member A (CLEC7A), transcript variant 6, mRNA [NM_197954]	64581	GO:0042287|GO:0008037|GO:0005886|GO:0042832|GO:0006910|GO:0046872|GO:0002221|GO:0005737|GO:0009756|GO:0042110|GO:0006954|GO:0045087|GO:0030246|GO:0016021|GO:0008329	10282669	chr12	10282610	-	hs|12p13.2	NM_197954	chr12:10282669-10282610	NM_197954	Hs.143929
A_23_P114839	2.99311	1.58165	2.99311	up	FHL3	four and a half LIM domains 3	FALSE	Homo sapiens four and a half LIM domains 3 (FHL3), transcript variant 1, mRNA [NM_004468]	2275	GO:0030018|GO:0001725|GO:0030036|GO:0007517|GO:0008270|GO:0005634|GO:0003779|GO:0005925	38463456	chr1	38463397	-	hs|1p34.3	NM_004468	chr1:38463456-38463397	NM_004468	Hs.57687
A_23_P309515	-2.77003	-1.4699	2.77003	down	KCTD18	potassium channel tetramerization domain containing 18	FALSE	Homo sapiens potassium channel tetramerization domain containing 18 (KCTD18), mRNA [NM_152387]	130535	GO:0051260	201354529	chr2	201354470	-	hs|2q33.1	NM_152387	chr2:201354529-201354470	NM_152387	Hs.605775
A_24_P136758	2.87881	1.52547	2.87881	up			FALSE	sterile alpha motif domain containing 4B [Source:HGNC Symbol;Acc:HGNC:25492] [ENST00000610417]			39874858	chr19	39874799	+	hs|19q13.2	XM_005259029	chr19:39874799-39874858	XM_005259029	Hs.707137
A_21_P0002257	-7.33554	-2.8749	7.33554	down			FALSE				95925519	chr2	95925460	+	hs|2q11.1		chr2:95925460-95925519
A_21_P0000956	-8.39893	-3.07021	8.39893	down	lnc-ALPL-1	lnc-ALPL-1:1	FALSE	LNCipedia lincRNA (lnc-ALPL-1), lincRNA [lnc-ALPL-1:1]			21917680	chr1	21917621	+	hs|1p36.12		chr1:21917621-21917680
A_23_P157963	-9.39875	-3.23247	9.39875	down	CNTLN	centlein, centrosomal protein	FALSE	Homo sapiens centlein, centrosomal protein (CNTLN), transcript variant 1, mRNA [NM_017738]	54875	GO:0023014|GO:0010457|GO:0005737|GO:0000160|GO:0033365|GO:0019901|GO:0016020|GO:0005814|GO:0019904|GO:0030674|GO:0000155|GO:0070062	17503126	chr9	17503067	+	hs|9p22.2	NM_017738	chr9:17503067-17503126	NM_017738	Hs.435381
A_33_P3385471	-8.01394	-3.00251	8.01394	down	OR4A47	olfactory receptor, family 4, subfamily A, member 47	FALSE	Homo sapiens olfactory receptor, family 4, subfamily A, member 47 (OR4A47), mRNA [NM_001005512]	403253	GO:0050911|GO:0050907|GO:0004984|GO:0007186|GO:0005886|GO:0004930|GO:0016021|GO:0004888	48511274	chr11	48511215	+	hs|11p11.2	NM_001005512	chr11:48511215-48511274	NM_001005512	Hs.554532
A_23_P391443	-6.49526	-2.69939	6.49526	down	PPM1H	protein phosphatase, Mg2+/Mn2+ dependent, 1H	FALSE	Homo sapiens protein phosphatase, Mg2+/Mn2+ dependent, 1H (PPM1H), mRNA [NM_020700]	57460	GO:0005737|GO:0016311|GO:0005634|GO:0004721	63038580	chr12	63038521	-	hs|12q14.1	NM_020700	chr12:63038580-63038521	NM_020700	Hs.435479
A_21_P0009857	-5.45477	-2.44752	5.45477	down			FALSE				51304693	chr20	51304634	+	hs|20q13.2		chr20:51304634-51304693
A_21_P0007031	-6.37286	-2.67194	6.37286	down	lnc-C10orf90-2	lnc-C10orf90-2:1	FALSE	LNCipedia lincRNA (lnc-C10orf90-2), lincRNA [lnc-C10orf90-2:1]			128591630	chr10	128591571	-	hs|10q26.2		chr10:128591630-128591571
A_19_P00326732	-6.41508	-2.68147	6.41508	down	SMIM13	small integral membrane protein 13	FALSE	Homo sapiens small integral membrane protein 13 (SMIM13), mRNA [NM_001135575]	221710	GO:0016021	11138785	chr6	11138726	+	hs|6p24.2	NM_001135575	chr6:11138726-11138785	NM_001135575	Hs.656600
A_33_P3408042	-8.26346	-3.04675	8.26346	down	OR2K2	olfactory receptor, family 2, subfamily K, member 2	FALSE	Homo sapiens olfactory receptor, family 2, subfamily K, member 2 (OR2K2), mRNA [NM_205859]	26248	GO:0050911|GO:0004984|GO:0007186|GO:0005886|GO:0004930|GO:0016021	114089822	chr9	114089763	-	hs|9q31.3	NM_205859	chr9:114089822-114089763	NM_205859	Hs.381312
A_21_P0011447	-5.61912	-2.49035	5.61912	down	XLOC_l2_005298		FALSE	BROAD Institute lincRNA (XLOC_l2_005298), lincRNA [TCONS_l2_00009841]			76613694	chr16	76613635	+	hs|16q23.1		chr16:76613635-76613694
A_23_P252388	-6.1468	-2.61983	6.1468	down	SPEF2	sperm flagellar 2	FALSE	Homo sapiens sperm flagellar 2 (SPEF2), transcript variant 1, mRNA [NM_024867]	79925	GO:0009566|GO:0060541|GO:0035082|GO:0005794|GO:0002177|GO:0097225|GO:0046983|GO:0010259|GO:0007283|GO:0002520|GO:0048702|GO:0048854	35800248	chr5	35800189	+	hs|5p13.2	NM_024867	chr5:35800189-35800248	NM_024867	Hs.298863
A_33_P3286761	-5.29899	-2.40572	5.29899	down			FALSE	Homo sapiens cDNA FLJ43706 fis, clone TESOP2001849. [AK125694]			62286023	chr4	62285964	-	hs|4q13.1	AK125694	chr4:62286023-62285964
A_23_P395426	-4.78831	-2.25952	4.78831	down	DIDO1	death inducer-obliterator 1	FALSE	Homo sapiens death inducer-obliterator 1 (DIDO1), transcript variant 1, mRNA [NM_022105]	11083	GO:0005737|GO:0005819|GO:0008270|GO:0005634|GO:0097190|GO:0006351	61536759	chr20	61536700	-	hs|20q13.33	NM_022105	chr20:61536759-61536700	NM_022105	Hs.517172
A_23_P163216	5.59888	2.48514	5.59888	up	ATP8B4	ATPase, class I, type 8B, member 4	FALSE	Homo sapiens ATPase, class I, type 8B, member 4 (ATP8B4), transcript variant 1, mRNA [NM_024837]	79895	GO:0005794|GO:0000287|GO:0005886|GO:0008152|GO:0004012|GO:0007030|GO:0016021|GO:0005524|GO:0045332	50151289	chr15	50151230	-	hs|15q21.2	NM_024837	chr15:50151289-50151230	NM_024837	Hs.511311
A_23_P135381	4.07567	2.02704	4.07567	up	SP5	Sp5 transcription factor	FALSE	Homo sapiens Sp5 transcription factor (SP5), mRNA [NM_001003845]	389058	GO:0043565|GO:0006355|GO:0060349|GO:0005634|GO:0046872|GO:0006351	171574349	chr2	171574290	+	hs|2q31.1	NM_001003845	chr2:171574290-171574349	NM_001003845	Hs.368802
A_23_P6422	-8.47115	-3.08256	8.47115	down	RFPL3	ret finger protein-like 3	FALSE	Homo sapiens ret finger protein-like 3 (RFPL3), transcript variant 2, mRNA [NM_006604]	10738	GO:0008270	32756917	chr22	32756858	+	hs|22q12.3	NM_006604	chr22:32756858-32756917	NM_006604	Hs.558455
A_23_P207981	-7.80029	-2.96353	7.80029	down	SOCS6	suppressor of cytokine signaling 6	FALSE	Homo sapiens suppressor of cytokine signaling 6 (SOCS6), mRNA [NM_004232]	9306	GO:0001772|GO:0005515|GO:0016567|GO:0050868|GO:0019221|GO:0006952|GO:0007259|GO:0046426|GO:0005737|GO:0004860|GO:0006469|GO:0010498|GO:0040008	67993950	chr18	67993891	+	hs|18q22.2	NM_004232	chr18:67993891-67993950	NM_004232	Hs.44439
A_21_P0007663	-6.33576	-2.66352	6.33576	down	lnc-TMEM132C-6	lnc-TMEM132C-6:1	FALSE	LNCipedia lincRNA (lnc-TMEM132C-6), lincRNA [lnc-TMEM132C-6:1]			127635747	chr12	127635688	+	hs|12q24.32		chr12:127635688-127635747
A_33_P3300312	-6.05408	-2.59791	6.05408	down	DMBT1	deleted in malignant brain tumors 1	FALSE	Homo sapiens deleted in malignant brain tumors 1 (DMBT1), transcript variant 2, mRNA [NM_007329]	1755	GO:0005515|GO:0001833|GO:0005578|GO:0005576|GO:0015031|GO:0005615|GO:0035375|GO:0006898|GO:0051607|GO:0030858|GO:0002221|GO:0005737|GO:0042589|GO:0045087|GO:0030855|GO:0030670|GO:0016032|GO:0043152|GO:0070062|GO:0048306|GO:0005044|GO:0008329|GO:0019898	124361571	chr10	124361512	+	hs|10q26.13	NM_007329	chr10:124361512-124361571	NM_007329	Hs.279611
A_23_P50919	-6.16555	-2.62423	6.16555	down	SERPINE2	serpin peptidase inhibitor, clade E (nexin, plasminogen activator inhibitor type 1), member 2	FALSE	Homo sapiens serpin peptidase inhibitor, clade E (nexin, plasminogen activator inhibitor type 1), member 2 (SERPINE2), transcript variant 1, mRNA [NM_006216]	5270	GO:0005515|GO:0030308|GO:0061108|GO:0008285|GO:0031594|GO:0004867|GO:0060291|GO:0045879|GO:0005539|GO:0005615|GO:0042628|GO:0005829|GO:0010766|GO:0031091|GO:0033363|GO:0008201|GO:0030334|GO:0051966|GO:0048505|GO:0042177|GO:0021683|GO:0090331|GO:0005102|GO:0005576|GO:0014067|GO:0031232|GO:0031982|GO:0045861|GO:0060384|GO:0010951|GO:0031012|GO:0048711|GO:0007596|GO:0030195|GO:0050974|GO:0010757|GO:…	224842295	chr2	224840597	-	hs|2q36.1	NM_006216	chr2:224842295-224840597	NM_006216	Hs.38449
A_23_P152235	-6.7399	-2.75273	6.7399	down	IRX3	iroquois homeobox 3	FALSE	Homo sapiens iroquois homeobox 3 (IRX3), mRNA [NM_024336]	79191	GO:0043565|GO:0001656|GO:0030424|GO:0006355|GO:0005737|GO:0045665|GO:0045666|GO:0007498|GO:0005634|GO:0072086|GO:0006351	54317289	chr16	54317230	-	hs|16q12.2	NM_024336	chr16:54317289-54317230	NM_024336	Hs.499205
A_33_P3240787	-6.76524	-2.75814	6.76524	down	LOC100131910	uncharacterized LOC100131910	FALSE	Homo sapiens cDNA FLJ27192 fis, clone SYN02553. [AK130702]	100131910		141045713	chr8	141045654	-	hs|8q24.3	AK130702	chr8:141045713-141045654		Hs.689306
A_33_P3242659	-11.7178	-3.55063	11.7178	down	KIF13A	kinesin family member 13A	FALSE	Homo sapiens kinesin family member 13A (KIF13A), transcript variant 1, mRNA [NM_022113]	63971	GO:0005515|GO:0008017|GO:0005813|GO:0005871|GO:0035459|GO:0043001|GO:0032438|GO:0005874|GO:0008333|GO:0072383|GO:0030496|GO:0003777|GO:0032588|GO:0005524|GO:0006886|GO:0000910|GO:0000139|GO:0008152|GO:0016887|GO:0010008|GO:0007018	17764511	chr6	17764452	-	hs|6p22.3	NM_022113	chr6:17764511-17764452	NM_022113	Hs.94499
A_23_P395954	-3.07008	-1.61828	3.07008	down	SSH2	slingshot protein phosphatase 2	FALSE	slingshot protein phosphatase 2 [Source:HGNC Symbol;Acc:HGNC:30580] [ENST00000394848]	85464	GO:0030036|GO:0003779|GO:0003677|GO:0005615|GO:0035335|GO:0010591|GO:0005737|GO:0006470|GO:0008064|GO:0004721|GO:0008138|GO:0005856|GO:0050770|GO:0004725	27975135	chr17	27975076	-	hs|17q11.2	AB072358	chr17:27975135-27975076		Hs.654754
A_23_P374767	-2.68463	-1.42472	2.68463	down	UBE2D4	ubiquitin-conjugating enzyme E2D 4 (putative)	FALSE	Homo sapiens ubiquitin-conjugating enzyme E2D 4 (putative) (UBE2D4), mRNA [NM_015983]	51619	GO:0035519|GO:0005515|GO:0085020|GO:0070534|GO:0004842|GO:0016567|GO:0070979|GO:0016874|GO:0070936|GO:0044314|GO:0005524	43992940	chr7	43992881	+	hs|7p13	NM_015983	chr7:43992881-43992940	NM_015983	Hs.19196
A_32_P110472	-7.30893	-2.86966	7.30893	down	IYD	iodotyrosine deiodinase	FALSE	Homo sapiens iodotyrosine deiodinase (IYD), transcript variant 2, mRNA [NM_203395]	389434	GO:0034641|GO:0005886|GO:0004447|GO:0016491|GO:0006590|GO:0044281|GO:0016021|GO:0055114	150725363	chr6	150725304	+	hs|6q25.1	NM_203395	chr6:150725304-150725363	NM_203395	Hs.310225
A_33_P3338379	-8.46398	-3.08134	8.46398	down			FALSE				78806526	chr7	78806467	+	hs|7q21.11		chr7:078806467-078806526
A_33_P3356886	-8.20247	-3.03606	8.20247	down	DENND2C	DENN/MADD domain containing 2C	FALSE	Homo sapiens DENN/MADD domain containing 2C (DENND2C), transcript variant 1, mRNA [NM_001256404]	163259	GO:0017112|GO:0032851	115127288	chr1	115127229	-	hs|1p13.2	NM_001256404	chr1:115127288-115127229	NM_001256404	Hs.654928
A_21_P0003160	-6.76372	-2.75782	6.76372	down			FALSE				117397704	chr3	117397645	-	hs|3q13.32		chr3:117397704-117397645		Hs.518179
A_21_P0003993	-5.78991	-2.53354	5.78991	down			FALSE	long intergenic non-protein coding RNA 604 [Source:HGNC Symbol;Acc:HGNC:43924] [ENST00000508437]			40267704	chr5	40267645	+	hs|5p13.1		chr5:40267645-40267704		Hs.171251
A_21_P0005068	-5.50618	-2.46105	5.50618	down	lnc-ZC3H12D-5	lnc-ZC3H12D-5:1	FALSE	LNCipedia lincRNA (lnc-ZC3H12D-5), lincRNA [lnc-ZC3H12D-5:1]			148476390	chr6	148476331	-	hs|6q24.3		chr6:148476390-148476331
A_23_P115726	-3.13337	-1.64772	3.13337	down	SLC16A9	solute carrier family 16, member 9	FALSE	Homo sapiens solute carrier family 16, member 9 (SLC16A9), mRNA [NM_194298]	220963	GO:0015718|GO:0034220|GO:0005886|GO:0008028|GO:0016021|GO:0046415|GO:0015293	61411130	chr10	61411071	-	hs|10q21.2	NM_194298	chr10:61411130-61411071	NM_194298	Hs.499709
A_23_P385322	-6.52919	-2.7069	6.52919	down	STAMBPL1	STAM binding protein-like 1	FALSE	Homo sapiens STAM binding protein-like 1 (STAMBPL1), mRNA [NM_020799]	57559	GO:0005515|GO:0016020|GO:0006508|GO:0046872|GO:0008237	90676564	chr10	90676505	+	hs|10q23.31	NM_020799	chr10:90676505-90676564	NM_020799	Hs.16229
A_23_P36464	4.59608	2.2004	4.59608	up	ASUN	asunder spermatogenesis regulator	FALSE	Homo sapiens asunder spermatogenesis regulator (ASUN), mRNA [NM_018164]	55726	GO:0005515|GO:0007346|GO:0051642|GO:0007067|GO:0005737|GO:0080154|GO:0005634|GO:0030317|GO:0007052|GO:0051301	27058389	chr12	27058330	-	hs|12p11.23	NM_018164	chr12:27058389-27058330	NM_018164	Hs.505077
A_23_P257895	2.55261	1.35197	2.55261	up	MAPK1	mitogen-activated protein kinase 1	FALSE	Homo sapiens mitogen-activated protein kinase 1 (MAPK1), transcript variant 2, mRNA [NM_138957]	5594	GO:0005515|GO:0019858|GO:0034605|GO:0002756|GO:0006935|GO:0007173|GO:0018105|GO:0000165|GO:0007411|GO:0018107|GO:0002755|GO:0009887|GO:0005856|GO:0031663|GO:0004707|GO:0038127|GO:0010800|GO:0038124|GO:0030335|GO:0005794|GO:0038123|GO:0005815|GO:0019902|GO:0034134|GO:0006950|GO:0030168|GO:0009636|GO:0031435|GO:0002224|GO:0043234|GO:0033598|GO:0007049|GO:0008543|GO:0035666|GO:0034166|GO:0005654|GO:…	22123603	chr22	22123544	-	hs|22q11.21	NM_138957	chr22:22123603-22123544	NM_138957	Hs.431850
A_21_P0001013	-10.507	-3.39328	10.507	down			FALSE				147171362	chr1	147171303	+	hs|1q21.2		chr1:147171303-147171362
A_21_P0007695	-3.9924	-1.99726	3.9924	down	lnc-ERGIC2-4	lnc-ERGIC2-4:1	FALSE	LNCipedia lincRNA (lnc-ERGIC2-4), lincRNA [lnc-ERGIC2-4:1]			29301162	chr12	29295231	-	hs|12p11.22		chr12:29301162-29295231
A_23_P126120	-5.85754	-2.5503	5.85754	down	CENPL	centromere protein L	FALSE	Homo sapiens centromere protein L (CENPL), transcript variant 2, mRNA [NM_033319]	91687	GO:0034080|GO:0006334|GO:0005654|GO:0000278|GO:0000775|GO:0005829	173772182	chr1	173772123	-	hs|1q25.1	NM_033319	chr1:173772182-173772123	NM_033319	Hs.720473
A_24_P282237	-6.81428	-2.76856	6.81428	down	PRIM2	primase, DNA, polypeptide 2 (58kDa)	FALSE	Homo sapiens primase, DNA, polypeptide 2 (58kDa) (PRIM2), transcript variant 1, mRNA [NM_000947]	5558	GO:0051539|GO:0003896|GO:0003677|GO:0046872|GO:0000082|GO:0006271|GO:0000723|GO:0006270|GO:0000722|GO:0006269|GO:0005654|GO:0000278|GO:0032201	57190841	chr6	57190782	+	hs|6p11.2	NM_000947	chr6:57190782-57190841	NM_000947	Hs.654580
A_21_P0014490	-8.99353	-3.16889	8.99353	down	LOC728095	uncharacterized LOC728095	FALSE	Homo sapiens uncharacterized LOC728095 (CTB-174D11.1), long non-coding RNA [NR_109897]	728095		168465003	chr5	168464944	+	hs|5q34	NR_109897	chr5:168464944-168465003	NR_109897
A_33_P3418833	-8.50601	-3.08848	8.50601	down	FLRT3	fibronectin leucine rich transmembrane protein 3	FALSE	Homo sapiens fibronectin leucine rich transmembrane protein 3 (FLRT3), transcript variant 2, mRNA [NM_198391]	23767	GO:0035556|GO:0008150|GO:0045499|GO:0007411|GO:0005887|GO:0050919|GO:0005578|GO:0005057|GO:0030674|GO:0007155|GO:0005615	14304719	chr20	14304660	-	hs|20p12.1	NM_198391	chr20:14304719-14304660	NM_198391	Hs.41296
A_33_P3390823	-5.96908	-2.57751	5.96908	down			FALSE				208989	chr7	208930	+	hs|7p22.3		chr7:000208930-000208989
A_21_P0005246	-7.27243	-2.86244	7.27243	down	lnc-STEAP1-1	lnc-STEAP1-1:1	FALSE	LNCipedia lincRNA (lnc-STEAP1-1), lincRNA [lnc-STEAP1-1:1]			89467650	chr7	89467591	+	hs|7q21.13		chr7:89467591-89467650
A_21_P0003347	-6.07164	-2.60209	6.07164	down			FALSE				31353282	chr4	31353223	+	hs|4p15.1		chr4:31353223-31353282
A_23_P161458	-5.99326	-2.58334	5.99326	down	OLAH	oleoyl-ACP hydrolase	FALSE	Homo sapiens oleoyl-ACP hydrolase (OLAH), transcript variant 2, mRNA [NM_001039702]	55301	GO:0016295|GO:0004320|GO:0006633|GO:0016296	15115114	chr10	15113846	+	hs|10p13	NM_001039702	chr10:15113846-15115114	NM_001039702	Hs.24309
A_21_P0003385	-6.92584	-2.79199	6.92584	down			FALSE				105891127	chr4	105890499	+	hs|4q24		chr4:105890499-105891127
A_33_P3284933	-6.566	-2.71502	6.566	down	IL27	interleukin 27	FALSE	Homo sapiens interleukin 27 (IL27), mRNA [NM_145659]	246778	GO:0050688|GO:0009617|GO:0006954|GO:0045087|GO:0045078|GO:0042129|GO:0005102|GO:0045625|GO:0045523|GO:0005615|GO:0005125	28510769	chr16	28510710	-	hs|16p11.2	NM_145659	chr16:28510769-28510710	NM_145659	Hs.528111
A_19_P00809895	-7.37538	-2.88272	7.37538	down	LINC01314	long intergenic non-protein coding RNA 1314	FALSE	Homo sapiens long intergenic non-protein coding RNA 1314 (LINC01314), long non-coding RNA [NR_120317]	100996492		80491042	chr15	80490983	-	hs|15q25.1		chr15:80491042-80490983	NR_120317
A_33_P3408280	-7.44303	-2.89589	7.44303	down			FALSE	GB			100166648	chr7	100166589	+	hs|7q22.1		chr7:100166589-100166648
A_21_P0001985	-8.24751	-3.04396	8.24751	down			FALSE				306130	chr2	306071	-	hs|2p25.3		chr2:306130-306071
A_33_P3239989	-9.14859	-3.19355	9.14859	down			FALSE				38099811	chr17	38099752	+	hs|17q12		chr17:038099752-038099811
A_24_P128308	-5.4536	-2.44721	5.4536	down	KLF6	Kruppel-like factor 6	FALSE	Kruppel-like factor 6 [Source:HGNC Symbol;Acc:HGNC:2235] [ENST00000469435]	1316	GO:0005737|GO:0030183|GO:0019221|GO:0005634|GO:0045893|GO:0003677|GO:0046872|GO:0006351	3823035	chr10	3822976	-	hs|10p15.1	FW339972	chr10:3823035-3822976		Hs.4055
A_33_P3685572	-3.65704	-1.87068	3.65704	down			FALSE	Homo sapiens mRNA; cDNA DKFZp686N0244 (from clone DKFZp686N0244). [BX649145]			102179109	chr8	102179050	-	hs|8q22.3	BX649145	chr8:102179109-102179050		Hs.27371
A_21_P0003055	4.45536	2.15554	4.45536	up	lnc-SERPINI1-9	lnc-SERPINI1-9:5	FALSE	LNCipedia lincRNA (lnc-SERPINI1-9), lincRNA [lnc-SERPINI1-9:5]			164338535	chr3	164338476	+	hs|3q26.1		chr3:164338476-164338535
A_24_P387869	-3.56387	-1.83344	3.56387	down	PKN2	protein kinase N2	FALSE	Homo sapiens protein kinase N2 (PKN2), mRNA [NM_006256]	5586	GO:0005515|GO:0048471|GO:0030054|GO:0005886|GO:0042826|GO:2000145|GO:0005634|GO:0032154|GO:0043297|GO:0043296|GO:0005737|GO:0016301|GO:0045111|GO:0070063|GO:0007155|GO:0045070|GO:0006355|GO:0005813|GO:0032467|GO:0006915|GO:0030496|GO:0005524|GO:0006351|GO:0030027|GO:0007165|GO:0045931|GO:0007049|GO:0004672|GO:0004674|GO:0010631|GO:0006468|GO:0005654|GO:0004697|GO:0051301	89300874	chr1	89300815	+	hs|1p22.2	NM_006256	chr1:89300815-89300874	NM_006256	Hs.440833
A_33_P3209960	-6.02177	-2.59019	6.02177	down	RASGRP2	RAS guanyl releasing protein 2 (calcium and DAG-regulated)	FALSE	Homo sapiens RAS guanyl releasing protein 2 (calcium and DAG-regulated) (RASGRP2), transcript variant 2, mRNA [NM_153819]	10235	GO:0043005|GO:0030054|GO:0005886|GO:0005509|GO:0045202|GO:0030168|GO:0007265|GO:0032587|GO:0032854|GO:0001558|GO:0005829|GO:0008289|GO:0019992|GO:0005085|GO:0007165|GO:0007596|GO:0071277	64508476	chr11	64508420	-	hs|11q13.1	NM_153819	chr11:64508476-64508420	NM_153819	Hs.99491
A_33_P3272090	-8.4176	-3.07341	8.4176	down	PDE4DIP	phosphodiesterase 4D interacting protein	FALSE	Homo sapiens phosphodiesterase 4D interacting protein (PDE4DIP), transcript variant 1, mRNA [NM_014644]	9659	GO:0005515|GO:0005813|GO:0005737|GO:0005794|GO:0005634|GO:0030016|GO:0019899|GO:0043623	144852259	chr1	144852200	-	hs|1q21.1	NM_014644	chr1:144852259-144852200	NM_014644	Hs.731111
A_33_P3294172	-11.4568	-3.51813	11.4568	down			FALSE	OR7D4_HUMAN (Q8NG98) Olfactory receptor 7D4 (Olfactory receptor OR19-7), partial (98%) [THC2623242]			9346812	chr19	9346753	+	hs|19p13.2		chr19:009346753-009346812
A_33_P3342481	-8.79025	-3.1359	8.79025	down			FALSE				90520625	chr2	90520566	-	hs|2p11.1		chr2:090520625-090520566
A_33_P3252146	-6.94828	-2.79665	6.94828	down	HMX3	H6 family homeobox 3	FALSE	Homo sapiens H6 family homeobox 3 (HMX3), mRNA [NM_001105574]	340784	GO:0043565|GO:0006355|GO:0042472|GO:0007566|GO:0007420|GO:0060135|GO:0050885|GO:0005634|GO:0030154|GO:0006351	124897247	chr10	124897188	+	hs|10q26.13	NM_001105574	chr10:124897188-124897247	NM_001105574	Hs.531194
A_33_P3346771	-6.76884	-2.75891	6.76884	down	AK9	adenylate kinase 9	FALSE	adenylate kinase 9 [Source:HGNC Symbol;Acc:HGNC:33814] [ENST00000466992]	221264	GO:0031965|GO:0006186|GO:0005737|GO:0050145|GO:0005730|GO:0004550|GO:0006757|GO:0005654|GO:0005634|GO:0006756|GO:0006174|GO:0005524	109871306	chr6	109871247	-	hs|6q21	AK124171	chr6:109871306-109871247		Hs.205144
A_21_P0000160	-3.72467	-1.89711	3.72467	down	TM4SF19	transmembrane 4 L six family member 19	FALSE	Homo sapiens transmembrane 4 L six family member 19 (TM4SF19), transcript variant 1, mRNA [NM_138461]	116211	GO:0016021	196050542	chr3	196050483	-	hs|3q29	NM_138461	chr3:196050542-196050483	NM_138461	Hs.733264
A_23_P334990	-3.27363	-1.71089	3.27363	down	SUDS3	suppressor of defective silencing 3 homolog (S. cerevisiae)	FALSE	Homo sapiens suppressor of defective silencing 3 homolog (S. cerevisiae) (SUDS3), mRNA [NM_022491]	64426	GO:0005515|GO:0010467|GO:0016575|GO:0043065|GO:0042826|GO:0006325|GO:0006915|GO:0005634|GO:0000122|GO:0042803|GO:0006351|GO:0005737|GO:0021762|GO:0016580|GO:0045814|GO:0040029|GO:0005654|GO:0004407|GO:0070822|GO:0019899|GO:0045892	118855201	chr12	118855142	+	hs|12q24.23	NM_022491	chr12:118855142-118855201	NM_022491	Hs.416630
A_33_P3333054	2.6632	1.41316	2.6632	up	SYBU	syntabulin (syntaxin-interacting)	FALSE	Homo sapiens syntabulin (syntaxin-interacting) (SYBU), transcript variant 1, mRNA [NM_001099744]	55638	GO:0005515|GO:0008017|GO:0005874|GO:0031982|GO:0043231|GO:0005739|GO:0000139|GO:0016023|GO:0005654|GO:0016021|GO:0017075|GO:0019894|GO:0061178	110587252	chr8	110587193	-	hs|8q23.2	NM_001099744	chr8:110587252-110587193	NM_001099744	Hs.390738
A_33_P3219256	4.48257	2.16433	4.48257	up	BMPR1A	bone morphogenetic protein receptor, type IA	FALSE	Homo sapiens bone morphogenetic protein receptor, type IA (BMPR1A), mRNA [NM_004329]	657	GO:0005515|GO:0035137|GO:0006366|GO:0051216|GO:0000981|GO:0001756|GO:0046332|GO:0042803|GO:0060914|GO:0048589|GO:0014032|GO:0004702|GO:0043025|GO:0048352|GO:0007179|GO:0023014|GO:0050679|GO:0001707|GO:0030501|GO:0003272|GO:0030509|GO:0060391|GO:0001701|GO:0045893|GO:0042733|GO:0048382|GO:0005886|GO:0030324|GO:0021983|GO:0009950|GO:0030425|GO:0046872|GO:0048378|GO:0006955|GO:0050768|GO:0048568|GO:…	88684921	chr10	88684862	+	hs|10q23.2	NM_004329	chr10:88684862-88684921	NM_004329	Hs.524477
A_23_P159937	6.23932	2.64139	6.23932	up	SLC6A8	solute carrier family 6 (neurotransmitter transporter), member 8	FALSE	Homo sapiens solute carrier family 6 (neurotransmitter transporter), member 8 (SLC6A8), transcript variant 1, mRNA [NM_005629]	6535	GO:0015881|GO:0005886|GO:0005328|GO:0044281|GO:0005575|GO:0034641|GO:0003674|GO:0008150|GO:0006936|GO:0005887|GO:0006600|GO:0006810|GO:0006836|GO:0016021|GO:0005308|GO:0006814|GO:0005309	152961573	chrX	152961514	+	hs|Xq28	NM_005629	chrX:152961514-152961573	NM_005629	Hs.540696
A_33_P3394203	-7.46744	-2.90061	7.46744	down	YIPF3	Yip1 domain family, member 3	FALSE	Yip1 domain family, member 3 [Source:HGNC Symbol;Acc:HGNC:21023] [ENST00000372417]	25844	GO:0030133|GO:0005794|GO:0005886|GO:0005654|GO:0016021|GO:0030154|GO:0043231	43481455	chr6	43481396	-	hs|6p21.1		chr6:43481455-43481396
A_33_P3282023	-8.2244	-3.03991	8.2244	down			FALSE				113681382	chr13	113681323	+	hs|13q34		chr13:113681323-113681382
A_32_P127805	-6.769	-2.75894	6.769	down	LINC00521	long intergenic non-protein coding RNA 521	FALSE	Homo sapiens long intergenic non-protein coding RNA 521 (LINC00521), transcript variant 3, long non-coding RNA [NR_024184]	256369		94465978	chr14	94464572	+	hs|14q32.12	NR_024184	chr14:94464572-94465978	NR_024184	Hs.143845
A_33_P3713035	-6.47891	-2.69575	6.47891	down	LOC221814	uncharacterized LOC221814	FALSE	Homo sapiens mRNA; cDNA DKFZp564C0371 (from clone DKFZp564C0371) [AL122087]	221814		15874795	chr7	15874736	-	hs|7p21.2	AL122087	chr7:15874795-15874736		Hs.592173
A_23_P37391	6.07226	2.60223	6.07226	up	CCDC85C	coiled-coil domain containing 85C	FALSE	Homo sapiens coiled-coil domain containing 85C (CCDC85C), mRNA [NM_001144995]	317762	GO:0043296|GO:0021987|GO:0005923	99978443	chr14	99978384	-	hs|14q32.2	NM_001144995	chr14:99978443-99978384	NM_001144995	Hs.709288
A_33_P3223056	-7.2553	-2.85904	7.2553	down	ADAMTS10	ADAM metallopeptidase with thrombospondin type 1 motif, 10	FALSE	Homo sapiens ADAM metallopeptidase with thrombospondin type 1 motif, 10 (ADAMTS10), transcript variant 1, mRNA [NM_030957]	81794	GO:0031012|GO:0005515|GO:0008150|GO:0003674|GO:0006508|GO:0001527|GO:0008270|GO:0004222	8645185	chr19	8645126	-	hs|19p13.2	NM_030957	chr19:8645185-8645126	NM_030957	Hs.657508
A_24_P341731	-7.70371	-2.94555	7.70371	down			FALSE				31552562	chr22	31552503	-	hs|22q12.2		chr22:31552562-31552503
A_33_P3371381	-6.36071	-2.66919	6.36071	down	ANKDD1B	ankyrin repeat and death domain containing 1B	FALSE	Homo sapiens ankyrin repeat and death domain containing 1B (ANKDD1B), mRNA [NM_001276713]	728780	GO:0007165	74966865	chr5	74966806	+	hs|5q13.3		chr5:74966806-74966865	NM_001276713	Hs.370455
A_33_P3346618	-5.96166	-2.57572	5.96166	down	LOC441179	uncharacterized LOC441179	FALSE	PREDICTED: Homo sapiens uncharacterized LOC441179 (LOC441179), misc_RNA [XR_112948]	441179		168198916	chr6	168198857	+	hs|6q27	XR_112948	chr6:168198857-168198916	XR_112948	Hs.192711
A_21_P0005255	-17.7089	-4.1464	17.7089	down			FALSE				121858401	chr7	121858342	+	hs|7q31.32		chr7:121858342-121858401
A_23_P35617	-6.42545	-2.6838	6.42545	down	PLCE1	phospholipase C, epsilon 1	FALSE	Homo sapiens phospholipase C, epsilon 1 (PLCE1), transcript variant 1, mRNA [NM_016341]	51196	GO:0045859|GO:0005515|GO:0019722|GO:0043647|GO:0005886|GO:0008283|GO:0007200|GO:0007265|GO:0046578|GO:0044281|GO:0006940|GO:0001558|GO:0007204|GO:0032835|GO:0007205|GO:0005829|GO:0005085|GO:0007507|GO:0004629|GO:0000187|GO:0005737|GO:0007173|GO:0007010|GO:0006651|GO:0017016|GO:0048016|GO:0043547|GO:0016042|GO:0008277|GO:0000139|GO:0004435|GO:0005057|GO:0019899|GO:0006644	96087992	chr10	96087933	+	hs|10q23.33	NM_016341	chr10:96087933-96087992	NM_016341	Hs.655033
A_23_P328069	-2.7725	-1.47119	2.7725	down	HPS1	Hermansky-Pudlak syndrome 1	FALSE	Homo sapiens Hermansky-Pudlak syndrome 1 (HPS1), transcript variant 1, mRNA [NM_000195]	3257	GO:0005515|GO:0060041|GO:0030318|GO:0005764|GO:0032816|GO:0005737|GO:0031085|GO:0005887|GO:0007596|GO:0033299|GO:0048069|GO:0046983|GO:0016023|GO:0007040|GO:0007601	100176196	chr10	100176137	-	hs|10q24.2	NM_000195	chr10:100176196-100176137	NM_000195	Hs.404568
A_21_P0013754	-7.39337	-2.88623	7.39337	down	XLOC_l2_015453		FALSE	BROAD Institute lincRNA (XLOC_l2_015453), lincRNA [TCONS_l2_00030150]			13348209	chrX	13348150	+	hs|Xp22.2		chrX:13348150-13348209
A_21_P0008139	-6.34546	-2.66572	6.34546	down	LOC102723392	uncharacterized LOC102723392	FALSE	PREDICTED: Homo sapiens uncharacterized LOC102723392 (LOC102723392), ncRNA [XR_424440]	102723392		31626465	chr13	31626406	-	hs|13q12.3	XR_424440	chr13:31626465-31626406	XR_424440
A_21_P0001956	-6.27592	-2.64983	6.27592	down			FALSE	1004868 Human Fat Cell 5'-Stretch Plus cDNA Library Homo sapiens cDNA 5', mRNA sequence [CB265963]			207732717	chr2	207732658	+	hs|2q33.3		chr2:207732658-207732717		Hs.580596
A_21_P0002393	-5.96481	-2.57648	5.96481	down	MIR7515HG	MIR7515 host gene (non-protein coding)	FALSE	Homo sapiens MIR7515 host gene (non-protein coding) (MIR7515HG), long non-coding RNA [NR_110497]	102800314		6789433	chr2	6789374	-	hs|2p25.2	NR_110497	chr2:6789433-6789374	NR_110497	Hs.258100
A_32_P155666	-6.40744	-2.67975	6.40744	down	ECEL1	endothelin converting enzyme-like 1	FALSE	Homo sapiens endothelin converting enzyme-like 1 (ECEL1), transcript variant 1, mRNA [NM_004826]	9427	GO:0003016|GO:0007218|GO:0005887|GO:0006508|GO:0004222|GO:0046872|GO:0008237	233346252	chr2	233345844	-	hs|2q37.1	NM_004826	chr2:233346252-233345844	NM_004826	Hs.26880
A_23_P24149	-4.77679	-2.25604	4.77679	down	SLC39A12	solute carrier family 39 (zinc transporter), member 12	FALSE	Homo sapiens solute carrier family 39 (zinc transporter), member 12 (SLC39A12), transcript variant 2, mRNA [NM_152725]	221074	GO:0007165|GO:0071578|GO:0048471|GO:0005886|GO:0005385|GO:0010975|GO:0031113|GO:0016021|GO:0031982	18292208	chr10	18292149	+	hs|10p12.33	NM_152725	chr10:18292149-18292208	NM_152725	Hs.350895
A_33_P3232294	-2.93648	-1.55409	2.93648	down	ITPR2	inositol 1,4,5-trisphosphate receptor, type 2	FALSE	Homo sapiens inositol 1,4,5-trisphosphate receptor, type 2 (ITPR2), mRNA [NM_002223]	3709	GO:0005886|GO:0007202|GO:0044281|GO:0007173|GO:0006810|GO:0031095|GO:0005938|GO:0001666|GO:0048010|GO:0048011|GO:0005220|GO:0048016|GO:0015085|GO:0030168|GO:0033017|GO:0043235|GO:0007165|GO:0071361|GO:0006112|GO:0050796|GO:0016020|GO:0008543|GO:0007596|GO:0045087|GO:0070588|GO:0005789|GO:0016021|GO:0071320|GO:0035091|GO:0038096|GO:0038095	26875390	chr12	26875331	-	hs|12p11.23	NM_002223	chr12:26875390-26875331	NM_002223	Hs.512235
A_23_P32054	4.99218	2.31967	4.99218	up	CAMSAP1	calmodulin regulated spectrin-associated protein 1	FALSE	Homo sapiens calmodulin regulated spectrin-associated protein 1 (CAMSAP1), mRNA [NM_015447]	157922	GO:0008017|GO:0005516|GO:0005737|GO:0022604|GO:0007010|GO:0005874|GO:0030507|GO:0031175	138742180	chr9	138742033	-	hs|9q34.3	NM_015447	chr9:138742180-138742033	NM_015447	Hs.522493
A_21_P0011219	-6.73463	-2.7516	6.73463	down	LOC101928898	uncharacterized LOC101928898	FALSE	transmembrane phosphoinositide 3-phosphatase and tensin homolog 2 pseudogene 1 [Source:HGNC Symbol;Acc:HGNC:35196] [ENST00000434100]	101928898		25498871	chr13	25498815	-	hs|13q12.12		chr13:25498871-25498815	XR_245410	Hs.737044
A_21_P0000978	-7.36024	-2.87975	7.36024	down			FALSE	BX105201 Soares_fetal_liver_spleen_1NFLS_S1 Homo sapiens cDNA clone IMAGp998A111008, mRNA sequence [BX105201]			56881638	chr1	56881579	+	hs|1p32.2		chr1:56881579-56881638		Hs.183974
A_33_P3301884	-5.78691	-2.53279	5.78691	down	LINC01257	long intergenic non-protein coding RNA 1257	FALSE	Homo sapiens long intergenic non-protein coding RNA 1257 (LINC01257), long non-coding RNA [NR_026670]	116437		131692292	chr12	131692233	+	hs|12q24.33	NR_026670	chr12:131692233-131692292	NR_026670	Hs.675497
A_21_P0013254	-18.4077	-4.20224	18.4077	down			FALSE				91144210	chr7	91143145	+	hs|7q21.2		chr7:91143145-91144210
A_21_P0005307	-6.16218	-2.62344	6.16218	down			FALSE	603206582F1 NIH_MGC_97 Homo sapiens cDNA clone IMAGE:5272268 5', mRNA sequence [BI461253]			52233018	chr7	52232959	-	hs|7p12.1		chr7:52233018-52232959		Hs.583321
A_33_P3359115	-3.17076	-1.66483	3.17076	down	LMBRD1	LMBR1 domain containing 1	FALSE	Homo sapiens LMBR1 domain containing 1 (LMBRD1), mRNA [NM_018368]	55788	GO:0051898|GO:0009235|GO:0005886|GO:0031419|GO:0046627|GO:0005158|GO:0006767|GO:0038016|GO:0044281|GO:0005765|GO:0045334|GO:0016020|GO:0006766|GO:0046325|GO:0016032|GO:0016021	70385838	chr6	70385779	-	hs|6q13	NM_018368	chr6:70385838-70385779	NM_018368	Hs.271643
A_23_P11224	-4.71177	-2.23627	4.71177	down	MMGT1	membrane magnesium transporter 1	FALSE	Homo sapiens membrane magnesium transporter 1 (MMGT1), mRNA [NM_173470]	93380	GO:0072546|GO:0015693|GO:0005794|GO:0016020|GO:0000139|GO:0031901|GO:0015095|GO:0016021|GO:0005769	135044415	chrX	135044356	-	hs|Xq26.3	NM_173470	chrX:135044415-135044356	NM_173470	Hs.110702
A_33_P3280721	3.73261	1.90018	3.73261	up	WLS	wntless Wnt ligand secretion mediator	FALSE	Homo sapiens wntless Wnt ligand secretion mediator (WLS), transcript variant 2, mRNA [NM_001002292]	79971	GO:0005515|GO:0017147|GO:0001707|GO:0005886|GO:0031852|GO:0090263|GO:0032839|GO:0032590|GO:0000139|GO:0009948|GO:0031901|GO:0004871|GO:0016021|GO:0043123|GO:0016055|GO:0030659	68564267	chr1	68564208	-	hs|1p31.3	NM_001002292	chr1:68564267-68564208	NM_001002292	Hs.647659
A_23_P131588	-7.41318	-2.89009	7.41318	down	BMP10	bone morphogenetic protein 10	FALSE	Homo sapiens bone morphogenetic protein 10 (BMP10), mRNA [NM_014482]	27302	GO:0060045|GO:0005515|GO:0030018|GO:0030308|GO:0055010|GO:0060395|GO:0005615|GO:0007512|GO:0010614|GO:0005737|GO:0030198|GO:0043408|GO:0007155|GO:0010613|GO:0055009|GO:0033612|GO:0030336|GO:0009986|GO:0045214|GO:0010862|GO:0031433|GO:0005576|GO:0042981|GO:0030509|GO:0032924|GO:0005160|GO:0005125|GO:2000138|GO:0060038|GO:0060347|GO:0010596|GO:0005179|GO:0060298|GO:0055117|GO:0055015|GO:0060389|GO:…	69093132	chr2	69093073	-	hs|2p13.3	NM_014482	chr2:69093132-69093073	NM_014482	Hs.158317
A_33_P3221234	-6.35125	-2.66704	6.35125	down	IPP	intracisternal A particle-promoted polypeptide	FALSE	Homo sapiens intracisternal A particle-promoted polypeptide (IPP), transcript variant 2, mRNA [NM_001145349]	3652	GO:0005737|GO:0003779|GO:0015629	46160154	chr1	46160095	-	hs|1p34.1	NM_001145349	chr1:46160154-46160095	NM_001145349	Hs.744252
A_21_P0005348	-5.5504	-2.47259	5.5504	down	lnc-HEATR2-3	lnc-HEATR2-3:3	FALSE	LNCipedia lincRNA (lnc-HEATR2-3), lincRNA [lnc-HEATR2-3:3]			564925	chr7	564866	+	hs|7p22.3		chr7:564866-564925
A_33_P3433388	-8.33762	-3.05964	8.33762	down	TSL	testis-expressed, seven-twelve, leukemia	FALSE	Homo sapiens testis-expressed, seven-twelve, leukemia (TSL), transcript variant 1, long non-coding RNA [NR_122122]	790953		27667110	chr7	27667051	+	hs|7p15.2	NR_122122	chr7:27667051-27667110	NR_122122	Hs.571330
A_21_P0006893	-4.62978	-2.21094	4.62978	down	lnc-KIF20B-5	lnc-KIF20B-5:1	FALSE	LNCipedia lincRNA (lnc-KIF20B-5), lincRNA [lnc-KIF20B-5:1]			91923829	chr10	91923770	+	hs|10q23.31		chr10:91923770-91923829
A_23_P26674	-2.70396	-1.43507	2.70396	down	KIAA0430	KIAA0430	FALSE	Homo sapiens KIAA0430 (KIAA0430), transcript variant 1, mRNA [NM_014647]	9665	GO:0010468|GO:0003674|GO:0048477|GO:0016020|GO:0000166|GO:0010923|GO:0003723|GO:0007143|GO:0006302|GO:0005777	15688367	chr16	15688308	-	hs|16p13.11	NM_014647	chr16:15688367-15688308	NM_014647	Hs.173524
A_23_P146765	-2.61643	-1.3876	2.61643	down	RNF139	ring finger protein 139	FALSE	Homo sapiens ring finger protein 139 (RNF139), mRNA [NM_007218]	11236	GO:0005515|GO:0017148|GO:0004842|GO:0008285|GO:0016567|GO:0060628|GO:0005783|GO:0016874|GO:0070613|GO:0002020|GO:0031648|GO:2000060|GO:0019787|GO:0005789|GO:0031396|GO:0004872|GO:0008270|GO:0016021	125500019	chr8	125499960	+	hs|8q24.13	NM_007218	chr8:125499960-125500019	NM_007218	Hs.744151
A_21_P0005401	-7.02162	-2.8118	7.02162	down	lnc-ASB4-2	lnc-ASB4-2:1	FALSE	LNCipedia lincRNA (lnc-ASB4-2), lincRNA [lnc-ASB4-2:1]			95071675	chr7	95071616	+	hs|7q21.3		chr7:95071616-95071675
A_32_P70203	-6.10874	-2.61088	6.10874	down	FAM41C	family with sequence similarity 41, member C	FALSE	Homo sapiens family with sequence similarity 41, member C (FAM41C), long non-coding RNA [NR_027055]	284593		809532	chr1	804037	-	hs|1p36.33	NR_027055	chr1:809532-804037	NR_027055	Hs.449006
A_19_P00317016	-5.45694	-2.44809	5.45694	down	lnc-GARS-2	lnc-GARS-2:1	FALSE	LNCipedia lincRNA (lnc-GARS-2), lincRNA [lnc-GARS-2:1]			30590397	chr7	30590338	+	hs|7p14.3		chr7:30590338-30590397
A_33_P3325404	-4.94544	-2.3061	4.94544	down	CRIP3	cysteine-rich protein 3	FALSE	Homo sapiens cysteine-rich protein 3 (CRIP3), mRNA [NM_206922]	401262	GO:0005737|GO:0042098|GO:0008270	43274040	chr6	43273981	-	hs|6p21.1	NM_206922	chr6:43274040-43273981	NM_206922	Hs.653165
A_33_P3380477	-5.9201	-2.56562	5.9201	down	HCAR1	hydroxycarboxylic acid receptor 1	FALSE	Homo sapiens cDNA FLJ16094 fis, clone SPLEN2004662, moderately similar to PROBABLE G PROTEIN-COUPLED RECEPTOR HM74. [AK122659]	27198	GO:0007186|GO:0005886|GO:0004930|GO:0016021|GO:0032355	123104883	chr12	123104824	-	hs|12q24.31	AK122659	chr12:123104883-123104824		Hs.711001
A_21_P0000958	-8.12419	-3.02222	8.12419	down			FALSE	PREDICTED: Homo sapiens low density lipoprotein receptor adaptor protein 1 (LDLRAP1), transcript variant X3, mRNA [XM_006710560]			25916847	chr1	25916788	+	hs|1p36.11	XM_006710560	chr1:25916788-25916847	XM_006710560	Hs.738101
A_21_P0002753	-6.51112	-2.7029	6.51112	down			FALSE				78340059	chr3	78340000	+	hs|3p12.3		chr3:78340000-78340059
A_33_P3259861	-7.96101	-2.99295	7.96101	down	REREP3	arginine-glutamic acid dipeptide (RE) repeats pseudogene 3	FALSE	Homo sapiens arginine-glutamic acid dipeptide (RE) repeats pseudogene 3 (REREP3), non-coding RNA [NR_033735]	646396		22546750	chr15	22546691	+	hs|15q11.2		chr15:22546691-22546750	NR_033735	Hs.451294
A_23_P102607	-3.5246	-1.81746	3.5246	down	CHD6	chromodomain helicase DNA binding protein 6	FALSE	chromodomain helicase DNA binding protein 6 [Source:HGNC Symbol;Acc:HGNC:19057] [ENST00000373222]	84181	GO:0008026|GO:0001221|GO:0036091|GO:0003682|GO:0005665|GO:0005654|GO:0005524|GO:0003677|GO:0006351|GO:0016568|GO:0008094	40126054	chr20	40125995	-	hs|20q12	BC039860	chr20:40126054-40125995		Hs.740645
A_32_P140139	5.70737	2.51283	5.70737	up	F13A1	coagulation factor XIII, A1 polypeptide	FALSE	Homo sapiens coagulation factor XIII, A1 polypeptide (F13A1), mRNA [NM_000129]	2162	GO:0018149|GO:0007596|GO:0003810|GO:0002576|GO:0030168|GO:0072562|GO:0031093|GO:0005576|GO:0046872	6144484	chr6	6144425	-	hs|6p25.1	NM_000129	chr6:6144484-6144425	NM_000129	Hs.335513
A_24_P917833	-3.79708	-1.92489	3.79708	down	TMED10	transmembrane emp24-like trafficking protein 10 (yeast)	FALSE	Homo sapiens transmembrane emp24-like trafficking protein 10 (yeast) (TMED10), mRNA [NM_006827]	10972	GO:0005515|GO:0005801|GO:0035459|GO:0005886|GO:0030137|GO:0005783|GO:0048208|GO:0051259|GO:0006886|GO:0032403|GO:0048205|GO:0035964|GO:0045055|GO:0033116|GO:0007030|GO:0030140|GO:0070062|GO:0030658|GO:0019905|GO:0042470|GO:0005793|GO:0005794|GO:0070765|GO:0001822|GO:0006890|GO:0043279|GO:0006888|GO:0042589|GO:0048199|GO:0000139|GO:0005789|GO:0016021|GO:0030667	75598728	chr14	75598669	-	hs|14q24.3	NM_006827	chr14:75598728-75598669	NM_006827	Hs.74137
A_33_P3318736	-6.35894	-2.66879	6.35894	down			FALSE				22192931	chr16	22192872	+	hs|16p12.2		chr16:022192872-022192931
A_21_P0008898	-6.31902	-2.6597	6.31902	down			FALSE				86115979	chr16	86115920	-	hs|16q24.1		chr16:86115979-86115920		Hs.537253
A_33_P3249696	-6.52639	-2.70628	6.52639	down	DLGAP1-AS5	DLGAP1 antisense RNA 5	FALSE	Homo sapiens DLGAP1 antisense RNA 5 (DLGAP1-AS5), long non-coding RNA [NR_036489]	284215		4293599	chr18	4293540	+	hs|18p11.31	NR_036489	chr18:4293540-4293599	NR_036489	Hs.647594
A_21_P0008258	-5.82883	-2.54321	5.82883	down	LINC00376	long intergenic non-protein coding RNA 376	FALSE	Homo sapiens long intergenic non-protein coding RNA 376 (LINC00376), long non-coding RNA [NR_126409]	104355293		63901449	chr13	63901390	-	hs|13q21.31	NR_126409	chr13:63901449-63901390	NR_126409	Hs.738064
A_33_P3341906	-5.71356	-2.51439	5.71356	down	C10orf128	chromosome 10 open reading frame 128	FALSE	PREDICTED: Homo sapiens chromosome 10 open reading frame 128 (C10orf128), transcript variant X1, mRNA [XM_006717655]	170371	GO:0016021	50368457	chr10	50368398	-	hs|10q11.23	XM_006717655	chr10:50368457-50368398	XM_006717655	Hs.385493
A_33_P3311248	-6.10655	-2.61036	6.10655	down	KRTAP19-6	keratin associated protein 19-6	FALSE	Homo sapiens keratin associated protein 19-6 (KRTAP19-6), transcript variant KRTAP19-6-V1, mRNA [NM_181612]	337973	GO:0005882	31913913	chr21	31913854	-	hs|21q22.11	NM_181612	chr21:31913913-31913854	NM_181612	Hs.553695
A_19_P00319147	-5.9132	-2.56394	5.9132	down	IPW	imprinted in Prader-Willi syndrome (non-protein coding)	FALSE	Homo sapiens imprinted in Prader-Willi syndrome (non-protein coding) (IPW), long non-coding RNA [NR_023915]	3653		25362651	chr15	25362592	+	hs|15q11.2	NR_023915	chr15:25362592-25362651	NR_023915	Hs.555970
A_21_P0011048	-10.3314	-3.36896	10.3314	down	XLOC_l2_003039		FALSE	BROAD Institute lincRNA (XLOC_l2_003039), lincRNA [TCONS_l2_00005745]			70297801	chr12	70297742	+	hs|12q15		chr12:70297742-70297801
A_23_P250629	3.94851	1.98131	3.94851	up	PSMB8	proteasome (prosome, macropain) subunit, beta type, 8	FALSE	Homo sapiens proteasome (prosome, macropain) subunit, beta type, 8 (PSMB8), transcript variant 1, mRNA [NM_004159]	5696	GO:0005515|GO:0002474|GO:0010467|GO:0090263|GO:0019221|GO:0044281|GO:0031145|GO:0005829|GO:0004298|GO:0034641|GO:0000082|GO:0060337|GO:0016032|GO:0045444|GO:0090090|GO:0070062|GO:0006977|GO:0000209|GO:0005839|GO:0000502|GO:0043066|GO:0006521|GO:0051437|GO:0042590|GO:0006915|GO:0042981|GO:0051436|GO:0051439|GO:0002479|GO:0005654|GO:0000278	32810490	chr6	32810023	-	hs|6p21.32	NM_004159	chr6:32810490-32810023	NM_004159	Hs.180062
A_23_P135995	-3.20177	-1.67887	3.20177	down	ARV1	ARV1 homolog (S. cerevisiae)	FALSE	Homo sapiens ARV1 homolog (S. cerevisiae) (ARV1), mRNA [NM_022786]	64801	GO:0006665|GO:0090181|GO:0005789|GO:0008206|GO:0030301|GO:0016021|GO:0055085	231136103	chr1	231136044	+	hs|1q42.2	NM_022786	chr1:231136044-231136103	NM_022786	Hs.275736
A_23_P152906	-7.18373	-2.84473	7.18373	down	ALOX12	arachidonate 12-lipoxygenase	FALSE	Homo sapiens arachidonate 12-lipoxygenase (ALOX12), mRNA [NM_000697]	239	GO:0005515|GO:0019369|GO:0008284|GO:0030307|GO:0061436|GO:0006928|GO:0044281|GO:0005829|GO:2001306|GO:0071396|GO:0005737|GO:0051901|GO:0045909|GO:2001300|GO:2001303|GO:0070062|GO:0042554|GO:0019395|GO:0043066|GO:0030335|GO:0005506|GO:0072593|GO:0007568|GO:0019372|GO:0090331|GO:0048661|GO:0045766|GO:0045785|GO:0043651|GO:0010628|GO:0010595|GO:0042383|GO:0043280|GO:0004052|GO:0016020|GO:0016165|GO:…	6913969	chr17	6913910	+	hs|17p13.1	NM_000697	chr17:6913910-6913969	NM_000697	Hs.654431
A_32_P134007	-6.38114	-2.67381	6.38114	down	XKR4	XK, Kell blood group complex subunit-related family, member 4	FALSE	Homo sapiens XK, Kell blood group complex subunit-related family, member 4 (XKR4), mRNA [NM_052898]	114786	GO:0016021	56438630	chr8	56438571	+	hs|8q12.1	NM_052898	chr8:56438571-56438630	NM_052898	Hs.130197
A_32_P515971	-5.5312	-2.46759	5.5312	down	EFCAB3	EF-hand calcium binding domain 3	FALSE	Homo sapiens EF-hand calcium binding domain 3 (EFCAB3), transcript variant 2, mRNA [NM_173503]	146779	GO:0005509	60484451	chr17	60484392	+	hs|17q23.2	NM_173503	chr17:60484392-60484451	NM_173503	Hs.152670
A_21_P0006713	-6.02154	-2.59013	6.02154	down			FALSE	Q7WVU3_ACTPL (Q7WVU3) Collagen adhesin (Fragment), partial (5%) [THC2757563]			125248787	chr10	125248728	+	hs|10q26.13		chr10:125248728-125248787
A_21_P0012335	-6.38979	-2.67577	6.38979	down	ANKRD62	ankyrin repeat domain 62	FALSE	Homo sapiens ankyrin repeat domain 62 (ANKRD62), mRNA [NM_001277333]	342850		12127938	chr18	12127879	+	hs|18p11.21	NM_001277333	chr18:12127879-12127938	NM_001277333	Hs.448906
A_33_P3360942	-5.57335	-2.47855	5.57335	down	SCAMP1	secretory carrier membrane protein 1	FALSE	Homo sapiens secretory carrier membrane protein 1 (SCAMP1), transcript variant 1, mRNA [NM_004866]	9522	GO:0005802|GO:0005515|GO:0042589|GO:0030136|GO:0019904|GO:0006892|GO:0030672|GO:0016021|GO:0015031|GO:0006887|GO:0055038|GO:0006897	77773768	chr5	77773709	+	hs|5q14.1	NM_004866	chr5:77773709-77773768	NM_004866	Hs.482587
A_24_P368943	-5.20289	-2.37931	5.20289	down	EVX1	even-skipped homeobox 1	FALSE	Homo sapiens even-skipped homeobox 1 (EVX1), mRNA [NM_001989]	2128	GO:0043565|GO:0003700|GO:0045944|GO:0005634|GO:0009792|GO:0021913	27286018	chr7	27285959	+	hs|7p15.2	NM_001989	chr7:27285959-27286018	NM_001989	Hs.369879
A_21_P0006665	-6.41328	-2.68106	6.41328	down			FALSE				30946353	chr10	30946294	+	hs|10p11.23		chr10:30946294-30946353
A_23_P2041	-6.74464	-2.75374	6.74464	down	MICALCL	MICAL C-terminal like	FALSE	Homo sapiens MICAL C-terminal like (MICALCL), mRNA [NM_032867]	84953	GO:0008150|GO:0005737|GO:0007275|GO:0007283|GO:0030154|GO:0051019	12380615	chr11	12380556	+	hs|11p15.3	NM_032867	chr11:12380556-12380615	NM_032867	Hs.128196
A_21_P0010008	-5.94355	-2.57133	5.94355	down	lnc-DZANK1-3	lnc-DZANK1-3:1	FALSE	LNCipedia lincRNA (lnc-DZANK1-3), lincRNA [lnc-DZANK1-3:1]			18251364	chr20	18251305	-	hs|20p11.23		chr20:18251364-18251305
A_33_P3411279	-6.979	-2.80302	6.979	down	CYP21A2	cytochrome P450, family 21, subfamily A, polypeptide 2	FALSE	Homo sapiens cytochrome P450, family 21, subfamily A, polypeptide 2 (CYP21A2), transcript variant 2, mRNA [NM_001128590]	1589	GO:0006705|GO:0006805|GO:0005506|GO:0004509|GO:0008395|GO:0006704|GO:0044281|GO:0005789|GO:0016125|GO:0005496|GO:0008202|GO:0020037|GO:0055114	32006400	chr6	32006341	+	hs|6p21.33	NM_001128590	chr6:32006341-32006400	NM_001128590	Hs.654479
A_23_P259003	11.6173	3.5382	11.6173	up	PEX5L	peroxisomal biogenesis factor 5-like	FALSE	Homo sapiens peroxisomal biogenesis factor 5-like (PEX5L), transcript variant 1, mRNA [NM_016559]	51555	GO:0043235|GO:0031267|GO:0016560|GO:0043949|GO:0005052|GO:0000268|GO:0042391|GO:0016558|GO:0045185|GO:0030425|GO:0005778|GO:0005829	179518364	chr3	179518305	-	hs|3q26.33	NM_016559	chr3:179518364-179518305	NM_016559	Hs.235331
A_23_P318860	4.86313	2.28189	4.86313	up	APLNR	apelin receptor	FALSE	Homo sapiens apelin receptor (APLNR), transcript variant 1, mRNA [NM_005161]	187	GO:0007507|GO:0007369|GO:0007186|GO:0005886|GO:0005887|GO:0004930|GO:0004872|GO:0050878	57003412	chr11	57003353	-	hs|11q12.1	NM_005161	chr11:57003412-57003353	NM_005161	Hs.438311
A_24_P416159	3.32572	1.73367	3.32572	up	RBL2	retinoblastoma-like 2	FALSE	Homo sapiens retinoblastoma-like 2 (RBL2), mRNA [NM_005611]	5934	GO:0005515|GO:0005667|GO:0006357|GO:0005730|GO:0043550|GO:0005634|GO:0003677|GO:0006351|GO:0005737|GO:0051726|GO:0005654|GO:0000278|GO:0070062|GO:0016568	53524905	chr16	53524846	+	hs|16q12.2	NM_005611	chr16:53524846-53524905	NM_005611	Hs.513609
A_33_P3247788	-7.61246	-2.92836	7.61246	down	LOC100128063	uncharacterized LOC100128063	FALSE	Homo sapiens cDNA FLJ46910 fis, clone OCBBF3021515. [AK128878]	100128063		176020321	chr5	176020262	-	hs|5q35.2	AK128878	chr5:176020321-176020262		Hs.689446
A_24_P194688	-5.97902	-2.57991	5.97902	down	MICU3	mitochondrial calcium uptake family, member 3	FALSE	Homo sapiens mitochondrial calcium uptake family, member 3 (MICU3), mRNA [NM_181723]	286097	GO:0005739|GO:0005509|GO:0016021	16979941	chr8	16979882	+	hs|8p22	NM_181723	chr8:16979882-16979941	NM_181723	Hs.403594
A_23_P84576	-6.20728	-2.63396	6.20728	down	ANTXR1	anthrax toxin receptor 1	FALSE	Homo sapiens anthrax toxin receptor 1 (ANTXR1), transcript variant 2, mRNA [NM_053034]	84168	GO:0005515|GO:0022414|GO:0005886|GO:0009986|GO:0031258|GO:0031532|GO:0005518|GO:0031527|GO:0046872|GO:0007165|GO:0051015|GO:0009405|GO:0034446|GO:0016021|GO:0010008|GO:0070062|GO:0004888	69302783	chr2	69302724	+	hs|2p13.3	NM_053034	chr2:69302724-69302783	NM_053034	Hs.165859
A_21_P0005854	-5.7648	-2.52727	5.7648	down	LOC100505718	uncharacterized LOC100505718	FALSE	Homo sapiens uncharacterized LOC100505718 (LOC100505718), long non-coding RNA [NR_039986]	100505718		69866352	chr8	69866293	-	hs|8q13.2	NR_039986	chr8:69866352-69866293	NR_039986	Hs.122386
A_33_P3369761	2.65376	1.40804	2.65376	up	PDP1	pyruvate dehyrogenase phosphatase catalytic subunit 1	FALSE	Homo sapiens pyruvate dehyrogenase phosphatase catalytic subunit 1 (PDP1), transcript variant 2, mRNA [NM_001161779]	54704	GO:0010510|GO:0035970|GO:0004741|GO:0006090|GO:0005759|GO:0044281|GO:0004722|GO:0046872|GO:0044237	94938294	chr8	94938235	+	hs|8q22.1	NM_001161779	chr8:94938235-94938294	NM_001161779	Hs.22265
A_33_P3262128	-6.09325	-2.60721	6.09325	down			FALSE				57985130	chr19	57985071	+	hs|19q13.43		chr19:057985071-057985130
A_19_P00320727	-6.1419	-2.61869	6.1419	down	LOC101927237	uncharacterized LOC101927237	FALSE		101927237		68286617	chr4	68286558	-	hs|4q13.2		chr4:68286617-68286558
A_24_P156769	-5.65836	-2.50038	5.65836	down	MPL	MPL proto-oncogene, thrombopoietin receptor	FALSE	Homo sapiens MPL proto-oncogene, thrombopoietin receptor (MPL), mRNA [NM_005373]	4352	GO:0048872|GO:0004896|GO:0005886|GO:0008283|GO:0007596|GO:0005887|GO:0019221|GO:0032642|GO:0030168|GO:0007166|GO:0004888	43819885	chr1	43819826	+	hs|1p34.2	NM_005373	chr1:43819826-43819885	NM_005373	Hs.82906
A_33_P3377391	-6.42462	-2.68361	6.42462	down	LINC01413	long intergenic non-protein coding RNA 1413	FALSE	Homo sapiens long intergenic non-protein coding RNA 1413 (LINC01413), long non-coding RNA [NR_120337]	101928611		57613156	chr15	57613097	+	hs|15q21.3	NR_120337	chr15:57613097-57613156	NR_120337
A_33_P3287967	6.23967	2.64147	6.23967	up	ANK2	ankyrin 2, neuronal	FALSE	Homo sapiens ankyrin 2, neuronal (ANK2), transcript variant 1, mRNA [NM_001148]	287	GO:0005515|GO:0030018|GO:0003283|GO:0051928|GO:0086070|GO:0015459|GO:0043268|GO:0060307|GO:2001259|GO:0060048|GO:0005622|GO:0086066|GO:0007411|GO:0045211|GO:0051924|GO:0051117|GO:0030674|GO:0005856|GO:0086004|GO:0086005|GO:0030913|GO:0019901|GO:0030507|GO:0031430|GO:0033292|GO:0044325|GO:0002027|GO:0051597|GO:0005887|GO:0043034|GO:0055117|GO:0086014|GO:0045121|GO:0019899|GO:0031672|GO:0086015|GO:…	114294604	chr4	114294545	+	hs|4q26	NM_001148	chr4:114294545-114294604	NM_001148	Hs.620557
A_23_P85082	3.88422	1.95763	3.88422	up	RHOXF1	Rhox homeobox family, member 1	FALSE	Homo sapiens Rhox homeobox family, member 1 (RHOXF1), mRNA [NM_139282]	158800	GO:0043565|GO:0019953|GO:0006355|GO:0003700|GO:0030518|GO:0007276|GO:0007275|GO:0005634|GO:0003677|GO:0006351	119246791	chrX	119243214	-	hs|Xq24	NM_139282	chrX:119246791-119243214	NM_139282	Hs.644617
A_23_P21134	-3.97903	-1.99242	3.97903	down	DDIT3	DNA-damage-inducible transcript 3	FALSE	Homo sapiens DNA-damage-inducible transcript 3 (DDIT3), transcript variant 5, mRNA [NM_004083]	1649	GO:0005515|GO:0006986|GO:0034976|GO:0003700|GO:0006983|GO:0044212|GO:0005634|GO:0043620|GO:0045662|GO:0043433|GO:0032757|GO:0005829|GO:0030968|GO:0043525|GO:0042594|GO:0045944|GO:0007050|GO:0042789|GO:0016055|GO:0090090|GO:0006355|GO:0051209|GO:0046982|GO:2000016|GO:0005770|GO:0003714|GO:0044324|GO:0000978|GO:0003677|GO:0006974|GO:0001077|GO:0070059|GO:0045454|GO:0005654|GO:0043161|GO:0045893|GO:…	57911526	chr12	57911200	-	hs|12q13.3	NM_004083	chr12:57911526-57911200	NM_004083	Hs.505777
A_33_P3291650	-11.992	-3.584	11.992	down			FALSE	immunoglobulin kappa variable 2D-26 [Source:HGNC Symbol;Acc:HGNC:5798] [ENST00000390268]			90025381	chr2	90025322	+	hs|2p11.2	AY271360	chr2:90025322-90025381		Hs.541909
A_21_P0000257	4.14281	2.05061	4.14281	up	SNORD27	small nucleolar RNA, C/D box 27	FALSE	Homo sapiens small nucleolar RNA, C/D box 27 (SNORD27), small nucleolar RNA [NR_002563]	9301		62622543	chr11	62622484	-	hs|11q12.3	NR_002563	chr11:62622543-62622484	NR_002563
A_33_P3323218	-7.90786	-2.98329	7.90786	down	CARF	calcium responsive transcription factor	FALSE	Homo sapiens calcium responsive transcription factor (CARF), transcript variant 2, mRNA [NM_024744]	79800	GO:0061400|GO:0001077|GO:0035865|GO:0003700|GO:0071277|GO:0005730|GO:0005654|GO:0005634|GO:0000978|GO:0003677|GO:0006351	203850994	chr2	203850935	+	hs|2q33.2	NM_024744	chr2:203850935-203850994	NM_024744	Hs.444982
A_21_P0009083	-6.63242	-2.72954	6.63242	down	lnc-AC092327.1-2	lnc-AC092327.1-2:6	FALSE	LNCipedia lincRNA (lnc-AC092327.1-2), lincRNA [lnc-AC092327.1-2:6]			86255820	chr16	86255761	-	hs|16q24.1		chr16:86255820-86255761
A_21_P0008565	-6.63777	-2.7307	6.63777	down	LINC01586	long intergenic non-protein coding RNA 1586	FALSE	Homo sapiens long intergenic non-protein coding RNA 1586 (LINC01586), transcript variant 1, long non-coding RNA [NR_120369]	101929743		89129531	chr15	89129472	-	hs|15q26.1	NR_120369	chr15:89129531-89129472	NR_120369	Hs.737047
A_21_P0008925	-6.65066	-2.7335	6.65066	down	lnc-CTD-2144E22.5.1-7	lnc-CTD-2144E22.5.1-7:1	FALSE	LNCipedia lincRNA (lnc-CTD-2144E22.5.1-7), lincRNA [lnc-CTD-2144E22.5.1-7:1]			34686217	chr16	34685495	+	hs|16p11.1		chr16:34685495-34686217
A_33_P3279590	-5.67388	-2.50433	5.67388	down	OGN	osteoglycin	FALSE	Homo sapiens osteoglycin (OGN), transcript variant 1, mRNA [NM_033014]	4969	GO:0005515|GO:0005796|GO:0005975|GO:0005578|GO:0048662|GO:0005576|GO:0044281|GO:0005615|GO:0031982|GO:0042339|GO:0031012|GO:0018146|GO:0042340|GO:0009405|GO:0008083|GO:0030203|GO:0070062|GO:0043202	95147506	chr9	95147447	-	hs|9q22.31	NM_033014	chr9:95147506-95147447	NM_033014	Hs.109439
A_33_P3287428	3.07858	1.62227	3.07858	up	LRRC37A4P	leucine rich repeat containing 37, member A4, pseudogene	FALSE	Homo sapiens hypothetical protein LOC652203, mRNA (cDNA clone MGC:111480 IMAGE:5581582), complete cds. [BC107850]	55073		43578758	chr17	43578699	-	hs|17q21.31	BC107850	chr17:43578758-43578699		Hs.596756
A_21_P0014296	-10.5658	-3.40133	10.5658	down	lnc-RP11-625H11.1.1-3	lnc-RP11-625H11.1.1-3:4	FALSE	Homo sapiens cDNA FLJ43528 fis, clone PLACE6015211. [AK125516]			63124646	chr15	63124587	-	hs|15q22.2	AK125516	chr15:63124646-63124587		Hs.703789
A_33_P3212860	-8.39814	-3.07007	8.39814	down	AMTN	amelotin	FALSE	Homo sapiens amelotin (AMTN), transcript variant 1, mRNA [NM_212557]	401138	GO:0003674|GO:0005911|GO:0070169|GO:0005605|GO:0005578|GO:0042475|GO:0007155|GO:0031214	71398455	chr4	71398396	+	hs|4q13.3	NM_212557	chr4:71398396-71398455	NM_212557	Hs.453069
A_33_P3220872	-6.46405	-2.69244	6.46405	down	LOC1720	dihydrofolate reductase pseudogene	FALSE	Homo sapiens dihydrofolate reductase pseudogene (LOC1720), non-coding RNA [NR_033423]	1720		83084246	chr2	83084187	+	hs|2p12	NR_033423	chr2:83084187-83084246	NR_033423	Hs.169235
A_33_P3278911	-4.33087	-2.11466	4.33087	down	PHF20L1	PHD finger protein 20-like 1	FALSE	PHD finger protein 20-like 1 [Source:HGNC Symbol;Acc:HGNC:24280] [ENST00000486199]	51105	GO:0005515|GO:0008270	133837365	chr8	133837306	+	hs|8q24.22	XM_005250942	chr8:133837306-133837365	XM_005250942	Hs.304362
A_21_P0009713	-6.44	-2.68706	6.44	down	lnc-KCTD15-1	lnc-KCTD15-1:1	FALSE	LNCipedia lincRNA (lnc-KCTD15-1), lincRNA [lnc-KCTD15-1:1]			34287371	chr19	34286987	+	hs|19q13.11		chr19:34286987-34287371
A_33_P3347477	-6.01066	-2.58752	6.01066	down	lnc-C11orf39-3	lnc-C11orf39-3:1	FALSE	DA375949 BRTHA2 Homo sapiens cDNA clone BRTHA2007423 5', mRNA sequence [DA375949]			131747657	chr11	131747598	-	hs|11q25	DA375949	chr11:131747657-131747598		Hs.576925
A_33_P3279119	-5.26455	-2.39631	5.26455	down			FALSE	MGC5.5.1.1.1.G05.R.1 NIH_MGC_331 Homo sapiens cDNA clone MGC5.5.1.1.1.G05, mRNA sequence [DR007930]			18331790	chr17	18331731	-	hs|17p11.2	DR007930	chr17:018331790-018331731		Hs.565076
A_33_P3710082	3.77586	1.9168	3.77586	up	CALCR	calcitonin receptor	FALSE	Homo sapiens calcitonin receptor (CALCR), transcript variant 1, mRNA [NM_001164737]	799	GO:0004948|GO:0005515|GO:0032841|GO:0005886|GO:0030819|GO:0051384|GO:0045762|GO:0007202|GO:0015031|GO:0072659|GO:0007204|GO:0031623|GO:0007190|GO:0007186|GO:0005887|GO:0008565|GO:0004872|GO:0007189	93055729	chr7	93055670	-	hs|7q21.3	NM_001164737	chr7:93055729-93055670	NM_001164737	Hs.489127
A_21_P0009501	3.41743	1.77291	3.41743	up	LOC339298	uncharacterized LOC339298	FALSE	Homo sapiens uncharacterized LOC339298 (LOC339298), long non-coding RNA [NR_040034]	339298		73835958	chr18	73835901	+	hs|18q23	NR_040034	chr18:73835901-73835958	NR_040034	Hs.151215
A_33_P3339696	3.73238	1.9001	3.73238	up			FALSE				120299508	chr4	120299449	+	hs|4q26		chr4:120299449-120299508
A_33_P3422947	-3.44367	-1.78395	3.44367	down	DNAH6	dynein, axonemal, heavy chain 6	FALSE	Homo sapiens dynein, axonemal, heavy chain 6 (DNAH6), mRNA [NM_001370]	1768	GO:0001539|GO:0008152|GO:0005874|GO:0005858|GO:0003777|GO:0016887|GO:0005524|GO:0007018	84864408	chr2	84864349	+	hs|2p11.2	NM_001370	chr2:84864349-84864408	NM_001370	Hs.249972
A_24_P285522	-9.19255	-3.20047	9.19255	down	MAP4K3	mitogen-activated protein kinase kinase kinase kinase 3	FALSE	Homo sapiens mitogen-activated protein kinase kinase kinase kinase 3 (MAP4K3), transcript variant 1, mRNA [NM_003618]	8491	GO:0005515|GO:0007254|GO:0005524|GO:0035556|GO:0005083|GO:0005737|GO:0050790|GO:0004672|GO:0004702|GO:0004674|GO:0006468|GO:0034612|GO:0009411	39477451	chr2	39477392	-	hs|2p22.1	NM_003618	chr2:39477451-39477392	NM_003618	Hs.655750
A_23_P312150	-4.8569	-2.28004	4.8569	down	EDN2	endothelin 2	FALSE	Homo sapiens endothelin 2 (EDN2), transcript variant 1, mRNA [NM_001956]	1907	GO:0008284|GO:0001659|GO:0019722|GO:0019221|GO:0007204|GO:0005615|GO:0019229|GO:0001516|GO:0045987|GO:0042310|GO:0003100|GO:0014824|GO:0014826|GO:0048286|GO:0030593|GO:0048016|GO:0005576|GO:0060585|GO:0002690|GO:0097009|GO:0005179|GO:0003058|GO:0042116|GO:0003099|GO:0010460|GO:0048246|GO:0007166	41944515	chr1	41944456	-	hs|1p34.2	NM_001956	chr1:41944515-41944456	NM_001956	Hs.1407
A_33_P3256957	4.37378	2.12888	4.37378	up			FALSE	Homo sapiens cDNA clone IMAGE:4817893. [BC040680]			71404228	chr11	71404169	-	hs|11q13.4	BC040680	chr11:071404228-071404169		Hs.531959
A_33_P3415617	4.29699	2.10333	4.29699	up			FALSE				101941344	chr10	101941285	+	hs|10q24.31		chr10:101941285-101941344
A_24_P98555	4.69604	2.23144	4.69604	up	FAM45A	family with sequence similarity 45, member A	FALSE	Homo sapiens family with sequence similarity 45, member A (FAM45A), transcript variant 2, mRNA [NM_001303111]	404636		120877117	chr10	120877058	+	hs|10q26.11	NM_001303111	chr10:120877058-120877117	NM_001303111	Hs.434241
A_23_P339818	3.65977	1.87175	3.65977	up	ARRDC4	arrestin domain containing 4	FALSE	Homo sapiens arrestin domain containing 4 (ARRDC4), mRNA [NM_183376]	91947	GO:0005886|GO:0051443|GO:0005768	98516954	chr15	98516895	+	hs|15q26.3	NM_183376	chr15:98516895-98516954	NM_183376	Hs.6093
A_21_P0010616	-10.2221	-3.35362	10.2221	down			FALSE	solute carrier family 25 (mitochondrial carrier; phosphate carrier), member 3 pseudogene 1 [Source:HGNC Symbol;Acc:HGNC:26869] [ENST00000563752]			53878881	chr1	53878822	-	hs|1p32.3		chr1:53878881-53878822
A_33_P3230436	-5.57278	-2.4784	5.57278	down	ZNF714	zinc finger protein 714	FALSE	Homo sapiens zinc finger protein 714 (ZNF714), transcript variant 1, mRNA [NM_182515]	148206	GO:0006355|GO:0005634|GO:0003677|GO:0046872|GO:0006351	21307728	chr19	21307669	+	hs|19p12	NM_182515	chr19:21307669-21307728	NM_182515	Hs.729186
A_21_P0008179	-8.09322	-3.01671	8.09322	down	lnc-PCDH9-2	lnc-PCDH9-2:1	FALSE	Homo sapiens cDNA clone IMAGE:4838586. [BC066892]			68157290	chr13	68157231	-	hs|13q21.32		chr13:68157290-68157231		Hs.626282
A_32_P902988	-7.36514	-2.88071	7.36514	down	MATN1	matrilin 1, cartilage matrix protein	FALSE	Homo sapiens matrilin 1, cartilage matrix protein (MATN1), mRNA [NM_002379]	4146	GO:0005515|GO:0030500|GO:0006461|GO:0030198|GO:0005578|GO:0003429|GO:0005576|GO:0005201	31184277	chr1	31184218	-	hs|1p35.2	NM_002379	chr1:31184277-31184218	NM_002379	Hs.150366
A_21_P0004881	-7.09577	-2.82696	7.09577	down	lnc-TSPO2-1	lnc-TSPO2-1:1	FALSE	LNCipedia lincRNA (lnc-TSPO2-1), lincRNA [lnc-TSPO2-1:1]			40685512	chr6	40685453	+	hs|6p21.1		chr6:40685453-40685512
A_24_P35228	-5.6769	-2.5051	5.6769	down	GRHL2	grainyhead-like 2 (Drosophila)	FALSE	Homo sapiens grainyhead-like 2 (Drosophila) (GRHL2), mRNA [NM_024915]	79977	GO:0003700|GO:0008283|GO:0005634|GO:0048701|GO:0051973|GO:0035264|GO:0070830|GO:0005911|GO:0044030|GO:0043010|GO:0007155|GO:0003382|GO:0006357|GO:0034329|GO:0001843|GO:0090132|GO:0003208|GO:0001701|GO:0006351|GO:0043565|GO:0007420|GO:0060324|GO:0060463|GO:0021915|GO:0060487|GO:0042733	102681631	chr8	102681572	+	hs|8q22.3	NM_024915	chr8:102681572-102681631	NM_024915	Hs.661088
A_21_P0011357	-4.81515	-2.26758	4.81515	down	GOLGA8M	golgin A8 family, member M	FALSE	Homo sapiens golgin A8 family, member M (GOLGA8M), mRNA [NM_001282468]	653720	GO:0005794	28952966	chr15	28952907	-	hs|15q13.1	NM_001282468	chr15:28952966-28952907	NM_001282468	Hs.375441
A_21_P0013781	4.70122	2.23303	4.70122	up	XLOC_l2_015578		FALSE	BROAD Institute lincRNA (XLOC_l2_015578), lincRNA [TCONS_l2_00030292]			100779150	chrX	100779091	+	hs|Xq22.1		chrX:100779091-100779150
A_33_P3780505	-4.42846	-2.14681	4.42846	down	MT1DP	metallothionein 1D, pseudogene (functional)	FALSE	Homo sapiens metallothionein 1D, pseudogene (functional) (MT1DP), transcript variant 1, non-coding RNA [NR_003658]	326343	GO:0046872	56678849	chr16	56678790	+	hs|16q12.2	NR_003658	chr16:56678790-56678849	NR_003658	Hs.679600
A_21_P0006926	-5.58818	-2.48238	5.58818	down	lnc-C10orf85-1	lnc-C10orf85-1:1	FALSE	LNCipedia lincRNA (lnc-C10orf85-1), lincRNA [lnc-C10orf85-1:1]			122395576	chr10	122395517	+	hs|10q26.12		chr10:122395517-122395576
A_21_P0008529	-5.26676	-2.39692	5.26676	down	lnc-STXBP6-1	lnc-STXBP6-1:1	FALSE	LNCipedia lincRNA (lnc-STXBP6-1), lincRNA [lnc-STXBP6-1:1]			25591162	chr14	25591103	-	hs|14q12		chr14:25591162-25591103
A_21_P0006178	-4.83037	-2.27213	4.83037	down	lnc-GADD45G-6	lnc-GADD45G-6:1	FALSE	LNCipedia lincRNA (lnc-GADD45G-6), lincRNA [lnc-GADD45G-6:1]			92777861	chr9	92777802	+	hs|9q22.2		chr9:92777802-92777861
A_24_P414952	-4.23301	-2.08168	4.23301	down	TMEM168	transmembrane protein 168	FALSE	Homo sapiens transmembrane protein 168 (TMEM168), transcript variant 2, mRNA [NM_022484]	64418	GO:0030133|GO:0016021	112406317	chr7	112406258	-	hs|7q31.1	NM_022484	chr7:112406317-112406258	NM_022484	Hs.709689
A_33_P3219279	9.21721	3.20433	9.21721	up	JPH4	junctophilin 4	FALSE	Homo sapiens junctophilin 4 (JPH4), transcript variant 1, mRNA [NM_032452]	84502	GO:0014701|GO:0060402|GO:0005886|GO:0048167|GO:0043198|GO:0060314|GO:0050885|GO:0016021|GO:0007612|GO:0005790	24037356	chr14	24037297	-	hs|14q11.2	NM_032452	chr14:24037356-24037297	NM_032452	Hs.597841
A_24_P125881	-3.7137	-1.89286	3.7137	down	DGCR2	DiGeorge syndrome critical region gene 2	FALSE	Homo sapiens DiGeorge syndrome critical region gene 2 (DGCR2), transcript variant 1, mRNA [NM_005137]	9993	GO:0050890|GO:0030246|GO:0009887|GO:0016021|GO:0007155	19023859	chr22	19023801	-	hs|22q11.21	NM_005137	chr22:19023859-19023801	NM_005137	Hs.517357
A_21_P0004424	-4.94187	-2.30506	4.94187	down	lnc-ARRDC3-1	lnc-ARRDC3-1:11	FALSE	LNCipedia lincRNA (lnc-ARRDC3-1), lincRNA [lnc-ARRDC3-1:11]			90606345	chr5	90606286	-	hs|5q14.3		chr5:90606345-90606286
A_21_P0000597	-2.92733	-1.54959	2.92733	down	CTSLP8	cathepsin L pseudogene 8	FALSE	Homo sapiens cathepsin L pseudogene 8 (CTSLP8), non-coding RNA [NR_033405]	1518		90460860	chr9	90460801	+	hs|9q22.1		chr9:90460801-90460860	NR_033405	Hs.726015
A_24_P418203	4.12778	2.04536	4.12778	up	CNTNAP3	contactin associated protein-like 3	FALSE	Homo sapiens contactin associated protein-like 3 (CNTNAP3), mRNA [NM_033655]	79937	GO:0008037|GO:0005886|GO:0005576|GO:0016021|GO:0007155	39171403	chr9	39166052	-	hs|9p13.1	NM_033655	chr9:39171403-39166052	NM_033655	Hs.128474
A_33_P3420635	-3.73156	-1.89978	3.73156	down	OR4D6	olfactory receptor, family 4, subfamily D, member 6	FALSE	Homo sapiens olfactory receptor, family 4, subfamily D, member 6 (OR4D6), mRNA [NM_001004708]	219983	GO:0050911|GO:0050907|GO:0004984|GO:0007186|GO:0005886|GO:0004930|GO:0016021|GO:0004888	59225322	chr11	59225263	+	hs|11q12.1	NM_001004708	chr11:59225263-59225322	NM_001004708	Hs.553650
A_19_P00320996	3.4009	1.76592	3.4009	up			FALSE	microRNA 29b-1 [Source:HGNC Symbol;Acc:HGNC:31619] [ENST00000418546]			130569122	chr7	130569063	-	hs|7q32.3		chr7:130569122-130569063
A_23_P390518	-6.46002	-2.69154	6.46002	down	TNFRSF11A	tumor necrosis factor receptor superfamily, member 11a, NFKB activator	FALSE	Homo sapiens tumor necrosis factor receptor superfamily, member 11a, NFKB activator (TNFRSF11A), transcript variant 1, mRNA [NM_003839]	8792	GO:0005515|GO:0008284|GO:0071848|GO:0007267|GO:0046872|GO:0060086|GO:0048535|GO:0051091|GO:0051092|GO:0032496|GO:0071847|GO:0004872|GO:0043507|GO:0034097|GO:0070555|GO:0009314|GO:0071812|GO:0030316|GO:0033209|GO:0002548|GO:0002250|GO:0007165|GO:0005031|GO:0019955|GO:0001503|GO:0034612|GO:0016021|GO:0060749|GO:0009897|GO:0004888	60053317	chr18	60053258	+	hs|18q21.33	NM_003839	chr18:60053258-60053317	NM_003839	Hs.204044
A_23_P48295	-5.25968	-2.39498	5.25968	down	CDADC1	cytidine and dCMP deaminase domain containing 1	FALSE	Homo sapiens cytidine and dCMP deaminase domain containing 1 (CDADC1), transcript variant 1, mRNA [NM_030911]	81602	GO:0016787|GO:0008152|GO:0008270	49867561	chr13	49867502	+	hs|13q14.2	NM_030911	chr13:49867502-49867561	NM_030911	Hs.388220
A_23_P347525	-4.92489	-2.30009	4.92489	down	PATE1	prostate and testis expressed 1	FALSE	Homo sapiens prostate and testis expressed 1 (PATE1), mRNA [NM_138294]	160065	GO:0005576	125619089	chr11	125619030	+	hs|11q24.2	NM_138294	chr11:125619030-125619089	NM_138294	Hs.148565
A_33_P3257428	-4.49138	-2.16716	4.49138	down			FALSE	T cell receptor beta variable 7-7 [Source:HGNC Symbol;Acc:HGNC:12241] [ENST00000390377]			142120053	chr7	142119994	-	hs|7q34	AB306200	chr7:142120053-142119994		Hs.449366
A_21_P0000120	3.61773	1.85509	3.61773	up	KCNJ18	potassium channel, inwardly rectifying subfamily J, member 18	FALSE	Homo sapiens potassium channel, inwardly rectifying subfamily J, member 18 (KCNJ18), mRNA [NM_001194958]	100134444	GO:0005242|GO:0005886|GO:0034765|GO:0016021|GO:0071805	21320398	chr17	21320339	+	hs|17p11.2	NM_001194958	chr17:21320339-21320398	NM_001194958	Hs.200629
A_21_P0006211	5.20055	2.37866	5.20055	up	lnc-PALM2-AKAP2-1	lnc-PALM2-AKAP2-1:1	FALSE	LNCipedia lincRNA (lnc-PALM2-AKAP2-1), lincRNA [lnc-PALM2-AKAP2-1:1]			113100898	chr9	113100839	+	hs|9q31.3		chr9:113100839-113100898
A_23_P124905	11.9924	3.58405	11.9924	up	NPTX1	neuronal pentraxin I	FALSE	Homo sapiens neuronal pentraxin I (NPTX1), mRNA [NM_002522]	4884	GO:0030133|GO:0043005|GO:0005886|GO:0007268|GO:0007417|GO:0043653|GO:0046872|GO:0005739|GO:0035865|GO:0060385|GO:0006810|GO:0071333|GO:0006839	78441076	chr17	78441017	-	hs|17q25.3	NM_002522	chr17:78441076-78441017	NM_002522	Hs.514556
A_19_P00317949	-3.18338	-1.67056	3.18338	down	LINC00598	long intergenic non-protein coding RNA 598	FALSE	Homo sapiens long intergenic non-protein coding RNA 598 (LINC00598), transcript variant TTL-B2, long non-coding RNA [NR_024507]	646982		40922338	chr13	40922279	-	hs|13q14.11	NR_024507	chr13:40922338-40922279	NR_024507	Hs.287664
A_21_P0013706	-9.5216	-3.2512	9.5216	down			FALSE	O80799_ARATH (O80799) T8F5.5 protein, partial (3%) [THC2738536]			116445105	chr9	116445046	+	hs|9q32		chr9:116445046-116445105
A_24_P206736	-5.51741	-2.46399	5.51741	down	ZNF143	zinc finger protein 143	FALSE	Homo sapiens zinc finger protein 143 (ZNF143), transcript variant 1, mRNA [NM_003442]	7702	GO:0005515|GO:0010467|GO:0006366|GO:0006357|GO:0006359|GO:0005654|GO:0006383|GO:0003677|GO:0046872	9549443	chr11	9549384	+	hs|11p15.4	NM_003442	chr11:9549384-9549443	NM_003442	Hs.523471
A_21_P0009080	-5.62425	-2.49166	5.62425	down	lnc-COX4NB-1	lnc-COX4NB-1:1	FALSE	LNCipedia lincRNA (lnc-COX4NB-1), lincRNA [lnc-COX4NB-1:1]			85995498	chr16	85995141	-	hs|16q24.1		chr16:85995498-85995141
A_23_P404821	3.99951	1.99982	3.99951	up	KIAA1147	KIAA1147	FALSE	Homo sapiens KIAA1147 (KIAA1147), mRNA [NM_001080392]	57189		141357034	chr7	141356975	-	hs|7q34	NM_001080392	chr7:141357034-141356975	NM_001080392	Hs.521240
A_33_P3376821	4.07507	2.02682	4.07507	up	GZMA	granzyme A (granzyme 1, cytotoxic T-lymphocyte-associated serine esterase 3)	FALSE	Homo sapiens granzyme A (granzyme 1, cytotoxic T-lymphocyte-associated serine esterase 3) (GZMA), mRNA [NM_006144]	3001	GO:0001772|GO:0005515|GO:0043065|GO:0004252|GO:0051354|GO:0006915|GO:0005576|GO:0005634|GO:0042803|GO:0043392|GO:0006955|GO:0032078|GO:0051603|GO:0019835	54406057	chr5	54405998	+	hs|5q11.2	NM_006144	chr5:54405998-54406057	NM_006144	Hs.90708
A_21_P0002210	12.0132	3.58655	12.0132	up	lnc-SOCS5-2	lnc-SOCS5-2:2	FALSE	LNCipedia lincRNA (lnc-SOCS5-2), lincRNA [lnc-SOCS5-2:2]			47050162	chr2	47050103	+	hs|2p21		chr2:47050103-47050162
A_21_P0003642	5.91014	2.56319	5.91014	up	lnc-SYNPO2-2	lnc-SYNPO2-2:1	FALSE	LNCipedia lincRNA (lnc-SYNPO2-2), lincRNA [lnc-SYNPO2-2:1]			119772370	chr4	119772311	+	hs|4q26		chr4:119772311-119772370
A_33_P3286362	-3.75916	-1.91041	3.75916	down	LOC100131023	uncharacterized LOC100131023	FALSE	Homo sapiens cDNA FLJ45533 fis, clone BRTHA2030213. [AK127441]	100131023		40133108	chr11	40133049	-	hs|11p12	AK127441	chr11:40133108-40133049		Hs.637246
A_21_P0006226	-4.16687	-2.05896	4.16687	down	lnc-PBX3-1	lnc-PBX3-1:1	FALSE	LNCipedia lincRNA (lnc-PBX3-1), lincRNA [lnc-PBX3-1:1]			128508263	chr9	128508204	+	hs|9q33.3		chr9:128508204-128508263
A_33_P3217983	3.3932	1.76265	3.3932	up	ACSL5	acyl-CoA synthetase long-chain family member 5	FALSE	Homo sapiens acyl-CoA synthetase long-chain family member 5 (ACSL5), transcript variant 3, mRNA [NM_203380]	51703	GO:2001236|GO:0001676|GO:0005783|GO:0005730|GO:0005743|GO:0005634|GO:0005741|GO:0044281|GO:0035338|GO:0005524|GO:0004467|GO:0005739|GO:0016020|GO:0005789|GO:0019432|GO:0016021|GO:0044255	114188115	chr10	114188056	+	hs|10q25.2	NM_203380	chr10:114188056-114188115	NM_203380	Hs.11638
A_19_P00321346	-5.65672	-2.49996	5.65672	down			FALSE	PREDICTED: Homo sapiens uncharacterized LOC102724420 (LOC102724420), ncRNA [XR_425263]			29949671	chr21	29949612	-	hs|21q21.3	XR_425263	chr21:29949671-29949612	XR_425263	Hs.685200
A_33_P3409259	-8.27168	-3.04818	8.27168	down			FALSE	Homo sapiens FGF2-associated protein GAFA1 (GAFA1) mRNA, complete cds. [AF190748]			20948274	chr14	20948215	-	hs|14q11.2	AF190748	chr14:20948274-20948215		Hs.661621
A_24_P149689	-6.09241	-2.60701	6.09241	down	PPP3R2	protein phosphatase 3, regulatory subunit B, beta	FALSE	Homo sapiens protein phosphatase 3, regulatory subunit B, beta (PPP3R2), mRNA [NM_147180]	5535	GO:0005509	104354359	chr9	104354300	-	hs|9q31.1	NM_147180	chr9:104354359-104354300	NM_147180	Hs.151167
A_33_P3390207	-4.66663	-2.22238	4.66663	down	TMEM155	transmembrane protein 155	FALSE	Homo sapiens transmembrane protein 155 (TMEM155), mRNA [NM_152399]	132332	GO:0005576	122680578	chr4	122680519	-	hs|4q27	NM_152399	chr4:122680578-122680519	NM_152399	Hs.27524
A_21_P0013062	-4.84267	-2.2758	4.84267	down	LOC101928106	uncharacterized LOC101928106	FALSE	PREDICTED: Homo sapiens uncharacterized LOC101928106 (RP1-290I10.5), ncRNA [XR_251961]	101928106		10474793	chr6	10474734	-	hs|6p24.3	XR_251961	chr6:10474793-10474734	XR_251961	Hs.582909
A_33_P3327123	10.7172	3.42186	10.7172	up	lnc-RP11-124K4.2.1-2	lnc-RP11-124K4.2.1-2:1	FALSE	LNCipedia lincRNA (lnc-RP11-124K4.2.1-2), lincRNA [lnc-RP11-124K4.2.1-2:1]			6142516	chr16	6142457	+	hs|16p13.3		chr16:6142457-6142516
A_33_P3227079	7.52599	2.91188	7.52599	up	PPAPDC3	phosphatidic acid phosphatase type 2 domain containing 3	FALSE	phosphatidic acid phosphatase type 2 domain containing 3 [Source:HGNC Symbol;Acc:HGNC:28174] [ENST00000372261]	84814	GO:0016787|GO:0008152|GO:0005789|GO:0016021|GO:0010832|GO:0005635	134166832	chr9	134166773	+	hs|9q34.13	XM_005272231	chr9:134166773-134166832	XM_005272231
A_24_P336957	2.50416	1.32433	2.50416	up	HTRA2	HtrA serine peptidase 2	FALSE	Homo sapiens HtrA serine peptidase 2 (HTRA2), transcript variant 2, mRNA [NM_145074]	27429	GO:0005515|GO:0035631|GO:0016540|GO:0035458|GO:0004252|GO:0071300|GO:0005783|GO:0006672|GO:0005634|GO:0005829|GO:0034605|GO:0005739|GO:0005758|GO:0048666|GO:0040014|GO:0006508|GO:0007628|GO:0019742|GO:2001241|GO:0044257|GO:0005856|GO:0000785|GO:0010942|GO:0043065|GO:0031966|GO:0008630|GO:0097194|GO:0009635|GO:2001269|GO:0045786|GO:0043280|GO:0071363|GO:0016020|GO:0005789|GO:0008236|GO:0009898|GO:…	74759002	chr2	74758790	+	hs|2p13.1	NM_145074	chr2:74758790-74759002	NM_145074	Hs.744841
A_24_P361457	-8.64354	-3.11162	8.64354	down	ENDOV	endonuclease V	FALSE	Homo sapiens endonuclease V (ENDOV), transcript variant 1, mRNA [NM_173627]	284131	GO:0005737|GO:0003727|GO:0006281|GO:0000287|GO:0016891|GO:0043566|GO:0005730|GO:0016888|GO:0000737	78411343	chr17	78411284	+	hs|17q25.3	NM_173627	chr17:78411284-78411343	NM_173627	Hs.728933
A_23_P365412	-8.52321	-3.0914	8.52321	down	MFSD4	major facilitator superfamily domain containing 4	FALSE	Homo sapiens major facilitator superfamily domain containing 4 (MFSD4), mRNA [NM_181644]	148808	GO:0016021|GO:0055085	205571140	chr1	205571081	+	hs|1q32.1	NM_181644	chr1:205571081-205571140	NM_181644	Hs.567714
A_21_P0010963	-5.12384	-2.35723	5.12384	down	XLOC_l2_002207		FALSE	BROAD Institute lincRNA (XLOC_l2_002207), lincRNA [TCONS_l2_00004356]			3656686	chr11	3656627	+	hs|11p15.4		chr11:3656627-3656686
A_33_P3340655	6.39166	2.67619	6.39166	up	KLHL32	kelch-like family member 32	FALSE	Homo sapiens kelch-like family member 32 (KLHL32), transcript variant 1, mRNA [NM_052904]	114792		97588567	chr6	97588508	+	hs|6q16.1	NM_052904	chr6:97588508-97588567	NM_052904	Hs.45056
A_23_P303101	10.0937	3.33539	10.0937	up	PCDHGC4	protocadherin gamma subfamily C, 4	FALSE	Homo sapiens protocadherin gamma subfamily C, 4 (PCDHGC4), transcript variant 2, mRNA [NM_032406]	56098	GO:0005886|GO:0005509|GO:0016021|GO:0007156	140867345	chr5	140867286	+	hs|5q31.3	NM_032406	chr5:140867286-140867345	NM_032406	Hs.368160
A_23_P386320	-3.91269	-1.96816	3.91269	down	MFI2	antigen p97 (melanoma associated) identified by monoclonal antibodies 133.2 and 96.5	FALSE	Homo sapiens antigen p97 (melanoma associated) identified by monoclonal antibodies 133.2 and 96.5 (MFI2), transcript variant 2, mRNA [NM_033316]	4241	GO:0005515|GO:0005506|GO:0009986|GO:0001558|GO:0008199|GO:0006879|GO:0097286|GO:0005887|GO:0010756|GO:0042127|GO:1900025|GO:0090091|GO:0046658|GO:0070062	196745930	chr3	196745871	-	hs|3q29	NM_033316	chr3:196745930-196745871	NM_033316	Hs.184727
A_33_P3308903	2.75948	1.4644	2.75948	up	MIB2	mindbomb E3 ubiquitin protein ligase 2	FALSE	Homo sapiens mindbomb E3 ubiquitin protein ligase 2 (MIB2), transcript variant 1, mRNA [NM_080875]	142678	GO:0005515|GO:0005737|GO:0004842|GO:0016567|GO:0007219|GO:0016874|GO:0000151|GO:0008270|GO:0003779|GO:0004871|GO:0043123|GO:0005769	1565083	chr1	1565024	+	hs|1p36.33	NM_080875	chr1:1565024-1565083	NM_080875	Hs.135805
A_33_P3281730	-4.1763	-2.06223	4.1763	down	FKBP9	FK506 binding protein 9, 63 kDa	FALSE	FK506 binding protein 9, 63 kDa [Source:HGNC Symbol;Acc:HGNC:3725] [ENST00000485309]	11328	GO:0000413|GO:0061077|GO:0006457|GO:0005783|GO:0005509|GO:0005789|GO:0003755|GO:0005528	33014809	chr7	33014750	+	hs|7p14.3	BC127737	chr7:33014750-33014809		Hs.103934
A_33_P3367396	-3.47601	-1.79743	3.47601	down	FAM177B	family with sequence similarity 177, member B	FALSE	Homo sapiens family with sequence similarity 177, member B (FAM177B), mRNA [NM_207468]	400823		222923538	chr1	222923479	+	hs|1q41	NM_207468	chr1:222923479-222923538	NM_207468	Hs.697608
A_21_P0011151	-10.2766	-3.36129	10.2766	down	LINC00446	long intergenic non-protein coding RNA 446	FALSE	Homo sapiens long intergenic non-protein coding RNA 446 (LINC00446), long non-coding RNA [NR_047028]	100874175		78611356	chr13	78606086	+	hs|13q22.3	NR_047028	chr13:78606086-78611356	NR_047028	Hs.130364
A_23_P394448	-14.1994	-3.82776	14.1994	down	DPY19L1	dpy-19-like 1 (C. elegans)	FALSE	Homo sapiens dpy-19-like 1 (C. elegans) (DPY19L1), mRNA [NM_015283]	23333	GO:0000030|GO:0016020|GO:0018406|GO:0005637|GO:0016021	34971230	chr7	34971171	-	hs|7p14.3	NM_015283	chr7:34971230-34971171	NM_015283	Hs.408623
A_19_P00321849	-4.91491	-2.29717	4.91491	down			FALSE				25415892	chr5	25415833	-	hs|5p14.1		chr5:25415892-25415833
A_21_P0013992	-4.6914	-2.23002	4.6914	down			FALSE				44887530	chr9	44887471	+	hs|9p11.2		chr9:044887471-044887530
A_33_P3260974	4.29264	2.10187	4.29264	up			FALSE	DA734158 NT2RP2 Homo sapiens cDNA clone NT2RP2004573 5', mRNA sequence [DA734158]			22364066	chr9	22364007	-	hs|9p21.3	DA734158	chr9:22364066-22364007		Hs.584210
A_21_P0002704	6.69751	2.74363	6.69751	up	lnc-ALCAM-3	lnc-ALCAM-3:1	FALSE	Homo sapiens cDNA clone IMAGE:6614812, partial cds. [BC070396]			103646144	chr3	103646085	+	hs|3q13.11		chr3:103646085-103646144		Hs.308629
A_23_P109269	4.00599	2.00216	4.00599	up	LAMA5	laminin, alpha 5	FALSE	Homo sapiens laminin, alpha 5 (LAMA5), mRNA [NM_005560]	3911	GO:0001658|GO:0008037|GO:0030324|GO:0008283|GO:0001755|GO:0005634|GO:0009790|GO:0005615|GO:0030155|GO:0001738|GO:0030154|GO:0022617|GO:0030198|GO:0048041|GO:0042127|GO:0007010|GO:0042475|GO:0034446|GO:0045446|GO:0001942|GO:0070062|GO:0030334|GO:0005605|GO:0005606|GO:0005576|GO:0001525|GO:0043260|GO:0005604|GO:0045995|GO:0031012|GO:0042384|GO:0043259|GO:0005610|GO:0005178|GO:0007517|GO:0016331|GO:…	60885361	chr20	60885302	-	hs|20q13.33	NM_005560	chr20:60885361-60885302	NM_005560	Hs.473256
A_33_P3745146	9.04631	3.17733	9.04631	up	CADM1	cell adhesion molecule 1	FALSE	Homo sapiens cell adhesion molecule 1 (CADM1), transcript variant 2, mRNA [NM_001098517]	23705	GO:0005515|GO:0030424|GO:0008037|GO:0005886|GO:0050715|GO:0007283|GO:0042803|GO:0030154|GO:0030425|GO:0016323|GO:0051606|GO:0016338|GO:0005911|GO:0042271|GO:0050839|GO:0007156|GO:0007157|GO:0070062|GO:0034329|GO:0005102|GO:0006915|GO:0030165|GO:0007416|GO:0045216|GO:0009826|GO:0008021|GO:0001889|GO:0060348|GO:0007420|GO:0001913|GO:0045954|GO:0050798|GO:0016021|GO:0034332	115102198	chr11	115102139	-	hs|11q23.3	NM_001098517	chr11:115102198-115102139	NM_001098517	Hs.370510
A_33_P3407235	-7.37568	-2.88278	7.37568	down			FALSE				73351775	chrX	73351716	+	hs|Xq13.2		chrX:073351716-073351775
A_33_P3288605	-6.54275	-2.7099	6.54275	down			FALSE	Homo sapiens clone pp10199 unknown mRNA. [AF289552]			43689856	chr21	43689797	+	hs|21q22.3	AF289552	chr21:43689797-43689856
A_21_P0000713	6.27893	2.65052	6.27893	up	LOC100505795	uncharacterized LOC100505795	FALSE	Homo sapiens uncharacterized LOC100505795 (LOC100505795), long non-coding RNA [NR_038072]	100505795		164738412	chr1	164738353	-	hs|1q23.3	NR_038072	chr1:164738412-164738353	NR_038072	Hs.661039
A_21_P0013505	9.70768	3.27913	9.70768	up			FALSE	PREDICTED: Homo sapiens uncharacterized LOC102725403 (LOC102725403), ncRNA [XR_425687]			3490635	chr11	3490576	+	hs|11p15.4	XR_425687	chr11:3490576-3490635	XR_425687	Hs.720324
A_21_P0012747	3.00228	1.58606	3.00228	up	LINC00499	long intergenic non-protein coding RNA 499	FALSE	Homo sapiens long intergenic non-protein coding RNA 499 (LINC00499), long non-coding RNA [NR_051987]	100874047		139345451	chr4	139345392	+	hs|4q28.3		chr4:139345392-139345451	NR_051987	Hs.570848
A_24_P283928	2.7698	1.46978	2.7698	up	NABP2	nucleic acid binding protein 2	FALSE	Homo sapiens nucleic acid binding protein 2 (NABP2), mRNA [NM_024068]	79035	GO:0005515|GO:0007093|GO:0005737|GO:0006281|GO:0003697|GO:0000724|GO:0010212|GO:0070876|GO:0005654|GO:0005634|GO:0006974	56619454	chr12	56619283	+	hs|12q13.3	NM_024068	chr12:56619283-56619454	NM_024068	Hs.240170
A_21_P0001518	3.04334	1.60566	3.04334	up	lnc-PTGER3-2	lnc-PTGER3-2:1	FALSE	LNCipedia lincRNA (lnc-PTGER3-2), lincRNA [lnc-PTGER3-2:1]			71110725	chr1	71110666	-	hs|1p31.1		chr1:71110725-71110666
A_21_P0000067	-5.30901	-2.40844	5.30901	down	SLC34A1	solute carrier family 34 (type II sodium/phosphate cotransporter), member 1	FALSE	Homo sapiens solute carrier family 34 (type II sodium/phosphate cotransporter), member 1 (SLC34A1), transcript variant 2, mRNA [NM_001167579]	6569	GO:0005515|GO:0048471|GO:2000187|GO:0097066|GO:0005886|GO:0033189|GO:0031526|GO:0032403|GO:0042803|GO:0016323|GO:0044341|GO:0009100|GO:0016324|GO:0035864|GO:0015321|GO:0046849|GO:0071374|GO:0032026|GO:0006817|GO:0051260|GO:0006814|GO:0032355|GO:0015293|GO:0006811|GO:0042431|GO:0010288|GO:0060416|GO:0009986|GO:0001822|GO:0042493|GO:0031988|GO:0055062|GO:0030165|GO:0055085|GO:0045838|GO:2000120|GO:…	176817390	chr5	176817331	+	hs|5q35.3	NM_001167579	chr5:176817331-176817390	NM_001167579	Hs.936
A_21_P0008816	-10.001	-3.32207	10.001	down	lnc-SNURF-1	lnc-SNURF-1:5	FALSE	LNCipedia lincRNA (lnc-SNURF-1), lincRNA [lnc-SNURF-1:5]			25264247	chr15	25264188	+	hs|15q11.2		chr15:25264188-25264247		Hs.731866
A_33_P3273723	-11.341	-3.50348	11.341	down			FALSE	Homo sapiens cDNA FLJ26029 fis, clone PNC05018. [AK129540]			46606543	chr20	46606484	-	hs|20q13.13	AK129540	chr20:46606543-46606484		Hs.449053
A_21_P0008708	-5.84194	-2.54645	5.84194	down	LOC102723749	uncharacterized LOC102723749	FALSE	PREDICTED: Homo sapiens uncharacterized LOC102723749 (LOC102723749), ncRNA [XR_429489]	102723749		24586030	chr15	24585971	-	hs|15q11.2	XR_429489	chr15:24586030-24585971	XR_429489
A_23_P146576	-7.73555	-2.9515	7.73555	down	GBGT1	globoside alpha-1,3-N-acetylgalactosaminyltransferase 1	FALSE	Homo sapiens globoside alpha-1,3-N-acetylgalactosaminyltransferase 1 (GBGT1), transcript variant 1, mRNA [NM_021996]	26301	GO:0009247|GO:0000139|GO:0047277|GO:0006486|GO:0016021|GO:0046872	136029195	chr9	136029136	-	hs|9q34.2	NM_021996	chr9:136029195-136029136	NM_021996	Hs.495419
A_24_P230026	8.055	3.00988	8.055	up	ADAM5	ADAM metallopeptidase domain 5 (pseudogene)	FALSE	Homo sapiens ADAM metallopeptidase domain 5 (pseudogene) (ADAM5), non-coding RNA [NR_001448]	255926	GO:0006508|GO:0008270|GO:0004222	39239122	chr8	39239063	+	hs|8p11.22	NR_001448	chr8:39239063-39239122	NR_001448	Hs.369765
A_21_P0003799	-2.85938	-1.5157	2.85938	down	lnc-GPM6A-4	lnc-GPM6A-4:1	FALSE	LNCipedia lincRNA (lnc-GPM6A-4), lincRNA [lnc-GPM6A-4:1]			176157810	chr4	176157751	-	hs|4q34.1		chr4:176157810-176157751
A_23_P131449	2.775	1.47249	2.775	up	C2orf81	chromosome 2 open reading frame 81	FALSE	Homo sapiens chromosome 2 open reading frame 81 (C2orf81), mRNA [NM_001145054]	388963		74641561	chr2	74641502	-	hs|2p13.1	NM_001145054	chr2:74641561-74641502	NM_001145054	Hs.445377
A_24_P136402	3.06003	1.61355	3.06003	up	KMT2A	lysine (K)-specific methyltransferase 2A	FALSE	Homo sapiens lysine (K)-specific methyltransferase 2A (KMT2A), transcript variant 2, mRNA [NM_005933]	4297	GO:0005515|GO:0003700|GO:0008285|GO:0006366|GO:0044212|GO:0071440|GO:2001040|GO:0080182|GO:0006325|GO:0032411|GO:0005634|GO:0009952|GO:0042800|GO:0042803|GO:0042802|GO:0045322|GO:0005737|GO:0071339|GO:0045944|GO:2000615|GO:0070577|GO:0001046|GO:0035162|GO:0051568|GO:0006915|GO:0032922|GO:0006306|GO:0035097|GO:0006461|GO:0051571|GO:0003680|GO:0043984|GO:0003682|GO:0005654|GO:0008270|GO:0045893	118362491	chr11	118361998	+	hs|11q23.3	NM_005933	chr11:118361998-118362491	NM_005933	Hs.258855
A_33_P3328352	-8.78237	-3.13461	8.78237	down	DEFB115	defensin, beta 115	FALSE	Homo sapiens defensin, beta 115 (DEFB115), mRNA [NM_001037730]	245929	GO:0009986|GO:0045087|GO:0005576|GO:0042742	29847435	chr20	29847376	+	hs|20q11.21	NM_001037730	chr20:29847376-29847435	NM_001037730	Hs.580793
A_21_P0002632	-7.29959	-2.86782	7.29959	down			FALSE				238166288	chr2	238166229	+	hs|2q37.3		chr2:238166229-238166288
A_23_P96827	-5.64297	-2.49646	5.64297	down	APCS	amyloid P component, serum	FALSE	Homo sapiens amyloid P component, serum (APCS), mRNA [NM_001639]	325	GO:0001849|GO:0005509|GO:0046790|GO:0072562|GO:0048525|GO:0005576|GO:0005634|GO:0006953|GO:0002674|GO:0005615|GO:0031012|GO:0043234|GO:0045656|GO:0061045|GO:0046597|GO:0006457|GO:0045087|GO:0030246|GO:0051082|GO:0051131|GO:0070062	159558076	chr1	159558017	+	hs|1q23.2	NM_001639	chr1:159558017-159558076	NM_001639	Hs.507080
A_21_P0008664	-3.72428	-1.89696	3.72428	down	lnc-WHAMM-2	lnc-WHAMM-2:7	FALSE	LNCipedia lincRNA (lnc-WHAMM-2), lincRNA [lnc-WHAMM-2:7]			83424065	chr15	83424006	+	hs|15q25.2		chr15:83424006-83424065		Hs.513091
A_33_P3566559	4.8406	2.27519	4.8406	up	DNAJB8-AS1	DNAJB8 antisense RNA 1	FALSE	Homo sapiens DNAJB8 antisense RNA 1 (DNAJB8-AS1), long non-coding RNA [NR_037890]	285224		128191123	chr3	128191064	+	hs|3q21.3	NR_037890	chr3:128191064-128191123	NR_037890	Hs.683815
A_23_P218025	7.6285	2.9314	7.6285	up	KIF5A	kinesin family member 5A	FALSE	Homo sapiens kinesin family member 5A (KIF5A), mRNA [NM_004984]	3798	GO:0005515|GO:0008017|GO:0048471|GO:0005871|GO:0005874|GO:0007268|GO:0005524|GO:0005829|GO:0030705|GO:0019886|GO:0003774|GO:0008104|GO:0016020|GO:0007411|GO:0007596|GO:0008574|GO:0008152|GO:0016887|GO:0007018	57978128	chr12	57978069	+	hs|12q13.3	NM_004984	chr12:57978069-57978128	NM_004984	Hs.151219
A_19_P00317878	3.77439	1.91624	3.77439	up	LINC00659	long intergenic non-protein coding RNA 659	FALSE	Homo sapiens long intergenic non-protein coding RNA 659 (LINC00659), transcript variant 1, long non-coding RNA [NR_046224]	100652730		61405767	chr20	61405708	-	hs|20q13.33	NR_046224	chr20:61405767-61405708	NR_046224	Hs.254951
A_33_P3273524	-22.8567	-4.51454	22.8567	down	KRT84	keratin 84, type II	FALSE	Homo sapiens keratin 84, type II (KRT84), mRNA [NM_033045]	3890	GO:0045616|GO:0035878|GO:0005200|GO:0045095|GO:0030280|GO:0001942|GO:0070062	52771659	chr12	52771600	-	hs|12q13.13	NM_033045	chr12:52771659-52771600	NM_033045	Hs.272336
A_21_P0004042	-5.5192	-2.46446	5.5192	down			FALSE				101941442	chr5	101941383	+	hs|5q21.1		chr5:101941383-101941442
A_33_P3405514	-6.98028	-2.80329	6.98028	down	MAGEA10-MAGEA5	MAGEA10-MAGEA5 readthrough	FALSE	Homo sapiens MAGEA10-MAGEA5 readthrough (MAGEA10-MAGEA5), mRNA [NM_001204811]	100533997	GO:0008150|GO:0003674|GO:0005575	151282723	chrX	151282664	-	hs|Xq28	NM_001204811	chrX:151282723-151282664	NM_001204811	Hs.18048
A_24_P940434	5.98442	2.58121	5.98442	up	LOC100996455	uncharacterized LOC100996455	FALSE	Homo sapiens uncharacterized LOC100996455 (LOC100996455), long non-coding RNA [NR_073177]	100996455		64218942	chr11	64218883	+	hs|11q13.1	NR_073177	chr11:64218883-64218942	NR_073177	Hs.634142
A_23_P419107	6.74666	2.75417	6.74666	up	TCP11L2	t-complex 11, testis-specific-like 2	FALSE	Homo sapiens t-complex 11, testis-specific-like 2 (TCP11L2), transcript variant 1, mRNA [NM_152772]	255394		106740295	chr12	106740236	+	hs|12q23.3	NM_152772	chr12:106740236-106740295	NM_152772	Hs.696047
A_33_P3601802	-15.1786	-3.92397	15.1786	down	RPS17	ribosomal protein S17	FALSE	AGENCOURT_13978263 NIH_MGC_172 Homo sapiens cDNA 5', mRNA sequence [CD049182]	6218	GO:0010467|GO:0003735|GO:0019083|GO:0006364|GO:0006614|GO:0019058|GO:0034101|GO:0006415|GO:0006412|GO:0006413|GO:0005829|GO:0006414|GO:0016020|GO:0000184|GO:0022627|GO:0016032|GO:0005840|GO:0042274|GO:0044267|GO:0005925|GO:0070062|GO:0000028	83204699	chr15	83204640	-	hs|15q25.2	CD049182	chr15:83204699-83204640		Hs.512525
A_33_P3248799	3.07102	1.61872	3.07102	up	TRDN	triadin	FALSE	Homo sapiens triadin (TRDN), transcript variant 5, mRNA [NM_001256022]	10345	GO:0005515|GO:0060047|GO:0005886|GO:0005783|GO:0051279|GO:0031122|GO:0042803|GO:0060316|GO:0014701|GO:0010649|GO:0005737|GO:0006936|GO:0034220|GO:0010880|GO:0060315|GO:0030674|GO:0030314|GO:0006874|GO:0005102|GO:0033018|GO:0033017|GO:0014808|GO:0034704|GO:0090158|GO:0005891|GO:0055085|GO:0044325|GO:0016529|GO:0016021|GO:0086036	123869659	chr6	123869600	-	hs|6q22.31	NM_001256022	chr6:123869659-123869600	NM_001256022	Hs.144744
A_23_P32115	9.56778	3.25818	9.56778	up	LCN12	lipocalin 12	FALSE	Homo sapiens lipocalin 12 (LCN12), mRNA [NM_178536]	286256	GO:0006629|GO:0005215|GO:0001972|GO:0005576|GO:0015909|GO:0055085	139848706	chr9	139848647	+	hs|9q34.3	NM_178536	chr9:139848647-139848706	NM_178536	Hs.440519
A_32_P157208	5.20253	2.37921	5.20253	up	PGM5P3-AS1	PGM5P3 antisense RNA 1	FALSE	Homo sapiens PGM5P3 antisense RNA 1 (PGM5P3-AS1), transcript variant 1, long non-coding RNA [NR_121188]	101929127		75002	chr9	74943	+	hs|9p24.3	NR_121188	chr9:74943-75002	NR_121188	Hs.552819
A_33_P3215864	5.82613	2.54254	5.82613	up	FAM3A	family with sequence similarity 3, member A	FALSE	Homo sapiens family with sequence similarity 3, member A (FAM3A), transcript variant 4, mRNA [NM_001171134]	60343	GO:0008150|GO:0003674|GO:0005576|GO:0005575	153741249	chrX	153741190	-	hs|Xq28	NM_001171134	chrX:153741249-153741190	NM_001171134	Hs.289108
A_23_P425681	-12.9807	-3.6983	12.9807	down	CCK	cholecystokinin	FALSE	Homo sapiens cholecystokinin (CCK), transcript variant 1, mRNA [NM_000729]	885	GO:0005515|GO:0030424|GO:0008284|GO:0032099|GO:0050731|GO:0001836|GO:0007409|GO:0005615|GO:0007205|GO:0030425|GO:0043194|GO:0051901|GO:0043195|GO:0043203|GO:0043204|GO:0001662|GO:0005184|GO:0032461|GO:0006919|GO:0005576|GO:0007165|GO:0005179|GO:0042755|GO:0001764|GO:0051930	42299376	chr3	42299318	-	hs|3p22.1	NM_000729	chr3:42299376-42299318	NM_000729	Hs.458426
A_21_P0011698	-5.98127	-2.58045	5.98127	down	XLOC_l2_006718		FALSE	BROAD Institute lincRNA (XLOC_l2_006718), lincRNA [TCONS_l2_00012523]			37759145	chr19	37759086	+	hs|19q13.12		chr19:37759086-37759145
A_33_P3210800	7.83493	2.96992	7.83493	up	lnc-GNG11-2	lnc-GNG11-2:2	FALSE	LNCipedia lincRNA (lnc-GNG11-2), lincRNA [lnc-GNG11-2:2]			93616560	chr7	93616501	+	hs|7q21.3		chr7:93616501-93616560
A_32_P187617	8.30294	3.05362	8.30294	up	TDRD3	tudor domain containing 3	FALSE	Homo sapiens tudor domain containing 3 (TDRD3), transcript variant 2, mRNA [NM_030794]	81550	GO:0005737|GO:0003682|GO:0003713|GO:0005634|GO:0035064|GO:0035145|GO:0016568	61103313	chr13	61103254	+	hs|13q21.2	NM_030794	chr13:61103254-61103313	NM_030794	Hs.525061
A_33_P3267640	5.88696	2.55752	5.88696	up	HGFAC	HGF activator	FALSE	Homo sapiens HGF activator (HGFAC), transcript variant 1, mRNA [NM_001297439]	3083	GO:0004252|GO:0006508|GO:0008236|GO:0005576|GO:0005615	3451213	chr4	3451154	+	hs|4p16.3	NM_001297439	chr4:3451154-3451213	NM_001297439	Hs.104
A_33_P3391100	4.19008	2.06698	4.19008	up			FALSE	Q59F33_HUMAN (Q59F33) Major histocompatibility complex, class II, DQ alpha 1 variant (Fragment), partial (89%) [THC2540947]			32713562	chr6	32713503	+	hs|6p21.32		chr6:032713503-032713562
A_33_P3394404	6.77654	2.76055	6.77654	up	TSPAN32	tetraspanin 32	FALSE	Homo sapiens tetraspanin 32 (TSPAN32), mRNA [NM_139022]	10077	GO:0070527|GO:0050688|GO:0005622|GO:0003674|GO:0008285|GO:0030886|GO:0009986|GO:0007229|GO:0007010|GO:0070442|GO:0007267|GO:0042832	2334944	chr11	2334885	+	hs|11p15.5	NM_139022	chr11:2334885-2334944	NM_139022	Hs.271954
A_24_P157424	-3.85319	-1.94605	3.85319	down	NCBP2	nuclear cap binding protein subunit 2, 20kDa	FALSE	Homo sapiens nuclear cap binding protein subunit 2, 20kDa (NCBP2), transcript variant 1, mRNA [NM_007362]	22916	GO:0005515|GO:0000339|GO:0008380|GO:0006369|GO:0010467|GO:0006368|GO:0006366|GO:0003723|GO:0031124|GO:0005634|GO:0031047|GO:0005829|GO:0005737|GO:0006406|GO:0000184|GO:0000166|GO:0006408|GO:0016032|GO:0000340|GO:0008334|GO:0045292|GO:0006370|GO:0034660|GO:0000387|GO:0050434|GO:0000398|GO:0006446|GO:0005654|GO:0046833|GO:0005845|GO:0005846	196662523	chr3	196662464	-	hs|3q29	NM_007362	chr3:196662523-196662464	NM_007362	Hs.591671
A_23_P39185	2.84084	1.50632	2.84084	up	RDH13	retinol dehydrogenase 13 (all-trans/9-cis)	FALSE	Homo sapiens retinol dehydrogenase 13 (all-trans/9-cis) (RDH13), transcript variant 2, mRNA [NM_138412]	112724	GO:0016491|GO:0005743|GO:0010842|GO:0042462|GO:0009644|GO:0055114	55556622	chr19	55556563	-	hs|19q13.42	NM_138412	chr19:55556622-55556563	NM_138412	Hs.327631
A_23_P170581	-6.13659	-2.61744	6.13659	down	ZNF778	zinc finger protein 778	FALSE	zinc finger protein 778 [Source:HGNC Symbol;Acc:HGNC:26479] [ENST00000620195]	197320	GO:0006355|GO:0005634|GO:0003677|GO:0046872|GO:0006351	89301960	chr16	89301901	+	hs|16q24.3	XR_172185	chr16:89301901-89301960	XR_172185	Hs.744608
A_23_P70307	-4.54792	-2.18521	4.54792	down	SMOC2	SPARC related modular calcium binding 2	FALSE	Homo sapiens SPARC related modular calcium binding 2 (SMOC2), transcript variant 1, mRNA [NM_022138]	64094	GO:0007165|GO:0030198|GO:0010811|GO:0005509|GO:0005614|GO:0008201|GO:0005604	169068563	chr6	169068504	+	hs|6q27	NM_022138	chr6:169068504-169068563	NM_022138	Hs.487200
A_23_P208302	9.86975	3.30301	9.86975	up	APOC2	apolipoprotein C-II	FALSE	Homo sapiens apolipoprotein C-II (APOC2), mRNA [NM_000483]	344	GO:0032375|GO:0007603|GO:0060697|GO:0042627|GO:0070328|GO:0010898|GO:0010902|GO:0044281|GO:0005615|GO:0042803|GO:0008289|GO:0034361|GO:0034384|GO:0043274|GO:0034382|GO:0034363|GO:0034362|GO:0055102|GO:0070062|GO:0042632|GO:0033344|GO:0045723|GO:0043691|GO:0034366|GO:0010518|GO:0005576|GO:0043086|GO:0001523|GO:0060230|GO:0016042|GO:0010916|GO:0034370|GO:0033700|GO:0034372|GO:0016004|GO:0034371|GO:…	45452699	chr19	45452640	+	hs|19q13.32	NM_000483	chr19:45452640-45452699	NM_000483	Hs.75615
A_21_P0001642	5.70878	2.51318	5.70878	up	lnc-SIPA1L2-1	lnc-SIPA1L2-1:4	FALSE	LNCipedia lincRNA (lnc-SIPA1L2-1), lincRNA [lnc-SIPA1L2-1:4]			232877080	chr1	232877021	-	hs|1q42.2		chr1:232877080-232877021
A_33_P3413987	5.86299	2.55164	5.86299	up	SERPING1	serpin peptidase inhibitor, clade G (C1 inhibitor), member 1	FALSE	Homo sapiens serpin peptidase inhibitor, clade G (C1 inhibitor), member 1 (SERPING1), transcript variant 1, mRNA [NM_000062]	710	GO:0005515|GO:0001869|GO:0004867|GO:0008015|GO:0007568|GO:0030168|GO:0072562|GO:0005576|GO:0005615|GO:0010951|GO:0007596|GO:0045087|GO:0007597|GO:0002576|GO:0006958|GO:0031093|GO:0042730|GO:0070062	57367840	chr11	57367781	+	hs|11q12.1	NM_000062	chr11:57367781-57367840	NM_000062	Hs.384598
A_23_P380881	3.29202	1.71897	3.29202	up	ANKRD13B	ankyrin repeat domain 13B	FALSE	Homo sapiens ankyrin repeat domain 13B (ANKRD13B), mRNA [NM_152345]	124930	GO:0005886|GO:0005770|GO:0005769|GO:0043231	27941397	chr17	27941338	+	hs|17q11.2	NM_152345	chr17:27941338-27941397	NM_152345	Hs.662164
A_23_P207879	3.9633	1.9867	3.9633	up	CARD14	caspase recruitment domain family, member 14	FALSE	Homo sapiens caspase recruitment domain family, member 14 (CARD14), transcript variant 1, mRNA [NM_024110]	79092	GO:0050700|GO:0043066|GO:0005737|GO:0051092|GO:0007250|GO:0005886|GO:0001934|GO:0006915|GO:0033209	78182692	chr17	78182633	+	hs|17q25.3	NM_024110	chr17:78182633-78182692	NM_024110	Hs.696253
A_21_P0011118	3.21401	1.68438	3.21401	up	PARP4	poly (ADP-ribose) polymerase family, member 4	FALSE	Homo sapiens poly (ADP-ribose) polymerase family, member 4 (PARP4), mRNA [NM_006437]	143	GO:0005515|GO:0008219|GO:0042493|GO:0005634|GO:0003677|GO:0006974|GO:0003950|GO:0006471|GO:0005737|GO:0006281|GO:0006954|GO:0016020|GO:0030529|GO:0006810|GO:0005876|GO:0019899|GO:0006464|GO:0070062	25060329	chr13	25058853	-	hs|13q12.12		chr13:25060329-25058853	NM_006437	Hs.744855
A_33_P3345638	6.05382	2.59785	6.05382	up			FALSE				684900	chr5	684841	-	hs|5p15.33		chr5:000684900-000684841
A_33_P3417670	4.42352	2.14519	4.42352	up	SLC24A1	solute carrier family 24 (sodium/potassium/calcium exchanger), member 1	FALSE	Homo sapiens solute carrier family 24 (sodium/potassium/calcium exchanger), member 1 (SLC24A1), transcript variant 1, mRNA [NM_004727]	9187	GO:0005515|GO:0005886|GO:0007603|GO:0009642|GO:0055085|GO:0016020|GO:0005887|GO:0019867|GO:0006810|GO:0035725|GO:0006816|GO:0007601|GO:0006811|GO:0008273|GO:0015293|GO:0016056	65946417	chr15	65946358	+	hs|15q22.31	NM_004727	chr15:65946358-65946417	NM_004727	Hs.173092
A_21_P0004030	-3.51453	-1.81333	3.51453	down			FALSE				91751380	chr5	91751321	+	hs|5q14.3		chr5:91751321-91751380
A_33_P3398822	-3.38886	-1.7608	3.38886	down	ZBED4	zinc finger, BED-type containing 4	FALSE	Homo sapiens zinc finger, BED-type containing 4 (ZBED4), mRNA [NM_014838]	9889	GO:0005737|GO:0046983|GO:0005654|GO:0005634|GO:0003677|GO:0046872	50280805	chr22	50280746	+	hs|22q13.33	NM_014838	chr22:50280746-50280805	NM_014838	Hs.475208
A_33_P3276112	2.81872	1.49504	2.81872	up	lnc-CTD-2517M22.14.1-1	lnc-CTD-2517M22.14.1-1:3	FALSE	Homo sapiens cDNA FLJ44789 fis, clone BRACE3038760. [AK126743]			145722802	chr8	145722743	-	hs|8q24.3	AK126743	chr8:145722802-145722743		Hs.521937
A_21_P0008237	5.54936	2.47232	5.54936	up	lnc-AL445989.1-19	lnc-AL445989.1-19:3	FALSE	LNCipedia lincRNA (lnc-AL445989.1-19), lincRNA [lnc-AL445989.1-19:3]			68610825	chr13	68610766	+	hs|13q21.33		chr13:68610766-68610825
A_33_P3369864	4.24764	2.08666	4.24764	up			FALSE				10424776	chr17	10424717	+	hs|17p13.1		chr17:010424717-010424776
A_19_P00800206	-3.01033	-1.58992	3.01033	down	LOC400958	uncharacterized LOC400958	FALSE	Homo sapiens uncharacterized LOC400958 (LOC400958), long non-coding RNA [NR_036586]	400958		65129780	chr2	65129721	-	hs|2p14		chr2:65129780-65129721	NR_036586	Hs.591565
A_21_P0001970	-6.0081	-2.58691	6.0081	down			FALSE	DIRC3 antisense RNA 1 [Source:HGNC Symbol;Acc:HGNC:50636] [ENST00000452813]			218200836	chr2	218200777	+	hs|2q35		chr2:218200777-218200836
A_23_P254165	-4.06838	-2.02446	4.06838	down	RAI2	retinoic acid induced 2	FALSE	Homo sapiens retinoic acid induced 2 (RAI2), transcript variant 2, mRNA [NM_021785]	10742	GO:0005515|GO:0003674|GO:0009790|GO:0005575	17818437	chrX	17818378	-	hs|Xp22.13	NM_021785	chrX:17818437-17818378	NM_021785	Hs.446680
A_21_P0006932	-4.45127	-2.15422	4.45127	down	lnc-FAM175B-1	lnc-FAM175B-1:1	FALSE	LNCipedia lincRNA (lnc-FAM175B-1), lincRNA [lnc-FAM175B-1:1]			126575180	chr10	126575121	+	hs|10q26.13		chr10:126575121-126575180
A_21_P0007351	4.15407	2.05453	4.15407	up			FALSE				46237339	chr11	46237280	-	hs|11p11.2		chr11:46237339-46237280
A_21_P0002002	7.1218	2.83224	7.1218	up			FALSE	zt77a11.r1 Soares_testis_NHT Homo sapiens cDNA clone IMAGE:728348 5', mRNA sequence [AA393541]			5951361	chr2	5950859	-	hs|2p25.2		chr2:5951361-5950859		Hs.97467
A_24_P203308	4.60247	2.20241	4.60247	up	STRA8	stimulated by retinoic acid 8	FALSE	Homo sapiens stimulated by retinoic acid 8 (STRA8), mRNA [NM_182489]	346673	GO:0046620|GO:0010032|GO:0071300|GO:0005634|GO:0007283|GO:0048599|GO:0006260|GO:0007129|GO:0009566|GO:0001541|GO:0005737|GO:0046983|GO:0042138|GO:0033315|GO:0007066|GO:0007131	134939957	chr7	134939898	+	hs|7q33	NM_182489	chr7:134939898-134939957	NM_182489	Hs.592279
A_23_P161368	-3.03824	-1.60323	3.03824	down	CYP2C8	cytochrome P450, family 2, subfamily C, polypeptide 8	FALSE	Homo sapiens cytochrome P450, family 2, subfamily C, polypeptide 8 (CYP2C8), transcript variant 1, mRNA [NM_000770]	1558	GO:0019369|GO:0034875|GO:0008392|GO:0006805|GO:0070330|GO:0005506|GO:0017144|GO:0008395|GO:0019373|GO:0070989|GO:0044281|GO:0006082|GO:0043231|GO:0004497|GO:0005737|GO:0019825|GO:0042738|GO:0097267|GO:0005789|GO:0016712|GO:0055114|GO:0020037	96805673	chr10	96805614	-	hs|10q23.33	NM_000770	chr10:96805673-96805614	NM_000770	Hs.709188
A_23_P393099	-10.512	-3.39396	10.512	down	TFF3	trefoil factor 3 (intestinal)	FALSE	Homo sapiens trefoil factor 3 (intestinal) (TFF3), mRNA [NM_003226]	7033	GO:0003674|GO:0007586|GO:0005578|GO:0043434|GO:0006952|GO:0005576|GO:0030141|GO:0070062	43731813	chr21	43731777	-	hs|21q22.3	NM_003226	chr21:43731813-43731777	NM_003226	Hs.82961
A_33_P3237135	3.56022	1.83197	3.56022	up	MMP2	matrix metallopeptidase 2 (gelatinase A, 72kDa gelatinase, 72kDa type IV collagenase)	FALSE	Homo sapiens matrix metallopeptidase 2 (gelatinase A, 72kDa gelatinase, 72kDa type IV collagenase) (MMP2), transcript variant 1, mRNA [NM_004530]	4313	GO:0005515|GO:0005886|GO:0004252|GO:0005634|GO:0035987|GO:0005615|GO:0030017|GO:0005739|GO:0071230|GO:0022617|GO:0007411|GO:0030198|GO:0030574|GO:0006508|GO:0001666|GO:0048013|GO:0007566|GO:0005578|GO:0005576|GO:0001525|GO:0060346|GO:0001957|GO:0060325|GO:0045089|GO:0008270|GO:0004222|GO:0001955|GO:0044267	55540577	chr16	55540518	+	hs|16q12.2	NM_004530	chr16:55540518-55540577	NM_004530	Hs.513617
A_19_P00322495	7.08219	2.8242	7.08219	up	TSTD3	thiosulfate sulfurtransferase (rhodanese)-like domain containing 3	FALSE	Homo sapiens thiosulfate sulfurtransferase (rhodanese)-like domain containing 3 (TSTD3), mRNA [NM_001195131]	100130890		99980615	chr6	99980556	+	hs|6q16.2	NM_001195131	chr6:99980556-99980615	NM_001195131	Hs.634506
A_33_P3209511	4.72226	2.23948	4.72226	up	HAAO	3-hydroxyanthranilate 3,4-dioxygenase	FALSE	3-hydroxyanthranilate 3,4-dioxygenase [Source:HGNC Symbol;Acc:HGNC:4796] [ENST00000402268]	23498	GO:0006569|GO:0031966|GO:0000334|GO:0009055|GO:0044281|GO:0010043|GO:0008198|GO:0043420|GO:0005829|GO:0034641|GO:0019805|GO:0019825|GO:0034354|GO:0070050|GO:0046686|GO:0070062|GO:0055114	43010007	chr2	43009948	-	hs|2p21		chr2:43010007-43009948
A_23_P251937	-4.20783	-2.07308	4.20783	down	CPEB4	cytoplasmic polyadenylation element binding protein 4	FALSE	Homo sapiens cytoplasmic polyadenylation element binding protein 4 (CPEB4), mRNA [NM_030627]	80315	GO:0005515|GO:0043524|GO:0035235|GO:0005737|GO:0071230|GO:0000166|GO:0005783|GO:0002931|GO:0014069|GO:0005634|GO:0042149|GO:0030425	173387050	chr5	173386991	+	hs|5q35.2	NM_030627	chr5:173386991-173387050	NM_030627	Hs.127126
A_24_P85537	-5.45703	-2.44812	5.45703	down	MAP3K13	mitogen-activated protein kinase kinase kinase 13	FALSE	Homo sapiens mitogen-activated protein kinase kinase kinase 13 (MAP3K13), transcript variant 1, mRNA [NM_004721]	9175	GO:0005515|GO:0019901|GO:0008385|GO:0007254|GO:0005524|GO:0046872|GO:0042803|GO:0042802|GO:0000186|GO:0051092|GO:0046777|GO:0016020|GO:0004674|GO:0006468|GO:0004709	185165590	chr3	185161379	+	hs|3q27.2	NM_004721	chr3:185161379-185165590	NM_004721	Hs.634586
A_33_P3406714	3.90757	1.96627	3.90757	up	XLOC_l2_015641		FALSE	BROAD Institute lincRNA (XLOC_l2_015641), lincRNA [TCONS_l2_00030386]			149112353	chrX	149112294	+	hs|Xq28		chrX:149112294-149112353		Hs.669775
A_24_P127312	-4.61205	-2.20541	4.61205	down			FALSE	ribosomal protein L17 pseudogene 33 [Source:HGNC Symbol;Acc:HGNC:36654] [ENST00000498256]			29490100	chr8	29490041	+	hs|8p12		chr8:29490041-29490100
A_21_P0003286	5.8019	2.53653	5.8019	up	lnc-ADAMTS9-3	lnc-ADAMTS9-3:2	FALSE	LNCipedia lincRNA (lnc-ADAMTS9-3), lincRNA [lnc-ADAMTS9-3:2]			64928246	chr3	64928187	-	hs|3p14.1		chr3:64928246-64928187
A_21_P0005187	-3.15683	-1.65848	3.15683	down	lnc-DLL1-4	lnc-DLL1-4:1	FALSE	LNCipedia lincRNA (lnc-DLL1-4), lincRNA [lnc-DLL1-4:1]			170453210	chr6	170453151	-	hs|6q27		chr6:170453210-170453151
A_33_P3352906	4.10568	2.03762	4.10568	up	KCNIP4-IT1	KCNIP4 intronic transcript 1 (non-protein coding)	FALSE	Homo sapiens KCNIP4 intronic transcript 1 (non-protein coding) (KCNIP4-IT1), long non-coding RNA [NR_002813]	359822		21845023	chr4	21844964	-	hs|4p15.2	NR_002813	chr4:21845023-21844964	NR_002813	Hs.354058
A_23_P25913	5.59133	2.48319	5.59133	up	DNAL1	dynein, axonemal, light chain 1	FALSE	Homo sapiens dynein, axonemal, light chain 1 (DNAL1), transcript variant 1, mRNA [NM_031427]	83544		74162655	chr14	74156210	+	hs|14q24.3	NM_031427	chr14:74156210-74162655	NM_031427	Hs.271270
A_21_P0005893	-7.39584	-2.88671	7.39584	down	lnc-EXT1-1	lnc-EXT1-1:1	FALSE	LNCipedia lincRNA (lnc-EXT1-1), lincRNA [lnc-EXT1-1:1]			118753586	chr8	118753527	-	hs|8q24.11		chr8:118753586-118753527
A_24_P221235	4.01631	2.00587	4.01631	up			FALSE				20084205	chr15	20084146	+	hs|15q11.1	XR_246704	chr15:20084146-20084205	XR_246704	Hs.434447
A_19_P00320723	5.49904	2.45918	5.49904	up	SRP14-AS1	SRP14 antisense RNA1 (head to head)	FALSE	Homo sapiens SRP14 antisense RNA1 (head to head) (SRP14-AS1), transcript variant 1, long non-coding RNA [NR_040059]	100131089		40356742	chr15	40356683	+	hs|15q15.1	NR_040059	chr15:40356683-40356742	NR_040059	Hs.386000
A_32_P127350	-65.9577	-6.04347	65.9577	down	LINC00461	long intergenic non-protein coding RNA 461	FALSE	Homo sapiens long intergenic non-protein coding RNA 461 (LINC00461), transcript variant 1, long non-coding RNA [NR_024384]	645323		87960601	chr5	87960542	-	hs|5q14.3	NR_024384	chr5:87960601-87960542	NR_024384	Hs.744298
A_33_P3399268	4.49864	2.16949	4.49864	up	IL15RA	interleukin 15 receptor, alpha	FALSE	interleukin 15 receptor, alpha [Source:HGNC Symbol;Acc:HGNC:5978] [ENST00000379971]	3601	GO:0005515|GO:0007165|GO:0031965|GO:0004896|GO:0000139|GO:0008283|GO:0019221|GO:0005789|GO:0016021|GO:0004871|GO:0005615|GO:0030659	5995250	chr10	5995191	-	hs|10p15.1		chr10:5995250-5995191
A_21_P0000285	-2.8845	-1.52832	2.8845	down	SNORD49A	small nucleolar RNA, C/D box 49A	FALSE	Homo sapiens small nucleolar RNA, C/D box 49A (SNORD49A), small nucleolar RNA [NR_002744]	26800		16343420	chr17	16343361	+	hs|17p11.2	NR_002744	chr17:16343361-16343420	NR_002744	Hs.368934
A_33_P3210338	-2.66262	-1.41285	2.66262	down	RFX7	regulatory factor X, 7	FALSE	Homo sapiens regulatory factor X, 7 (RFX7), mRNA [NM_022841]	64864	GO:0003700|GO:0006357|GO:0005634|GO:0000978	56382860	chr15	56382801	-	hs|15q21.3	NM_022841	chr15:56382860-56382801	NM_022841	Hs.745089
A_21_P0002498	-31.6046	-4.98206	31.6046	down	lnc-TFCP2L1-1	lnc-TFCP2L1-1:1	FALSE	LNCipedia lincRNA (lnc-TFCP2L1-1), lincRNA [lnc-TFCP2L1-1:1]			121895906	chr2	121895847	-	hs|2q14.2		chr2:121895906-121895847
A_23_P382188	2.49254	1.31762	2.49254	up	STAP2	signal transducing adaptor family member 2	FALSE	Homo sapiens signal transducing adaptor family member 2 (STAP2), transcript variant 2, mRNA [NM_001013841]	55620	GO:0005515|GO:0005737|GO:0005886	4325469	chr19	4325410	-	hs|19p13.3	NM_001013841	chr19:4325469-4325410	NM_001013841	Hs.194385
A_21_P0004649	3.71177	1.89211	3.71177	up	lnc-DNAH8-1	lnc-DNAH8-1:1	FALSE	LNCipedia lincRNA (lnc-DNAH8-1), lincRNA [lnc-DNAH8-1:1]			38682862	chr6	38682036	+	hs|6p21.2		chr6:38682036-38682862
A_33_P3285815	4.61711	2.20699	4.61711	up	WFDC6	WAP four-disulfide core domain 6	FALSE	WAP four-disulfide core domain 6 [Source:HGNC Symbol;Acc:HGNC:16164] [ENST00000372665]	140870	GO:0010951|GO:0004867|GO:0005576	44163856	chr20	44163797	-	hs|20q13.12		chr20:44163856-44163797
A_21_P0013468	-11.9035	-3.57331	11.9035	down	FAM86B3P	family with sequence similarity 86, member A pseudogene	FALSE	family with sequence similarity 86, member B3, pseudogene [Source:HGNC Symbol;Acc:HGNC:44371] [ENST00000588159]	286042		8099184	chr8	8099125	+	hs|8p23.1		chr8:8099125-8099184		Hs.674508
A_33_P3323448	4.61399	2.20601	4.61399	up	HM13	histocompatibility (minor) 13	FALSE	Homo sapiens histocompatibility (minor) 13 (HM13), transcript variant 4, mRNA [NM_178582]	81502	GO:0005515|GO:0005791|GO:0005886|GO:0009986|GO:0005783|GO:0031293|GO:0071458|GO:0042500|GO:0042803|GO:0016020|GO:0033619|GO:0071556|GO:0008233|GO:0006509|GO:0031625	30126131	chr20	30126072	+	hs|20q11.21	NM_178582	chr20:30126072-30126131	NM_178582	Hs.373741
A_21_P0011871	2.80363	1.4873	2.80363	up	LOC100996693	CAVP-target protein-like	FALSE	Homo sapiens CAVP-target protein-like (LOC100996693), mRNA [NM_001286811]	100996693		220361705	chr2	220361646	+	hs|2q35		chr2:220361646-220361705	NM_001286811
A_21_P0006973	-9.10151	-3.18611	9.10151	down	lnc-NMT2-1	lnc-NMT2-1:1	FALSE	LNCipedia lincRNA (lnc-NMT2-1), lincRNA [lnc-NMT2-1:1]			15227059	chr10	15227000	-	hs|10p13		chr10:15227059-15227000
A_21_P0000427	4.25408	2.08885	4.25408	up	SNORD114-30	small nucleolar RNA, C/D box 114-30	FALSE	Homo sapiens small nucleolar RNA, C/D box 114-30 (SNORD114-30), small nucleolar RNA [NR_003223]	767611		101458321	chr14	101458262	+	hs|14q32.31	NR_003223	chr14:101458262-101458321	NR_003223
A_24_P289299	2.97625	1.5735	2.97625	up	ARHGEF25	Rho guanine nucleotide exchange factor (GEF) 25	FALSE	Homo sapiens Rho guanine nucleotide exchange factor (GEF) 25 (ARHGEF25), transcript variant 1, mRNA [NM_182947]	115557	GO:0005886|GO:0032321|GO:0030016|GO:0005089|GO:0030017|GO:0005829	58008368	chr12	58008309	+	hs|12q13.3	NM_182947	chr12:58008309-58008368	NM_182947	Hs.61581
A_23_P311713	-5.93407	-2.56902	5.93407	down	CFAP46	cilia and flagella associated protein 46	FALSE	cilia and flagella associated protein 46 [Source:HGNC Symbol;Acc:HGNC:25247] [ENST00000368585]	54777	GO:0035082|GO:0005930	134743084	chr10	134743025	-	hs|10q26.3	BC146900	chr10:134743084-134743025		Hs.298038
A_32_P351277	-7.55155	-2.91677	7.55155	down	lnc-JMJD8-1	lnc-JMJD8-1:2	FALSE	Homo sapiens, clone IMAGE:3543963, mRNA. [BC004968]			728577	chr16	728518	-	hs|16p13.3	BC004968	chr16:728577-728518		Hs.121180
A_19_P00316719	-3.62653	-1.85859	3.62653	down	LINC00607	long intergenic non-protein coding RNA 607	FALSE	long intergenic non-protein coding RNA 607 [Source:HGNC Symbol;Acc:HGNC:43944] [ENST00000451392]	646324		216696308	chr2	216696249	-	hs|2q35		chr2:216696308-216696249
A_21_P0004547	3.38152	1.75767	3.38152	up	lnc-HNRNPAB-2	lnc-HNRNPAB-2:1	FALSE	LNCipedia lincRNA (lnc-HNRNPAB-2), lincRNA [lnc-HNRNPAB-2:1]			177664543	chr5	177664484	+	hs|5q35.3		chr5:177664484-177664543
A_23_P76557	-4.03718	-2.01335	4.03718	down	NDUFA12	NADH dehydrogenase (ubiquinone) 1 alpha subcomplex, 12	FALSE	Homo sapiens NADH dehydrogenase (ubiquinone) 1 alpha subcomplex, 12 (NDUFA12), transcript variant 1, mRNA [NM_018838]	55967	GO:0022904|GO:0005739|GO:0005737|GO:0005747|GO:0007585|GO:0005743|GO:0009055|GO:0044281|GO:0008137|GO:0006979|GO:0044237	95388011	chr12	95387952	-	hs|12q22	NM_018838	chr12:95388011-95387952	NM_018838	Hs.506374
A_21_P0000415	-3.67375	-1.87726	3.67375	down	SNORD114-18	small nucleolar RNA, C/D box 114-18	FALSE	Homo sapiens small nucleolar RNA, C/D box 114-18 (SNORD114-18), small nucleolar RNA [NR_003211]	767596		101442232	chr14	101442173	+	hs|14q32.31	NR_003211	chr14:101442173-101442232	NR_003211
A_21_P0011659	4.07539	2.02694	4.07539	up	ANKRD30BP2	ankyrin repeat domain 30B pseudogene 2	FALSE	Homo sapiens ankyrin repeat domain 30B pseudogene 2 (ANKRD30BP2), non-coding RNA [NR_026916]	149992		14417520	chr21	14415251	+	hs|21q11.2	NR_026916	chr21:14415251-14417520	NR_026916	Hs.558645
A_21_P0008913	-5.57799	-2.47975	5.57799	down			FALSE				23034605	chr16	23034546	+	hs|16p12.2		chr16:23034546-23034605		Hs.585761
A_23_P304682	-2.88142	-1.52678	2.88142	down	EMP2	epithelial membrane protein 2	FALSE	Homo sapiens epithelial membrane protein 2 (EMP2), mRNA [NM_001424]	2013	GO:0005515|GO:0008219|GO:2001212|GO:0070252|GO:0008284|GO:0005886|GO:0008283|GO:0005634|GO:0045022|GO:0070836|GO:0032147|GO:0005737|GO:0016324|GO:0010594|GO:0007015|GO:0007155|GO:0019900|GO:2001046|GO:0005794|GO:0019901|GO:0009986|GO:0007566|GO:0032060|GO:0045765|GO:0045177|GO:0031410|GO:0072659|GO:0043534|GO:0005178|GO:0000139|GO:0007160|GO:0016477|GO:0001913|GO:0034394|GO:0005901|GO:0003093|GO:…	10622683	chr16	10622624	-	hs|16p13.13	NM_001424	chr16:10622683-10622624	NM_001424	Hs.531561
A_24_P329353	3.10634	1.63522	3.10634	up	ORAI2	ORAI calcium release-activated calcium modulator 2	FALSE	Homo sapiens ORAI calcium release-activated calcium modulator 2 (ORAI2), transcript variant 2, mRNA [NM_032831]	80228	GO:0005515|GO:0016021|GO:0030426	102088272	chr7	102088213	+	hs|7q22.1	NM_032831	chr7:102088213-102088272	NM_032831	Hs.736659
A_33_P3339212	-3.63889	-1.8635	3.63889	down	TRIP13	thyroid hormone receptor interactor 13	FALSE	Homo sapiens thyroid hormone receptor interactor 13 (TRIP13), transcript variant 1, mRNA [NM_004237]	9319	GO:0003712|GO:0005515|GO:0048477|GO:0006366|GO:0007286|GO:0005634|GO:0001556|GO:0007283|GO:0005524|GO:0042802|GO:0006302|GO:0007144|GO:0001673|GO:0007130|GO:0007141|GO:0007131	918061	chr5	918002	+	hs|5p15.33	NM_004237	chr5:918002-918061	NM_004237	Hs.436187
A_24_P942600	-5.03334	-2.33152	5.03334	down	WNK2	WNK lysine deficient protein kinase 2	FALSE	Homo sapiens WNK lysine deficient protein kinase 2 (WNK2), transcript variant 1, mRNA [NM_001282394]	65268	GO:0035556|GO:0005737|GO:0046777|GO:0008285|GO:2000651|GO:0005886|GO:0004674|GO:0070373|GO:0006468|GO:0005524|GO:2000021	96080637	chr9	96080578	+	hs|9q22.31	NM_001282394	chr9:96080578-96080637	NM_001282394	Hs.654856
A_24_P339869	-2.98889	-1.57961	2.98889	down	ZBTB21	zinc finger and BTB domain containing 21	FALSE	Homo sapiens zinc finger and BTB domain containing 21 (ZBTB21), transcript variant 2, mRNA [NM_020727]	49854	GO:0005515|GO:0008327|GO:0006355|GO:0005634|GO:0045892|GO:0046872|GO:0006351	43407139	chr21	43407080	-	hs|21q22.3	NM_020727	chr21:43407139-43407080	NM_020727	Hs.434947
A_33_P3388331	2.91978	1.54586	2.91978	up	FARP1	FERM, RhoGEF (ARHGEF) and pleckstrin domain protein 1 (chondrocyte-derived)	FALSE	Homo sapiens FERM, RhoGEF (ARHGEF) and pleckstrin domain protein 1 (chondrocyte-derived) (FARP1), transcript variant 1, mRNA [NM_005766]	10160	GO:0008092|GO:0030054|GO:0045202|GO:0030175|GO:0032855|GO:0007416|GO:0030425|GO:0005829|GO:0031234|GO:0048813|GO:0005737|GO:0043197|GO:0032321|GO:0010923|GO:0005089|GO:0005856|GO:0030676	99076903	chr13	99076844	+	hs|13q32.2	NM_005766	chr13:99076844-99076903	NM_005766	Hs.403917
A_23_P65230	-2.59397	-1.37516	2.59397	down	TMTC4	transmembrane and tetratricopeptide repeat containing 4	FALSE	Homo sapiens transmembrane and tetratricopeptide repeat containing 4 (TMTC4), transcript variant 1, mRNA [NM_032813]	84899	GO:0016021	101256471	chr13	101256412	-	hs|13q32.3	NM_032813	chr13:101256471-101256412	NM_032813	Hs.190983
A_24_P191417	-2.9733	-1.57207	2.9733	down	NAB1	NGFI-A binding protein 1 (EGR1 binding protein 1)	FALSE	Homo sapiens NGFI-A binding protein 1 (EGR1 binding protein 1) (NAB1), mRNA [NM_005966]	4664	GO:0014037|GO:0006355|GO:0001958|GO:0042552|GO:0045682|GO:0005634|GO:0045892|GO:0006351|GO:0008134	191557154	chr2	191557095	+	hs|2q32.2	NM_005966	chr2:191557095-191557154	NM_005966	Hs.107474
A_24_P678104	4.62566	2.20966	4.62566	up	STMN3	stathmin-like 3	FALSE	Homo sapiens stathmin-like 3 (STMN3), transcript variant 1, mRNA [NM_015894]	50861	GO:0043005|GO:0030424|GO:0005794|GO:0035021|GO:0031110|GO:0019904|GO:0031122|GO:0031175|GO:0007399|GO:0030426|GO:0005737|GO:0032314|GO:0051493|GO:0015631|GO:0007019	62272003	chr20	62271944	-	hs|20q13.33	NM_015894	chr20:62272003-62271944	NM_015894	Hs.639609
A_33_P3331966	-10.2341	-3.35531	10.2341	down	OR2M4	olfactory receptor, family 2, subfamily M, member 4	FALSE	Homo sapiens olfactory receptor, family 2, subfamily M, member 4 (OR2M4), mRNA [NM_017504]	26245	GO:0050911|GO:0007608|GO:0004984|GO:0007186|GO:0005886|GO:0004930|GO:0016021	248403165	chr1	248403106	+	hs|1q44	NM_017504	chr1:248403106-248403165	NM_017504	Hs.381309
A_21_P0010195	-8.51552	-3.09009	8.51552	down	lnc-MRPL39-2	lnc-MRPL39-2:1	FALSE	Homo sapiens neuroblastoma cDNA, clone:Nbla00208, full insert sequence. [AB075497]			26934881	chr21	26934822	-	hs|21q21.3		chr21:26934881-26934822		Hs.722615
A_21_P0009812	-4.70658	-2.23468	4.70658	down	lnc-NCOA3-7	lnc-NCOA3-7:2	FALSE	Homo sapiens mRNA; cDNA DKFZp686I1537 (from clone DKFZp686I1537). [BX648826]			46589241	chr20	46589182	+	hs|20q13.13		chr20:46589182-46589241		Hs.550704
A_23_P66777	3.09947	1.63202	3.09947	up	CDC27	cell division cycle 27	FALSE	Homo sapiens cell division cycle 27 (CDC27), transcript variant 2, mRNA [NM_001256]	996	GO:0005515|GO:0007094|GO:0005813|GO:0008283|GO:0019903|GO:0051437|GO:0005819|GO:0005634|GO:0051436|GO:0031145|GO:0051439|GO:0005829|GO:0005737|GO:0070979|GO:0005680|GO:0005654|GO:0005876|GO:0000278|GO:0007091	45197878	chr17	45197819	-	hs|17q21.32	NM_001256	chr17:45197878-45197819	NM_001256	Hs.463295
A_23_P43684	-2.93423	-1.55298	2.93423	down	BNC2	basonuclin 2	FALSE	Homo sapiens basonuclin 2 (BNC2), mRNA [NM_017637]	54796	GO:0006355|GO:0005737|GO:0003416|GO:0005886|GO:0060021|GO:0060485|GO:0005654|GO:0005634|GO:0043586|GO:0003677|GO:0046872|GO:0006351	16419008	chr9	16418949	-	hs|9p22.3	NM_017637	chr9:16419008-16418949	NM_017637	Hs.656581
A_21_P0007070	-3.67223	-1.87666	3.67223	down	lnc-RPP30-2	lnc-RPP30-2:1	FALSE	LNCipedia lincRNA (lnc-RPP30-2), lincRNA [lnc-RPP30-2:1]			92750040	chr10	92749981	+	hs|10q23.31		chr10:92749981-92750040
A_33_P3308740	3.99667	1.9988	3.99667	up	RANBP2	RAN binding protein 2	FALSE	Homo sapiens RAN binding protein 2 (RANBP2), mRNA [NM_006267]	5903	GO:0007077|GO:0005515|GO:0000413|GO:0010467|GO:0003723|GO:0016874|GO:0019221|GO:0019058|GO:0044281|GO:0006606|GO:0005829|GO:0008645|GO:0005739|GO:0015758|GO:0006457|GO:0005643|GO:0008536|GO:0016032|GO:0031965|GO:0005975|GO:0016925|GO:0019083|GO:0003755|GO:0033132|GO:0055085|GO:0010827|GO:0016020|GO:0009405|GO:0008270|GO:0051028|GO:0000278|GO:0042405	109380028	chr2	109379969	+	hs|2q12.3	NM_006267	chr2:109379969-109380028	NM_006267	Hs.199561
A_33_P3247838	6.26434	2.64716	6.26434	up	ZNF844	zinc finger protein 844	FALSE	Homo sapiens zinc finger protein 844 (ZNF844), mRNA [NM_001136501]	284391	GO:0006355|GO:0005634|GO:0003677|GO:0046872|GO:0006351	12188601	chr19	12188542	+	hs|19p13.2	NM_001136501	chr19:12188542-12188601	NM_001136501	Hs.646391
A_23_P120883	8.20734	3.03691	8.20734	up	HMOX1	heme oxygenase (decycling) 1	FALSE	Homo sapiens heme oxygenase (decycling) 1 (HMOX1), mRNA [NM_002133]	3162	GO:0031670|GO:0008219|GO:0042542|GO:0043627|GO:0005615|GO:0042803|GO:0006879|GO:0043524|GO:0051260|GO:0042167|GO:0043123|GO:0006979|GO:0032764|GO:0043305|GO:0014806|GO:0006788|GO:0043392|GO:0006778|GO:0010656|GO:0005789|GO:0019899|GO:0071243|GO:0020037|GO:0045080|GO:0048471|GO:0007264|GO:0005783|GO:0004392|GO:0034101|GO:0004630|GO:0005634|GO:0044281|GO:0055072|GO:0046872|GO:0043433|GO:0005829|GO:…	35790181	chr22	35790122	+	hs|22q12.3	NM_002133	chr22:35790122-35790181	NM_002133	Hs.517581
A_23_P217277	-4.1409	-2.04994	4.1409	down	SLITRK2	SLIT and NTRK-like family, member 2	FALSE	Homo sapiens SLIT and NTRK-like family, member 2 (SLITRK2), transcript variant 1, mRNA [NM_032539]	84631	GO:0016021|GO:0007409	144906640	chrX	144906581	+	hs|Xq27.3	NM_032539	chrX:144906581-144906640	NM_032539	Hs.320368
A_21_P0007613	6.11764	2.61298	6.11764	up	lnc-C12orf48-3	lnc-C12orf48-3:1	FALSE	LNCipedia lincRNA (lnc-C12orf48-3), lincRNA [lnc-C12orf48-3:1]			102349670	chr12	102349611	+	hs|12q23.2		chr12:102349611-102349670
A_21_P0007716	5.27775	2.39992	5.27775	up	lnc-AVPR1A-1	lnc-AVPR1A-1:1	FALSE	LNCipedia lincRNA (lnc-AVPR1A-1), lincRNA [lnc-AVPR1A-1:1]			63684135	chr12	63684076	-	hs|12q14.2		chr12:63684135-63684076
A_24_P74571	2.93558	1.55364	2.93558	up	CBY1	chibby homolog 1 (Drosophila)	FALSE	Homo sapiens chibby homolog 1 (Drosophila) (CBY1), transcript variant 2, mRNA [NM_001002880]	25776	GO:0005515|GO:0005802|GO:0008013|GO:0030178|GO:0005634|GO:0005829|GO:0042802|GO:0008104|GO:0016607|GO:0045444|GO:0005654|GO:0045892|GO:0055007	39069203	chr22	39067174	+	hs|22q13.1	NM_001002880	chr22:39067174-39069203	NM_001002880	Hs.334911
A_21_P0002812	-3.07015	-1.61831	3.07015	down			FALSE				181859920	chr3	181859861	+	hs|3q26.33		chr3:181859861-181859920
A_21_P0003666	-7.34928	-2.8776	7.34928	down	lnc-FAM160A1-3	lnc-FAM160A1-3:1	FALSE	LNCipedia lincRNA (lnc-FAM160A1-3), lincRNA [lnc-FAM160A1-3:1]			152754024	chr4	152721134	+	hs|4q31.3		chr4:152721134-152754024
A_23_P170534	-4.53523	-2.18118	4.53523	down	FUT7	fucosyltransferase 7 (alpha (1,3) fucosyltransferase)	FALSE	Homo sapiens fucosyltransferase 7 (alpha (1,3) fucosyltransferase) (FUT7), mRNA [NM_004479]	2529	GO:0046920|GO:0042355|GO:0005794|GO:0016020|GO:0032580|GO:0008417|GO:0002522|GO:0002361|GO:0006486|GO:0016021|GO:0036065	139925373	chr9	139925314	-	hs|9q34.3	NM_004479	chr9:139925373-139925314	NM_004479	Hs.457
A_24_P391586	2.80153	1.48622	2.80153	up	OAF	OAF homolog (Drosophila)	FALSE	Homo sapiens OAF homolog (Drosophila) (OAF), mRNA [NM_178507]	220323	GO:0070062	120100232	chr11	120100173	+	hs|11q23.3	NM_178507	chr11:120100173-120100232	NM_178507	Hs.445081
A_23_P90911	-2.67322	-1.41858	2.67322	down	RDH14	retinol dehydrogenase 14 (all-trans/9-cis/11-cis)	FALSE	Homo sapiens retinol dehydrogenase 14 (all-trans/9-cis/11-cis) (RDH14), mRNA [NM_020905]	57665	GO:0005739|GO:0016020|GO:0005783|GO:0016491|GO:0005789|GO:0005634|GO:0005765|GO:0001649|GO:0055114	18736163	chr2	18736104	-	hs|2p24.2	NM_020905	chr2:18736163-18736104	NM_020905	Hs.120319
A_23_P408473	2.62278	1.3911	2.62278	up	MROH1	maestro heat-like repeat family member 1	FALSE	Homo sapiens maestro heat-like repeat family member 1 (MROH1), transcript variant 1, mRNA [NM_032450]	727957		145315889	chr8	145315830	+	hs|8q24.3	NM_032450	chr8:145315830-145315889	NM_032450	Hs.443139
A_23_P87011	-3.21626	-1.68538	3.21626	down	TAGLN	transgelin	FALSE	Homo sapiens transgelin (TAGLN), transcript variant 1, mRNA [NM_001001522]	6876	GO:0005515|GO:0005737|GO:0051015|GO:0007517|GO:0030855	117075214	chr11	117075155	+	hs|11q23.3	NM_001001522	chr11:117075155-117075214	NM_001001522	Hs.410977
A_33_P3356877	4.79014	2.26007	4.79014	up	OR13C3	olfactory receptor, family 13, subfamily C, member 3	FALSE	Homo sapiens olfactory receptor, family 13, subfamily C, member 3 (OR13C3), mRNA [NM_001001961]	138803	GO:0050911|GO:0004984|GO:0007186|GO:0005886|GO:0004930|GO:0016021	107298199	chr9	107298140	-	hs|9q31.1	NM_001001961	chr9:107298199-107298140	NM_001001961	Hs.553600
A_33_P3245006	3.16322	1.66139	3.16322	up	DAK	dihydroxyacetone kinase 2 homolog (S. cerevisiae)	FALSE	Homo sapiens dihydroxyacetone kinase 2 homolog (S. cerevisiae) (DAK), mRNA [NM_015533]	26007	GO:0004371|GO:0044262|GO:0005634|GO:0005524|GO:0006071|GO:0046872|GO:0005829|GO:0034012|GO:0050354|GO:0045087|GO:0045088|GO:0046835|GO:0070062	61116230	chr11	61116171	+	hs|11q12.2	NM_015533	chr11:61116171-61116230	NM_015533	Hs.6278
A_21_P0003182	4.78556	2.25869	4.78556	up	lnc-ZIC4-1	lnc-ZIC4-1:1	FALSE	LNCipedia lincRNA (lnc-ZIC4-1), lincRNA [lnc-ZIC4-1:1]			147450166	chr3	147450107	-	hs|3q24		chr3:147450166-147450107
A_24_P19677	-3.87768	-1.95519	3.87768	down	IFNLR1	interferon, lambda receptor 1	FALSE	Homo sapiens interferon, lambda receptor 1 (IFNLR1), transcript variant 3, mRNA [NM_173065]	163702	GO:0005515|GO:0051607|GO:0002385|GO:0008285|GO:0004896|GO:0032002|GO:0019221|GO:0034342|GO:0016021|GO:0050691	24496050	chr1	24495991	-	hs|1p36.11	NM_173065	chr1:24496050-24495991	NM_173065	Hs.221375
A_23_P36183	-16.0534	-4.00481	16.0534	down	GTF2H1	general transcription factor IIH, polypeptide 1, 62kDa	FALSE	Homo sapiens general transcription factor IIH, polypeptide 1, 62kDa (GTF2H1), transcript variant 1, mRNA [NM_005316]	2965	GO:0005515|GO:0010467|GO:0006368|GO:0006367|GO:0006366|GO:0006363|GO:0006362|GO:0006361|GO:0006360|GO:0000079|GO:0000439|GO:0045944|GO:0016032|GO:0008094|GO:0006370|GO:0008353|GO:0050434|GO:0006281|GO:0004672|GO:0006283|GO:0045814|GO:0040029|GO:0005654|GO:0006468|GO:0006289|GO:0000718|GO:0005675	18387649	chr11	18387590	+	hs|11p15.1	NM_005316	chr11:18387590-18387649	NM_005316	Hs.577202
A_24_P291598	3.03789	1.60307	3.03789	up	USP4	ubiquitin specific peptidase 4 (proto-oncogene)	FALSE	Homo sapiens ubiquitin specific peptidase 4 (proto-oncogene) (USP4), transcript variant 1, mRNA [NM_003363]	7375	GO:0000244|GO:0005515|GO:0016579|GO:0004843|GO:0005886|GO:0005634|GO:0005764|GO:0046872|GO:0031685|GO:0042802|GO:0004197|GO:0005737|GO:0031647|GO:0061136|GO:0034394|GO:0043161|GO:0031397	49315651	chr3	49315592	-	hs|3p21.31	NM_003363	chr3:49315651-49315592	NM_003363	Hs.77500
A_32_P201979	-2.44116	-1.28757	2.44116	down	HECTD2	HECT domain containing E3 ubiquitin protein ligase 2	FALSE	Homo sapiens HECT domain containing E3 ubiquitin protein ligase 2 (HECTD2), transcript variant 1, mRNA [NM_182765]	143279	GO:0005737|GO:0004842|GO:0042787|GO:0016874|GO:0005634	93274028	chr10	93273969	+	hs|10q23.32	NM_182765	chr10:93273969-93274028	NM_182765	Hs.596096
A_23_P133438	-2.53847	-1.34396	2.53847	down	FAM105A	family with sequence similarity 105, member A	FALSE	Homo sapiens family with sequence similarity 105, member A (FAM105A), mRNA [NM_019018]	54491		14610569	chr5	14610510	+	hs|5p15.2	NM_019018	chr5:14610510-14610569	NM_019018	Hs.155085
A_24_P272073	3.45334	1.78799	3.45334	up			FALSE	cytochrome c, somatic pseudogene 25 [Source:HGNC Symbol;Acc:HGNC:24399] [ENST00000525280]			31302524	chr11	31302465	-	hs|11p13		chr11:31302524-31302465
A_33_P3401146	3.30353	1.72401	3.30353	up			FALSE				65297986	chrX	65297927	-	hs|Xq12		chrX:065297986-065297927
A_33_P3284463	-2.4915	-1.31701	2.4915	down	ASAH1	N-acylsphingosine amidohydrolase (acid ceramidase) 1	FALSE	Homo sapiens N-acylsphingosine amidohydrolase (acid ceramidase) 1 (ASAH1), transcript variant 1, mRNA [NM_177924]	427	GO:0006665|GO:0017040|GO:0010033|GO:0006687|GO:0030324|GO:0006672|GO:0044281|GO:0003824|GO:0070062|GO:0043202	17914026	chr8	17913967	-	hs|8p22	NM_177924	chr8:17914026-17913967	NM_177924	Hs.527412
A_33_P3239759	4.31295	2.10868	4.31295	up	PPAN-P2RY11	PPAN-P2RY11 readthrough	FALSE	Homo sapiens PPAN-P2RY11 readthrough (PPAN-P2RY11), transcript variant 2, mRNA [NM_001198690]	692312		10225719	chr19	10225660	+	hs|19p13.2	NM_001198690	chr19:10225660-10225719	NM_001198690	Hs.14468
A_24_P106794	6.2694	2.64833	6.2694	up	NUDCD1	NudC domain containing 1	FALSE	Homo sapiens NudC domain containing 1 (NUDCD1), transcript variant 1, mRNA [NM_032869]	84955	GO:0005515|GO:0005737|GO:0005654|GO:0005634|GO:0002376	110253441	chr8	110253382	-	hs|8q23.1	NM_032869	chr8:110253441-110253382	NM_032869	Hs.380291
A_33_P3229587	-25.6593	-4.68141	25.6593	down			FALSE				109134	chrUn_gl000215	109075	+			chrUn_gl000215:000109075-000109134
A_21_P0000739	-3.11385	-1.6387	3.11385	down	LOC100288637	OTU deubiquitinase 7A pseudogene	FALSE	Homo sapiens OTU deubiquitinase 7A pseudogene (LOC100288637), transcript variant 1, non-coding RNA [NR_038253]	100288637		31065082	chr15	31065023	+	hs|15q13.2	NR_038253	chr15:31065023-31065082	NR_038253	Hs.668950
A_21_P0013344	-2.9902	-1.58024	2.9902	down	AZGP1	alpha-2-glycoprotein 1, zinc-binding	FALSE	Homo sapiens alpha-2-glycoprotein 1, zinc-binding (AZGP1), mRNA [NM_001185]	563	GO:0002474|GO:0008285|GO:0005886|GO:0042612|GO:0004540|GO:0005576|GO:0005634|GO:0008320|GO:0003823|GO:0005615|GO:0006955|GO:0001948|GO:0019882|GO:0001895|GO:0001916|GO:0042605|GO:0007155|GO:0071806|GO:0001580|GO:0070062	99569439	chr7	99569380	-	hs|7q22.1	NM_001185	chr7:99569439-99569380	NM_001185	Hs.546239
A_33_P3320062	3.64598	1.86631	3.64598	up	PLD1	phospholipase D1, phosphatidylcholine-specific	FALSE	Homo sapiens phospholipase D1, phosphatidylcholine-specific (PLD1), transcript variant 1, mRNA [NM_002662]	5337	GO:0005515|GO:0048471|GO:0007264|GO:0050830|GO:0032534|GO:0007265|GO:0004630|GO:0030139|GO:0044281|GO:0005765|GO:0016324|GO:0006935|GO:0006654|GO:0006655|GO:0005794|GO:0016042|GO:0000139|GO:0016020|GO:0070290|GO:0031902|GO:0005789|GO:0006644|GO:0035091|GO:0005768|GO:0046474	171330156	chr3	171330097	-	hs|3q26.31	NM_002662	chr3:171330156-171330097	NM_002662	Hs.382865
A_21_P0014384	3.56945	1.8357	3.56945	up			FALSE				43267245	chr19	43267186	+	hs|19q13.2		chr19:043267186-043267245
A_24_P99639	4.29717	2.10339	4.29717	up	NEK8	NIMA-related kinase 8	FALSE	Homo sapiens NIMA-related kinase 8 (NEK8), mRNA [NM_178170]	284086	GO:0035330|GO:0005515|GO:0005737|GO:0004674|GO:0009887|GO:0006468|GO:0072372|GO:0007017|GO:0005856|GO:0000278|GO:0005524|GO:0046872	27068153	chr17	27068002	+	hs|17q11.2	NM_178170	chr17:27068002-27068153	NM_178170	Hs.448468
A_32_P66364	-6.73965	-2.75267	6.73965	down	PPP1R1C	protein phosphatase 1, regulatory (inhibitor) subunit 1C	FALSE	Homo sapiens protein phosphatase 1, regulatory (inhibitor) subunit 1C (PPP1R1C), transcript variant 3, mRNA [NM_001080545]	151242	GO:0035556|GO:0007049|GO:0005737|GO:1900087|GO:0030307|GO:0004864|GO:0004865|GO:0006469|GO:0051301	182982191	chr2	182982132	+	hs|2q31.3	NM_001080545	chr2:182982132-182982191	NM_001080545	Hs.10941
A_32_P749354	3.31133	1.72741	3.31133	up	EIF1AD	eukaryotic translation initiation factor 1A domain containing	FALSE	Homo sapiens eukaryotic translation initiation factor 1A domain containing (EIF1AD), transcript variant 3, mRNA [NM_032325]	84285	GO:0003743|GO:0005654|GO:0045111|GO:0006413|GO:0043231	65764297	chr11	65764238	-	hs|11q13.1	NM_032325	chr11:65764297-65764238	NM_032325	Hs.425178
A_23_P201731	-3.41434	-1.77161	3.41434	down	TRAF5	TNF receptor-associated factor 5	FALSE	Homo sapiens TNF receptor-associated factor 5 (TRAF5), transcript variant 1, mRNA [NM_004619]	7188	GO:0005515|GO:0035631|GO:0004842|GO:0005813|GO:0008284|GO:0016567|GO:0006915|GO:0042981|GO:0031996|GO:0005829|GO:0007165|GO:0051091|GO:0005737|GO:0051092|GO:0009898|GO:0008270|GO:0004871|GO:0043123|GO:0031625	211548247	chr1	211548188	+	hs|1q32.3	NM_004619	chr1:211548188-211548247	NM_004619	Hs.523930
A_23_P422018	3.6003	1.84812	3.6003	up	SPRR4	small proline-rich protein 4	FALSE	Homo sapiens small proline-rich protein 4 (SPRR4), mRNA [NM_173080]	163778	GO:0018149|GO:0031424|GO:0005938	152944639	chr1	152944580	+	hs|1q21.3	NM_173080	chr1:152944580-152944639	NM_173080	Hs.433629
A_33_P3278877	9.43687	3.23831	9.43687	up	ROBO2	roundabout, axon guidance receptor, homolog 2 (Drosophila)	FALSE	Homo sapiens roundabout, axon guidance receptor, homolog 2 (Drosophila) (ROBO2), transcript variant 5, mRNA [NM_001290065]	6092	GO:0031290|GO:0001656|GO:0005515|GO:0001657|GO:0021891|GO:0051964|GO:0009986|GO:0061364|GO:0007417|GO:0032870|GO:0042802|GO:0050925|GO:0007411|GO:0007420|GO:0016199|GO:0050772|GO:0016021|GO:0030673|GO:0007156|GO:0008046|GO:0070062	77629227	chr3	77629168	+	hs|3p12.3	NM_001290065	chr3:77629168-77629227	NM_001290065	Hs.13305
A_24_P18917	-7.93403	-2.98805	7.93403	down	LMF1	lipase maturation factor 1	FALSE	Homo sapiens lipase maturation factor 1 (LMF1), transcript variant 1, mRNA [NM_022773]	64788	GO:0006888|GO:0090181|GO:0051604|GO:0009306|GO:0034382|GO:0033578|GO:0005789|GO:0016021|GO:0090207|GO:0051006	904229	chr16	904170	-	hs|16p13.3	NM_022773	chr16:904229-904170	NM_022773	Hs.71912
A_23_P86660	-3.04827	-1.60799	3.04827	down	HNRNPA3	heterogeneous nuclear ribonucleoprotein A3	FALSE	Homo sapiens heterogeneous nuclear ribonucleoprotein A3 (HNRNPA3), mRNA [NM_194247]	220988	GO:0008380|GO:0005515|GO:0010467|GO:0000166|GO:0000398|GO:0030529|GO:0003723|GO:0005654|GO:0005634|GO:0071013	178085765	chr2	178085706	+	hs|2q31.2	NM_194247	chr2:178085706-178085765	NM_194247	Hs.516539
A_23_P361405	5.10931	2.35313	5.10931	up	HYAL3	hyaluronoglucosaminidase 3	FALSE	Homo sapiens hyaluronoglucosaminidase 3 (HYAL3), transcript variant 1, mRNA [NM_003549]	8372	GO:0033906|GO:0005975|GO:0051216|GO:0005576|GO:0071493|GO:0031410|GO:0009615|GO:0005764|GO:0006954|GO:0001618|GO:0071356|GO:0071347|GO:0004415|GO:0030214|GO:0046677	50330448	chr3	50330389	-	hs|3p21.31	NM_003549	chr3:50330448-50330389	NM_003549	Hs.729310
A_33_P3370570	3.26598	1.70751	3.26598	up	AQPEP	laeverin	FALSE	Homo sapiens laeverin (AQPEP), mRNA [NM_173800]	206338	GO:0006508|GO:0008270|GO:0016021|GO:0008237	115339013	chr5	115338954	+	hs|5q23.1	NM_173800	chr5:115338954-115339013	NM_173800	Hs.98288
A_24_P21831	2.85828	1.51515	2.85828	up	ZNF26	zinc finger protein 26	FALSE	Homo sapiens zinc finger protein 26 (ZNF26), transcript variant 2, mRNA [NM_019591]	7574	GO:0006355|GO:0003700|GO:0005634|GO:0003677|GO:0046872|GO:0006351	94663	chrUn_gl000223	94604	-		NM_019591	chrUn_gl000223:94663-94604	NM_019591	Hs.489608
A_33_P3232277	2.90105	1.53657	2.90105	up	CCNG1	cyclin G1	FALSE	Homo sapiens cyclin G1 (CCNG1), transcript variant 1, mRNA [NM_004060]	900	GO:0005515|GO:0007095|GO:0048471|GO:0043066|GO:0019904|GO:0010243|GO:0005634|GO:0000079|GO:0030425|GO:0007067|GO:0006949|GO:0007420|GO:0043025|GO:0016049|GO:0051301	162866351	chr5	162866292	+	hs|5q34	NM_004060	chr5:162866292-162866351	NM_004060	Hs.79101
A_23_P30243	2.8816	1.52687	2.8816	up	ERAP2	endoplasmic reticulum aminopeptidase 2	FALSE	Homo sapiens endoplasmic reticulum aminopeptidase 2 (ERAP2), transcript variant 1, mRNA [NM_022350]	64167	GO:0002474|GO:0019885|GO:0004177|GO:0008217|GO:0006508|GO:0005789|GO:0005788|GO:0008270|GO:0016021|GO:0008237	96253316	chr5	96253257	+	hs|5q15	NM_022350	chr5:96253257-96253316	NM_022350	Hs.482910
A_33_P3332145	-3.62531	-1.85811	3.62531	down	RPN2	ribophorin II	FALSE	Homo sapiens ribophorin II (RPN2), transcript variant 1, mRNA [NM_002951]	6185	GO:0005791|GO:0010467|GO:0005783|GO:0042493|GO:0006614|GO:0000421|GO:0007568|GO:0005634|GO:0006412|GO:0016020|GO:0004579|GO:0005789|GO:0043022|GO:0016021|GO:0008250|GO:0044267|GO:0006464|GO:0043687|GO:0018279	35869769	chr20	35869710	+	hs|20q11.23	NM_002951	chr20:35869710-35869769	NM_002951	Hs.370895
A_33_P3285580	4.32917	2.11409	4.32917	up	GLYCTK	glycerate kinase	FALSE	Homo sapiens glycerate kinase (GLYCTK), transcript variant 1, mRNA [NM_145262]	132158	GO:0005739|GO:0005515|GO:0005737|GO:0006468|GO:0005524|GO:0008887	52329267	chr3	52329208	+	hs|3p21.1	NM_145262	chr3:52329208-52329267	NM_145262	Hs.415312
A_33_P3368879	9.61642	3.2655	9.61642	up	LMOD1	leiomodin 1 (smooth muscle)	FALSE	Homo sapiens leiomodin 1 (smooth muscle) (LMOD1), mRNA [NM_012134]	25802	GO:0006936|GO:0016020|GO:0030239|GO:0005865|GO:0007015|GO:0003779|GO:0005523|GO:0051694|GO:0005829	201869757	chr1	201869698	-	hs|1q32.1	NM_012134	chr1:201869757-201869698	NM_012134	Hs.519075
A_24_P196851	2.60556	1.38159	2.60556	up	TLN1	talin 1	FALSE	Homo sapiens talin 1 (TLN1), mRNA [NM_006289]	7094	GO:0005515|GO:0005886|GO:0005158|GO:0006928|GO:0030968|GO:0005829|GO:0005737|GO:0051015|GO:0006936|GO:0005911|GO:0007411|GO:0030274|GO:0007016|GO:0070062|GO:0005815|GO:0009986|GO:0030168|GO:0032587|GO:0005576|GO:0001726|GO:0070527|GO:0005178|GO:0030866|GO:0007596|GO:0002576|GO:0017166|GO:0005200|GO:0007043|GO:0007044|GO:0006987|GO:0044267|GO:0005925	35697825	chr9	35697766	-	hs|9p13.3	NM_006289	chr9:35697825-35697766	NM_006289	Hs.471014
A_33_P3403044	2.69173	1.42853	2.69173	up	MAT2A	methionine adenosyltransferase II, alpha	FALSE	Homo sapiens methionine adenosyltransferase II, alpha (MAT2A), mRNA [NM_005911]	4144	GO:0005515|GO:0006805|GO:0006556|GO:0044281|GO:0032259|GO:0006730|GO:0005524|GO:0004478|GO:0048269|GO:0046872|GO:0005829	85771237	chr2	85771178	+	hs|2p11.2	NM_005911	chr2:85771178-85771237	NM_005911	Hs.516157
A_23_P57236	-15.9666	-3.99699	15.9666	down	GGT7	gamma-glutamyltransferase 7	FALSE	Homo sapiens gamma-glutamyltransferase 7 (GGT7), mRNA [NM_178026]	2686	GO:0019370|GO:0003840|GO:0006750|GO:0006508|GO:0006749|GO:0016021|GO:0031362	33433205	chr20	33433146	-	hs|20q11.22	NM_178026	chr20:33433205-33433146	NM_178026	Hs.433738
A_23_P431346	4.43375	2.14853	4.43375	up	PRR15	proline rich 15	FALSE	Homo sapiens proline rich 15 (PRR15), mRNA [NM_175887]	222171	GO:0007275	29606217	chr7	29606158	+	hs|7p14.3	NM_175887	chr7:29606158-29606217	NM_175887	Hs.91109
A_24_P80338	-3.54066	-1.82402	3.54066	down	NEK4	NIMA-related kinase 4	FALSE	Homo sapiens NIMA-related kinase 4 (NEK4), transcript variant 1, mRNA [NM_003157]	6787	GO:0023014|GO:0030145|GO:1900062|GO:0005524|GO:0006974|GO:0035556|GO:0005929|GO:0005737|GO:0007067|GO:0004702|GO:0004674|GO:0006468|GO:2000772|GO:0000278|GO:0051301	52744873	chr3	52744814	-	hs|3p21.1	NM_003157	chr3:52744873-52744814	NM_003157	Hs.631921
A_23_P136347	-2.53574	-1.3424	2.53574	down	EPS8	epidermal growth factor receptor pathway substrate 8	FALSE	Homo sapiens epidermal growth factor receptor pathway substrate 8 (EPS8), mRNA [NM_004447]	2059	GO:0005515|GO:0008344|GO:0030054|GO:0008283|GO:0008360|GO:0017146|GO:0030426|GO:0070358|GO:0030832|GO:0051016|GO:0007173|GO:0051764|GO:0005938|GO:0051017|GO:0070062|GO:0010458|GO:0031532|GO:0014069|GO:0032420|GO:0009967|GO:0003779|GO:0032587|GO:0031982|GO:0007165|GO:0048365|GO:0016601|GO:0048149|GO:0005070	15774235	chr12	15774176	-	hs|12p12.3	NM_004447	chr12:15774235-15774176	NM_004447	Hs.591160
A_21_P0001017	-10.6507	-3.41288	10.6507	down	lnc-PPIAL4C-6	lnc-PPIAL4C-6:1	FALSE	Homo sapiens cDNA FLJ16379 fis, clone TKIDN2018926. [AK131354]			149187295	chr1	149187236	+	hs|1q21.2		chr1:149187236-149187295		Hs.533591
A_23_P366682	2.9486	1.56003	2.9486	up	TPGS1	tubulin polyglutamylase complex subunit 1	FALSE	Homo sapiens tubulin polyglutamylase complex subunit 1 (TPGS1), mRNA [NM_033513]	91978	GO:0008017|GO:0030424|GO:0005813|GO:0031514|GO:0007288|GO:0005874|GO:0007268|GO:0007275|GO:0030425|GO:0018095|GO:0005737|GO:0070740|GO:0051648|GO:0030534	519114	chr19	519055	+	hs|19p13.3	NM_033513	chr19:519055-519114	NM_033513	Hs.369613
A_33_P3406530	-4.17103	-2.0604	4.17103	down			FALSE	high mobility group nucleosomal binding domain 2 pseudogene 31 [Source:HGNC Symbol;Acc:HGNC:39398] [ENST00000432430]			5311613	chr9	5311554	+	hs|9p24.1		chr9:5311554-5311613
A_23_P55990	2.44771	1.29143	2.44771	up	NAPA	N-ethylmaleimide-sensitive factor attachment protein, alpha	FALSE	Homo sapiens N-ethylmaleimide-sensitive factor attachment protein, alpha (NAPA), transcript variant 1, mRNA [NM_003827]	8775	GO:0035494|GO:0005515|GO:0019905|GO:0005774|GO:0035249|GO:0006892|GO:0010807|GO:0006891|GO:0031201|GO:0045176|GO:0006886|GO:0005829|GO:0005483|GO:0016020|GO:0007420|GO:0030182|GO:0061024|GO:0061025|GO:0070062|GO:0070044	47996279	chr19	47996220	-	hs|19q13.32	NM_003827	chr19:47996279-47996220	NM_003827	Hs.730799
A_23_P131626	2.93907	1.55536	2.93907	up	SNRNP200	small nuclear ribonucleoprotein 200kDa (U5)	FALSE	Homo sapiens small nuclear ribonucleoprotein 200kDa (U5) (SNRNP200), mRNA [NM_014014]	23020	GO:0005515|GO:0008026|GO:0008380|GO:0010467|GO:0000354|GO:0005634|GO:0071013|GO:0005524|GO:0001649|GO:0042802|GO:0004004|GO:0016020|GO:0000398|GO:0005654|GO:0005681|GO:0005682	96940734	chr2	96940675	-	hs|2q11.2	NM_014014	chr2:96940734-96940675	NM_014014	Hs.246112
A_21_P0008484	-11.3532	-3.50503	11.3532	down	LINC01550	long intergenic non-protein coding RNA 1550	FALSE	long intergenic non-protein coding RNA 1550 [Source:HGNC Symbol;Acc:HGNC:20111] [ENST00000512901]	388011		98426055	chr14	98425996	-	hs|14q32.2		chr14:98426055-98425996		Hs.651477
A_21_P0012641	2.83825	1.505	2.83825	up	XLOC_l2_010969		FALSE	BROAD Institute lincRNA (XLOC_l2_010969), lincRNA [TCONS_l2_00020926]			184773711	chr4	184773652	+	hs|4q35.1		chr4:184773652-184773711
A_23_P717	2.83391	1.50279	2.83391	up	TMEM206	transmembrane protein 206	FALSE	Homo sapiens transmembrane protein 206 (TMEM206), transcript variant 2, mRNA [NM_018252]	55248	GO:0009986|GO:0016021	212538264	chr1	212538205	-	hs|1q32.3	NM_018252	chr1:212538264-212538205	NM_018252	Hs.445386
A_21_P0006619	-4.20238	-2.07121	4.20238	down	LINC01163	long intergenic non-protein coding RNA 1163	FALSE	Homo sapiens long intergenic non-protein coding RNA 1163 (LINC01163), long non-coding RNA [NR_120619]	101927381		130115956	chr10	130115897	+	hs|10q26.2		chr10:130115897-130115956	NR_120619	Hs.523342
A_21_P0001704	3.25383	1.70214	3.25383	up	lnc-NBPF16-4	lnc-NBPF16-4:2	FALSE	LNCipedia lincRNA (lnc-NBPF16-4), lincRNA [lnc-NBPF16-4:2]			148557154	chr1	148557095	+	hs|1q21.2		chr1:148557095-148557154		Hs.654925
A_23_P97990	3.72273	1.89636	3.72273	up	HTRA1	HtrA serine peptidase 1	FALSE	Homo sapiens HtrA serine peptidase 1 (HTRA1), mRNA [NM_002775]	5654	GO:0050679|GO:0050687|GO:0004252|GO:0001558|GO:0005615|GO:0005829|GO:0030514|GO:0031012|GO:0097187|GO:0006508|GO:0008236|GO:0030512|GO:0005520|GO:0070062	124274397	chr10	124274338	+	hs|10q26.13	NM_002775	chr10:124274338-124274397	NM_002775	Hs.501280
A_21_P0008360	-2.82473	-1.49811	2.82473	down	lnc-C14orf166B-3	lnc-C14orf166B-3:3	FALSE	LNCipedia lincRNA (lnc-C14orf166B-3), lincRNA [lnc-C14orf166B-3:3]			77432196	chr14	77432137	+	hs|14q24.3		chr14:77432137-77432196
A_33_P3267879	12.3088	3.62161	12.3088	up			FALSE	flavin containing monooxygenase 6 pseudogene [Source:HGNC Symbol;Acc:HGNC:24024] [ENST00000236166]			171130281	chr1	171130222	+	hs|1q24.3		chr1:171130222-171130281
A_33_P3320762	-3.02395	-1.59644	3.02395	down	ATXN3	ataxin 3	FALSE	Homo sapiens ataxin 3 (ATXN3), transcript variant reference, mRNA [NM_004993]	4287	GO:0005515|GO:0006511|GO:0004843|GO:0030036|GO:0045104|GO:0010810|GO:0007268|GO:0005634|GO:0016363|GO:0005829|GO:0042802|GO:0034605|GO:0005737|GO:0070536|GO:0005759|GO:0035520|GO:0051117|GO:0008242|GO:0071218|GO:0031625|GO:0071108|GO:0006355|GO:0031966|GO:0000226|GO:0006351|GO:0007399|GO:0043161|GO:0006515|GO:0005654|GO:0006289|GO:0042405	92525010	chr14	92524951	-	hs|14q32.12	NM_004993	chr14:92525010-92524951	NM_004993	Hs.532632
A_23_P434900	-3.52216	-1.81646	3.52216	down	HN1L	hematological and neurological expressed 1-like	FALSE	Homo sapiens hematological and neurological expressed 1-like (HN1L), mRNA [NM_144570]	90861	GO:0005737|GO:0005886|GO:0005634	1751348	chr16	1751289	+	hs|16p13.3	NM_144570	chr16:1751289-1751348	NM_144570	Hs.513261
A_32_P163125	3.85105	1.94525	3.85105	up	SGMS1	sphingomyelin synthase 1	FALSE	Homo sapiens sphingomyelin synthase 1 (SGMS1), mRNA [NM_147156]	259230	GO:0006665|GO:2001237|GO:0033188|GO:0005886|GO:0005783|GO:0006686|GO:0030148|GO:0006915|GO:0005634|GO:0044281|GO:0047493|GO:0010628|GO:0016310|GO:0030173|GO:0071222|GO:0006954|GO:0000139|GO:0016020|GO:0000138|GO:0016301|GO:0071356|GO:0016049	52065619	chr10	52065560	-	hs|10q11.23	NM_147156	chr10:52065619-52065560	NM_147156	Hs.654698
A_23_P92320	4.94608	2.30628	4.94608	up	NUP54	nucleoporin 54kDa	FALSE	Homo sapiens nucleoporin 54kDa (NUP54), transcript variant 1, mRNA [NM_017426]	53371	GO:0007077|GO:0010467|GO:0031965|GO:0005975|GO:0019083|GO:0019221|GO:0019058|GO:0044281|GO:0005635|GO:0006605|GO:0055085|GO:0010827|GO:0006913|GO:0008645|GO:0005737|GO:0015758|GO:0005487|GO:0005643|GO:0009405|GO:0016032|GO:0005654|GO:0051028|GO:0000278	77036115	chr4	77036056	-	hs|4q21.1	NM_017426	chr4:77036115-77036056	NM_017426	Hs.430435
A_23_P213441	-3.50337	-1.80874	3.50337	down	UTP15	UTP15, U3 small nucleolar ribonucleoprotein, homolog (S. cerevisiae)	FALSE	Homo sapiens UTP15, U3 small nucleolar ribonucleoprotein, homolog (S. cerevisiae) (UTP15), transcript variant 1, mRNA [NM_032175]	84135	GO:0000462|GO:0005737|GO:0030515|GO:0030054|GO:0045943|GO:0032040|GO:0005730|GO:0005634|GO:0034455	72877740	chr5	72877681	+	hs|5q13.2	NM_032175	chr5:72877681-72877740	NM_032175	Hs.406703
A_24_P29401	-3.65096	-1.86827	3.65096	down	PIK3R1	phosphoinositide-3-kinase, regulatory subunit 1 (alpha)	FALSE	Homo sapiens phosphoinositide-3-kinase, regulatory subunit 1 (alpha) (PIK3R1), transcript variant 1, mRNA [NM_181523]	5295	GO:0005515|GO:0034976|GO:0005159|GO:0005158|GO:0043560|GO:0050900|GO:0042993|GO:0033120|GO:0034644|GO:0007173|GO:0043551|GO:0046326|GO:0043559|GO:0043125|GO:0032869|GO:0030335|GO:0032760|GO:0005168|GO:0019903|GO:0030168|GO:0014065|GO:0008543|GO:0045087|GO:0006644|GO:0038096|GO:0038095|GO:0008134|GO:0001953|GO:0043548|GO:0008625|GO:0008286|GO:0050852|GO:0001678|GO:0005886|GO:0031295|GO:0060396|GO:…	67596845	chr5	67596786	+	hs|5q13.1	NM_181523	chr5:67596786-67596845	NM_181523	Hs.132225
A_23_P253752	-2.87028	-1.52119	2.87028	down	MTFR2	mitochondrial fission regulator 2	FALSE	Homo sapiens mitochondrial fission regulator 2 (MTFR2), transcript variant 2, mRNA [NM_138419]	113115	GO:0009060|GO:0005739|GO:0000266|GO:0007005	136552451	chr6	136552392	-	hs|6q23.3	NM_138419	chr6:136552451-136552392	NM_138419	Hs.121536
A_21_P0012323	-19.5398	-4.28835	19.5398	down	lnc-SLC5A1-1	lnc-SLC5A1-1:1	FALSE	MGC13nov.3.1.L1.1.A02.F.1 NIH_MGC_331 Homo sapiens cDNA clone MGC13nov.3.1.L1.1.A02, mRNA sequence [EG328754]			32539130	chr22	32537307	+	hs|22q12.3		chr22:32537307-32539130		Hs.651098
A_33_P3327956	2.80799	1.48954	2.80799	up	ZNF605	zinc finger protein 605	FALSE	Homo sapiens zinc finger protein 605 (ZNF605), transcript variant 1, mRNA [NM_183238]	100289635	GO:0006355|GO:0003700|GO:0005634|GO:0003677|GO:0046872|GO:0006351	133498107	chr12	133498048	-	hs|12q24.33	NM_183238	chr12:133498107-133498048	NM_183238	Hs.29698
A_21_P0004603	2.6228	1.39111	2.6228	up	LINC00222	long intergenic non-protein coding RNA 222	FALSE	long intergenic non-protein coding RNA 222 [Source:HGNC Symbol;Acc:HGNC:21560] [ENST00000417773]	387111		109080523	chr6	109080464	+	hs|6q21		chr6:109080464-109080523		Hs.520310
A_24_P165595	-3.40889	-1.7693	3.40889	down	ARL5A	ADP-ribosylation factor-like 5A	FALSE	Homo sapiens ADP-ribosylation factor-like 5A (ARL5A), transcript variant 1, mRNA [NM_012097]	26225	GO:0005622|GO:0007264|GO:0005525	152658509	chr2	152658450	-	hs|2q23.3	NM_012097	chr2:152658509-152658450	NM_012097	Hs.470233
A_23_P65768	2.90835	1.5402	2.90835	up	RSL24D1	ribosomal L24 domain containing 1	FALSE	Homo sapiens ribosomal L24 domain containing 1 (RSL24D1), mRNA [NM_016304]	51187	GO:0042254|GO:0005730|GO:0005634	55474228	chr15	55474169	-	hs|15q21.3	NM_016304	chr15:55474228-55474169	NM_016304	Hs.274772
A_21_P0014043	-4.88709	-2.28898	4.88709	down			FALSE	EF-hand calcium binding domain 8 [Source:HGNC Symbol;Acc:HGNC:34532] [ENST00000400522]			31531546	chr20	31531487	+	hs|20q11.21		chr20:31531487-31531546
A_21_P0008590	-12.4525	-3.63836	12.4525	down	PWRN1	Prader-Willi region non-protein coding RNA 1	FALSE	Homo sapiens Prader-Willi region non-protein coding RNA 1 (PWRN1), long non-coding RNA [NR_026646]	791114		24819890	chr15	24819831	+	hs|15q11.2	NR_026646	chr15:24819831-24819890	NR_026646	Hs.720900
A_23_P53057	-2.88154	-1.52684	2.88154	down	ZNF215	zinc finger protein 215	FALSE	Homo sapiens zinc finger protein 215 (ZNF215), mRNA [NM_013250]	7762	GO:0003700|GO:0006366|GO:0006357|GO:0000981|GO:0005634|GO:0003677|GO:0046872	6978985	chr11	6978926	+	hs|11p15.4	NM_013250	chr11:6978926-6978985	NM_013250	Hs.523457
A_23_P133956	-2.74118	-1.4548	2.74118	down	KIFC1	kinesin family member C1	FALSE	Homo sapiens kinesin family member C1 (KIFC1), mRNA [NM_002263]	3833	GO:0008017|GO:0005871|GO:0005815|GO:0005874|GO:0005819|GO:0005634|GO:0003777|GO:0051225|GO:0005524|GO:0000070|GO:0008569|GO:0016020|GO:0007596|GO:0008152|GO:0090307|GO:0007080|GO:0016887|GO:0005769|GO:0051301|GO:0007018	33374621	chr6	33374428	+	hs|6p21.32	NM_002263	chr6:33374428-33374621	NM_002263	Hs.436912
A_23_P418464	2.5469	1.34874	2.5469	up	NXNL2	nucleoredoxin-like 2	FALSE	Homo sapiens nucleoredoxin-like 2 (NXNL2), transcript variant 2, mRNA [NM_145283]	158046	GO:0007608|GO:0045494|GO:0007601	91190063	chr9	91190004	+	hs|9q22.1	NM_145283	chr9:91190004-91190063	NM_145283	Hs.734507
A_33_P3316800	3.10392	1.63409	3.10392	up	AHR	aryl hydrocarbon receptor	FALSE	Homo sapiens aryl hydrocarbon receptor (AHR), mRNA [NM_001621]	196	GO:0005515|GO:0010468|GO:0003700|GO:0006805|GO:0044212|GO:0006366|GO:0045899|GO:0003705|GO:0051879|GO:0005634|GO:0005737|GO:0045944|GO:0046983|GO:0030850|GO:0004879|GO:0004871|GO:0009410|GO:0005667|GO:0006355|GO:0001568|GO:0046982|GO:0006357|GO:0006915|GO:0009636|GO:0070888|GO:0030888|GO:0000122|GO:0003677|GO:0035326|GO:0032922|GO:0043565|GO:0007049|GO:0034753|GO:0034752|GO:0005654|GO:0045893|GO:…	17382822	chr7	17382763	+	hs|7p21.1	NM_001621	chr7:17382763-17382822	NM_001621	Hs.171189
A_24_P945147	-9.29905	-3.21708	9.29905	down	RABEP1	rabaptin, RAB GTPase binding effector protein 1	FALSE	Homo sapiens rabaptin, RAB GTPase binding effector protein 1 (RABEP1), transcript variant 1, mRNA [NM_004703]	9135	GO:0005515|GO:0006915|GO:0030139|GO:0015031|GO:0042803|GO:0006897|GO:0043231|GO:0043547|GO:0061025|GO:0055037|GO:0008083|GO:0005769|GO:0005096|GO:0005768	5288856	chr17	5288797	+	hs|17p13.2	NM_004703	chr17:5288797-5288856	NM_004703	Hs.592121
A_33_P3219475	-3.2131	-1.68396	3.2131	down	MSANTD3-TMEFF1	MSANTD3-TMEFF1 readthrough	FALSE	Homo sapiens MSANTD3-TMEFF1 readthrough (MSANTD3-TMEFF1), mRNA [NM_001198812]	100526694		103339732	chr9	103339673	+	hs|9q31.1	NM_001198812	chr9:103339673-103339732	NM_001198812	Hs.598100
A_21_P0006921	3.02482	1.59685	3.02482	up	lnc-EMX2-2	lnc-EMX2-2:4	FALSE	LNCipedia lincRNA (lnc-EMX2-2), lincRNA [lnc-EMX2-2:4]			119512722	chr10	119512663	+	hs|10q26.11		chr10:119512663-119512722
A_32_P96000	4.61441	2.20615	4.61441	up	ETV3L	ets variant 3-like	FALSE	Homo sapiens ets variant 3-like (ETV3L), mRNA [NM_001004341]	440695	GO:0043565|GO:0006366|GO:0006357|GO:0000981|GO:0005634|GO:0030154	157062195	chr1	157062136	-	hs|1q23.1	NM_001004341	chr1:157062195-157062136	NM_001004341	Hs.127138
A_33_P3237819	3.5724	1.83689	3.5724	up			FALSE				37267993	chr19	37267934	+	hs|19q13.12		chr19:037267934-037267993
A_23_P305550	6.03359	2.59302	6.03359	up	GPR35	G protein-coupled receptor 35	FALSE	Homo sapiens G protein-coupled receptor 35 (GPR35), transcript variant 3, mRNA [NM_001195382]	2859	GO:0007186|GO:0005887|GO:0004930	241555916	chr2	241555857	+	hs|2q37.3	NM_001195382	chr2:241555857-241555916	NM_001195382	Hs.112218
A_24_P89509	4.07596	2.02714	4.07596	up	TRMT11	tRNA methyltransferase 11 homolog (S. cerevisiae)	FALSE	Homo sapiens tRNA methyltransferase 11 homolog (S. cerevisiae) (TRMT11), mRNA [NM_001031712]	60487	GO:0000049|GO:0008168|GO:0032259|GO:0008033	126332499	chr6	126332440	+	hs|6q22.32	NM_001031712	chr6:126332440-126332499	NM_001031712	Hs.404186
A_23_P15450	-22.6265	-4.49994	22.6265	down	TMEM100	transmembrane protein 100	FALSE	Homo sapiens transmembrane protein 100 (TMEM100), transcript variant 2, mRNA [NM_018286]	55273	GO:0071773|GO:0048471|GO:2001214|GO:0005886|GO:0005783|GO:0060842|GO:0001525|GO:0030509|GO:0001701|GO:0003674|GO:0007219|GO:0043491|GO:0043204|GO:0016021|GO:0001570|GO:0045603	53797818	chr17	53797759	-	hs|17q22	NM_018286	chr17:53797818-53797759	NM_018286	Hs.173233
A_32_P10396	2.80101	1.48595	2.80101	up	WDFY3	WD repeat and FYVE domain containing 3	FALSE	Homo sapiens WD repeat and FYVE domain containing 3 (WDFY3), mRNA [NM_014991]	23001	GO:0005515|GO:0031965|GO:0005776|GO:0016234|GO:0003831|GO:0005635|GO:0046872|GO:0035973|GO:0005545|GO:0005737|GO:0016605|GO:0016197|GO:0034274|GO:0016239|GO:0019898	85591282	chr4	85591223	-	hs|4q21.23	NM_014991	chr4:85591282-85591223	NM_014991	Hs.480116
A_24_P169544	4.95005	2.30744	4.95005	up	ZNF17	zinc finger protein 17	FALSE	Homo sapiens zinc finger protein 17 (ZNF17), mRNA [NM_006959]	7565	GO:0006355|GO:0005634|GO:0003677|GO:0046872|GO:0006351	57932930	chr19	57932871	+	hs|19q13.43	NM_006959	chr19:57932871-57932930	NM_006959	Hs.729403
A_21_P0007404	3.88909	1.95943	3.88909	up	lnc-CADM1-3	lnc-CADM1-3:1	FALSE	LNCipedia lincRNA (lnc-CADM1-3), lincRNA [lnc-CADM1-3:1]			115754919	chr11	115754860	-	hs|11q23.3		chr11:115754919-115754860
A_23_P29365	2.83798	1.50486	2.83798	up	RYBP	RING1 and YY1 binding protein	FALSE	Homo sapiens RING1 and YY1 binding protein (RYBP), mRNA [NM_012234]	23429	GO:0031519|GO:0005515|GO:0035518|GO:0005737|GO:0003714|GO:0006915|GO:0008270|GO:0007275|GO:0005654|GO:0000122|GO:0003677|GO:0006351	72424889	chr3	72424830	-	hs|3p13	NM_012234	chr3:72424889-72424830	NM_012234	Hs.7910
A_33_P3338360	-5.16847	-2.36974	5.16847	down	SCARNA13	small Cajal body-specific RNA 13	FALSE	Homo sapiens small Cajal body-specific RNA 13 (SCARNA13), guide RNA [NR_003002]	677768		95999751	chr14	95999692	-	hs|14q32.13	NR_003002	chr14:95999751-95999692	NR_003002	Hs.448753
A_33_P3671378	2.72996	1.44888	2.72996	up	CERCAM	cerebral endothelial cell adhesion molecule	FALSE	Homo sapiens cerebral endothelial cell adhesion molecule (CERCAM), transcript variant 1, mRNA [NM_016174]	51148	GO:0005886|GO:0007159|GO:0006928|GO:0005788|GO:0007155	131196500	chr9	131196441	+	hs|9q34.11	NM_016174	chr9:131196441-131196500	NM_016174	Hs.495230
A_24_P739582	6.50972	2.7026	6.50972	up			FALSE				92477455	chrX	92477396	-	hs|Xq21.32		chrX:92477455-92477396
A_33_P3304878	3.90931	1.96691	3.90931	up	WDFY4	WDFY family member 4	FALSE	Homo sapiens WDFY family member 4 (WDFY4), mRNA [NM_020945]	57705	GO:0005543|GO:0016197|GO:0016021|GO:0019898|GO:0012505	50030581	chr10	50030522	+	hs|10q11.23	NM_020945	chr10:50030522-50030581	NM_020945	Hs.287379
A_32_P375062	3.22793	1.69061	3.22793	up	NUP210P1	nucleoporin 210kDa pseudogene 1	FALSE	Homo sapiens nucleoporin 210kDa pseudogene 1 (NUP210P1), non-coding RNA [NR_034158]	255330		126390729	chr3	126390670	+	hs|3q21.3	NR_034158	chr3:126390670-126390729	NR_034158	Hs.145435
A_23_P73660	4.00046	2.00016	4.00046	up	TRAPPC2	trafficking protein particle complex 2	FALSE	Homo sapiens trafficking protein particle complex 2 (TRAPPC2), transcript variant 1, mRNA [NM_001011658]	6399	GO:0006888|GO:0005515|GO:0048471|GO:0006355|GO:0001501|GO:0005794|GO:0005783|GO:0005634|GO:0006351|GO:0044325|GO:0008134	13730648	chrX	13730589	-	hs|Xp22.2	NM_001011658	chrX:13730648-13730589	NM_001011658	Hs.592238
A_33_P3400903	3.18894	1.67308	3.18894	up	DISC2	disrupted in schizophrenia 2 (non-protein coding)	FALSE	Homo sapiens disrupted in schizophrenia 2 (non-protein coding) (DISC2), long non-coding RNA [NR_002227]	27184		231950431	chr1	231950372	-	hs|1q42.2	NR_002227	chr1:231950431-231950372	NR_002227	Hs.720568
A_23_P368794	32.5931	5.02649	32.5931	up	TCERG1L	transcription elongation regulator 1-like	FALSE	Homo sapiens transcription elongation regulator 1-like (TCERG1L), mRNA [NM_174937]	256536		132890833	chr10	132890774	-	hs|10q26.3	NM_174937	chr10:132890833-132890774	NM_174937	Hs.126575
A_23_P218706	3.66843	1.87516	3.66843	up	ZNF343	zinc finger protein 343	FALSE	Homo sapiens zinc finger protein 343 (ZNF343), transcript variant 1, mRNA [NM_024325]	79175	GO:0006355|GO:0005634|GO:0003677|GO:0046872|GO:0006351	2462907	chr20	2462848	-	hs|20p13	NM_024325	chr20:2462907-2462848	NM_024325	Hs.516846
A_23_P23221	2.50444	1.32449	2.50444	up	GADD45A	growth arrest and DNA-damage-inducible, alpha	FALSE	Homo sapiens growth arrest and DNA-damage-inducible, alpha (GADD45A), transcript variant 1, mRNA [NM_001924]	1647	GO:0005515|GO:0043065|GO:0007098|GO:0046330|GO:0006915|GO:0001047|GO:0005634|GO:0000079|GO:0071479|GO:0042770|GO:0005737|GO:0000185|GO:0006281|GO:1900745|GO:0007050|GO:0006469|GO:0071260|GO:2000379	68153430	chr1	68153371	+	hs|1p31.3	NM_001924	chr1:68153371-68153430	NM_001924	Hs.80409
A_21_P0007334	-5.90436	-2.56178	5.90436	down			FALSE	doublecortin domain containing 1 [Source:HGNC Symbol;Acc:HGNC:20625] [ENST00000444572]			30879521	chr11	30879462	-	hs|11p14.1		chr11:30879521-30879462
A_33_P3387300	3.17916	1.66865	3.17916	up	FXR1	fragile X mental retardation, autosomal homolog 1	FALSE	Homo sapiens fragile X mental retardation, autosomal homolog 1 (FXR1), transcript variant 2, mRNA [NM_001013438]	8087	GO:0017148|GO:0002151|GO:0003723|GO:0005730|GO:0006915|GO:0003729|GO:0030154|GO:0005737|GO:0007517|GO:0016020|GO:0043034|GO:0003730|GO:0005844	180693910	chr3	180688091	+	hs|3q26.33	NM_001013438	chr3:180688091-180693910	NM_001013438	Hs.478407
A_33_P3323803	-10.6869	-3.41777	10.6869	down	PDE4DIP	phosphodiesterase 4D interacting protein	FALSE	Homo sapiens phosphodiesterase 4D interacting protein (PDE4DIP), transcript variant 1, mRNA [NM_014644]	9659	GO:0005515|GO:0005813|GO:0005737|GO:0005794|GO:0005634|GO:0030016|GO:0019899|GO:0043623	144851887	chr1	144851828	-	hs|1q21.1	NM_014644	chr1:144851887-144851828	NM_014644	Hs.731111
A_23_P65129	3.312	1.7277	3.312	up	SPRYD3	SPRY domain containing 3	FALSE	Homo sapiens SPRY domain containing 3 (SPRYD3), mRNA [NM_032840]	84926		53458705	chr12	53458646	-	hs|12q13.13	NM_032840	chr12:53458705-53458646	NM_032840	Hs.343334
A_33_P3252925	-3.03671	-1.60251	3.03671	down	JADE1	jade family PHD finger 1	FALSE	Homo sapiens jade family PHD finger 1 (JADE1), transcript variant 4, mRNA [NM_001287439]	79960	GO:0005515|GO:0001105|GO:0030308|GO:0005886|GO:0006325|GO:0006950|GO:0006915|GO:2000134|GO:0005634|GO:0006351|GO:0045171|GO:0043981|GO:0043983|GO:0005737|GO:0043982|GO:0043966|GO:0043984|GO:0045944|GO:0000123|GO:0005654|GO:0008270	129796165	chr4	129796106	+	hs|4q28.2	NM_001287439	chr4:129796106-129796165	NM_001287439	Hs.12420
A_21_P0002779	13.1476	3.71673	13.1476	up	TM4SF1-AS1	TM4SF1 antisense RNA 1	FALSE	Homo sapiens TM4SF1 antisense RNA 1 (TM4SF1-AS1), transcript variant 1, long non-coding RNA [NR_109809]	100874091		149104290	chr3	149104231	+	hs|3q25.1	NR_109809	chr3:149104231-149104290	NR_109809	Hs.549633
A_21_P0013241	9.70979	3.27944	9.70979	up	XLOC_l2_013481		FALSE	BROAD Institute lincRNA (XLOC_l2_013481), lincRNA [TCONS_l2_00026017]			75807877	chr7	75807818	+	hs|7q11.23		chr7:75807818-75807877
A_33_P3270668	3.88385	1.95749	3.88385	up	FAM131B	family with sequence similarity 131, member B	FALSE	Homo sapiens family with sequence similarity 131, member B (FAM131B), transcript variant a, mRNA [NM_001031690]	9715	GO:0005737|GO:0005654	143051036	chr7	143050977	-	hs|7q34	NM_001031690	chr7:143051036-143050977	NM_001031690	Hs.648908
A_21_P0008302	3.2891	1.71769	3.2891	up	lnc-RP11-80A15.1.1-5	lnc-RP11-80A15.1.1-5:1	FALSE	LNCipedia lincRNA (lnc-RP11-80A15.1.1-5), lincRNA [lnc-RP11-80A15.1.1-5:1]			25719407	chr14	25719348	+	hs|14q12		chr14:25719348-25719407
A_33_P3258782	3.10204	1.63322	3.10204	up	AP1S2	adaptor-related protein complex 1, sigma 2 subunit	FALSE	Homo sapiens adaptor-related protein complex 1, sigma 2 subunit (AP1S2), transcript variant 2, mRNA [NM_003916]	8905	GO:0006892|GO:0005765|GO:0030119|GO:0006886|GO:0032588|GO:0005829|GO:0050690|GO:0019886|GO:0005905|GO:0000139|GO:0008565|GO:0061024|GO:0016032|GO:0030659	15863562	chrX	15863503	-	hs|Xp22.2	NM_003916	chrX:15863562-15863503	NM_003916	Hs.121592
A_21_P0011792	-5.8097	-2.53846	5.8097	down			FALSE				9256969	chr2	9256910	+	hs|2p25.1		chr2:9256910-9256969
A_23_P38813	-3.89819	-1.9628	3.89819	down	ZNF320	zinc finger protein 320	FALSE	Homo sapiens zinc finger protein 320 (ZNF320), mRNA [NM_207333]	162967	GO:0006355|GO:0003700|GO:0005634|GO:0003677|GO:0046872|GO:0006351	53384063	chr19	53384004	-	hs|19q13.41	NM_207333	chr19:53384063-53384004	NM_207333	Hs.369632
A_21_P0008902	11.1763	3.48237	11.1763	up	lnc-RBFOX1-1	lnc-RBFOX1-1:1	FALSE	LNCipedia lincRNA (lnc-RBFOX1-1), lincRNA [lnc-RBFOX1-1:1]			8149384	chr16	8149325	+	hs|16p13.2		chr16:8149325-8149384
A_33_P3364338	16.0735	4.00661	16.0735	up			FALSE	RAP1B, member of RAS oncogene family pseudogene 2 [Source:HGNC Symbol;Acc:HGNC:49781] [ENST00000478270]			103782412	chr3	103782353	+	hs|3q13.11		chr3:103782353-103782412
A_21_P0008629	7.16019	2.84	7.16019	up	lnc-CTDSPL2-1	lnc-CTDSPL2-1:1	FALSE	LNCipedia lincRNA (lnc-CTDSPL2-1), lincRNA [lnc-CTDSPL2-1:1]			44718496	chr15	44718117	+	hs|15q15.3		chr15:44718117-44718496
A_21_P0010439	5.71774	2.51544	5.71774	up	lnc-PVALB-2	lnc-PVALB-2:1	FALSE	LNCipedia lincRNA (lnc-PVALB-2), lincRNA [lnc-PVALB-2:1]			37284390	chr22	37284331	-	hs|22q12.3		chr22:37284390-37284331
A_23_P314115	5.23719	2.38879	5.23719	up	BMI1	BMI1 proto-oncogene, polycomb ring finger	FALSE	Homo sapiens BMI1 proto-oncogene, polycomb ring finger (BMI1), mRNA [NM_005180]	648	GO:0005515|GO:0000792|GO:0010468|GO:0048103|GO:0004842|GO:0030890|GO:2001234|GO:0000151|GO:0048704|GO:0005634|GO:0048146|GO:0005737|GO:0006959|GO:0051443|GO:0071535|GO:0021903|GO:0035102|GO:0030097|GO:0031519|GO:0007379|GO:0016573|GO:0016574|GO:0000122|GO:0001701|GO:0006351|GO:0033092|GO:0043565|GO:0006306|GO:0016604|GO:0007420|GO:0003682|GO:0005654|GO:0008270	22619636	chr10	22619577	+	hs|10p12.2	NM_005180	chr10:22619577-22619636	NM_005180	Hs.380403
A_21_P0009605	4.93864	2.30411	4.93864	up	lnc-PIK3C3-2	lnc-PIK3C3-2:2	FALSE	LNCipedia lincRNA (lnc-PIK3C3-2), lincRNA [lnc-PIK3C3-2:2]			37237545	chr18	37237486	+	hs|18q12.3		chr18:37237486-37237545
A_19_P00318112	3.08567	1.62558	3.08567	up			FALSE	Homo sapiens cDNA clone IMAGE:4826598. [BC032043]			29204365	chr4	29204306	+	hs|4p15.1		chr4:29204306-29204365		Hs.547793
A_33_P3282744	3.97415	1.99065	3.97415	up			FALSE				77075319	chr13	77075260	+	hs|13q22.2		chr13:077075260-077075319
A_33_P3365924	6.68915	2.74182	6.68915	up	WASH5P	WAS protein family homolog 5 pseudogene	FALSE	WAS protein family homolog 5 pseudogene [Source:HGNC Symbol;Acc:HGNC:33884] [ENST00000616089]	375690		66202	chr19	66143	-	hs|19p13.3	XR_424298	chr19:66202-66143	XR_424298
A_23_P43119	-8.31975	-3.05654	8.31975	down	PSKH2	protein serine kinase H2	FALSE	Homo sapiens protein serine kinase H2 (PSKH2), mRNA [NM_033126]	85481	GO:0004674|GO:0006468|GO:0005524	87076316	chr8	87076257	-	hs|8q21.3	NM_033126	chr8:87076316-87076257	NM_033126	Hs.680136
A_21_P0006968	6.96999	2.80116	6.96999	up	SFTA1P	surfactant associated 1, pseudogene	FALSE	Homo sapiens surfactant associated 1, pseudogene (SFTA1P), non-coding RNA [NR_027082]	207107		10834404	chr10	10834345	-	hs|10p14	NR_027082	chr10:10834404-10834345	NR_027082	Hs.31562
A_33_P3350232	7.48018	2.90307	7.48018	up			FALSE	Homo sapiens cDNA FLJ45928 fis, clone PLACE6019674. [AK127825]			76961394	chr14	76961335	-	hs|14q24.3	AK127825	chr14:76961394-76961335		Hs.686950
A_23_P151497	6.46058	2.69166	6.46058	up	TRMT61A	tRNA methyltransferase 61A	FALSE	Homo sapiens tRNA methyltransferase 61A (TRMT61A), mRNA [NM_152307]	115708	GO:0031515|GO:0016429|GO:0030488|GO:0005634	104002132	chr14	104002073	+	hs|14q32.33	NM_152307	chr14:104002073-104002132	NM_152307	Hs.525610
A_21_P0008603	13.4583	3.75043	13.4583	up	lnc-GABRA5-4	lnc-GABRA5-4:7	FALSE	LNCipedia lincRNA (lnc-GABRA5-4), lincRNA [lnc-GABRA5-4:7]			26385144	chr15	26385085	+	hs|15q12		chr15:26385085-26385144
A_21_P0000681	10.0092	3.32325	10.0092	up	LIMS3-LOC440895	LIMS3-LOC440895 readthrough	FALSE	Homo sapiens LIMS3-LOC440895 readthrough (LIMS3-LOC440895), long non-coding RNA [NR_027145]	100271835		110725880	chr2	110725821	+	hs|2q13	NR_027145	chr2:110725821-110725880	NR_027145	Hs.535619
A_21_P0006991	8.00585	3.00105	8.00585	up	lnc-GDF10-1	lnc-GDF10-1:1	FALSE	LNCipedia lincRNA (lnc-GDF10-1), lincRNA [lnc-GDF10-1:1]			48497508	chr10	48497449	-	hs|10q11.22		chr10:48497508-48497449
A_21_P0003668	9.47835	3.24464	9.47835	up	lnc-TDO2-1	lnc-TDO2-1:1	FALSE	LNCipedia lincRNA (lnc-TDO2-1), lincRNA [lnc-TDO2-1:1]			156895014	chr4	156894955	+	hs|4q32.1		chr4:156894955-156895014
A_23_P71830	3.06066	1.61384	3.06066	up	ZBTB26	zinc finger and BTB domain containing 26	FALSE	zinc finger and BTB domain containing 26 [Source:HGNC Symbol;Acc:HGNC:23383] [ENST00000373654]	57684	GO:0008150|GO:0003674|GO:0006355|GO:0005737|GO:0005654|GO:0005575|GO:0003677|GO:0046872|GO:0006351	125681037	chr9	125680978	-	hs|9q33.2	AB384239	chr9:125681037-125680978		Hs.5638
A_33_P3312819	5.06966	2.34189	5.06966	up	IGF2-AS	IGF2 antisense RNA	FALSE	Homo sapiens IGF2 antisense RNA (IGF2-AS), transcript variant 1, long non-coding RNA [NR_028044]	51214		2168715	chr11	2168656	+	hs|11p15.5	NR_028044	chr11:2168656-2168715	NR_028044	Hs.716962
A_33_P3391390	7.64274	2.93409	7.64274	up			FALSE				150246733	chr6	150246674	+	hs|6q25.1		chr6:150246674-150246733
A_33_P3407994	6.47972	2.69593	6.47972	up	C15orf59	chromosome 15 open reading frame 59	FALSE	Homo sapiens chromosome 15 open reading frame 59 (C15orf59), transcript variant 1, mRNA [NM_001039614]	388135		74030031	chr15	74029972	-	hs|15q24.1	NM_001039614	chr15:74030031-74029972	NM_001039614	Hs.40794
A_33_P3376302	10.4186	3.38109	10.4186	up			FALSE	DA144211 BRAMY2 Homo sapiens cDNA clone BRAMY2000368 5', mRNA sequence [DA144211]			80632879	chr13	80632820	-	hs|13q31.1	DA144211	chr13:80632879-80632820		Hs.739143
A_21_P0010020	9.37839	3.22934	9.37839	up	lnc-THBD-1	lnc-THBD-1:4	FALSE	LNCipedia lincRNA (lnc-THBD-1), lincRNA [lnc-THBD-1:4]			23011197	chr20	23003861	-	hs|20p11.21		chr20:23011197-23003861
A_33_P3368560	14.7506	3.8827	14.7506	up	AHSA2	AHA1, activator of heat shock 90kDa protein ATPase homolog 2 (yeast)	FALSE	AHA1, activator of heat shock 90kDa protein ATPase homolog 2 (yeast) [Source:HGNC Symbol;Acc:HGNC:20437] [ENST00000394457]	130872	GO:0051087|GO:0032781|GO:0001671	61416060	chr2	61416001	+	hs|2p15	XM_006711943	chr2:61416001-61416060	XM_006711943	Hs.655602
A_23_P124733	6.81517	2.76875	6.81517	up	COQ2	coenzyme Q2 4-hydroxybenzoate polyprenyltransferase	FALSE	Homo sapiens coenzyme Q2 4-hydroxybenzoate polyprenyltransferase (COQ2), mRNA [NM_015697]	27235	GO:0006744|GO:0047293|GO:0005743|GO:0044281|GO:0016021|GO:0008299|GO:0006071|GO:0002083	84193253	chr4	84191101	-	hs|4q21.23	NM_015697	chr4:84193253-84191101	NM_015697	Hs.729069
A_21_P0003761	11.8873	3.57134	11.8873	up	lnc-RP11-455G16.1.1-1	lnc-RP11-455G16.1.1-1:4	FALSE	LNCipedia lincRNA (lnc-RP11-455G16.1.1-1), lincRNA [lnc-RP11-455G16.1.1-1:4]			120040962	chr4	120040903	-	hs|4q26		chr4:120040962-120040903
A_21_P0009373	6.1397	2.61817	6.1397	up	lnc-C17orf97-7	lnc-C17orf97-7:1	FALSE	LNCipedia lincRNA (lnc-C17orf97-7), lincRNA [lnc-C17orf97-7:1]			56601	chr17	56542	+	hs|17p13.3		chr17:000056542-000056601
A_33_P3316903	4.13796	2.04892	4.13796	up	lnc-GTF2E2-1	lnc-GTF2E2-1:2	FALSE	ALU1_HUMAN (P39188) Alu subfamily J sequence contamination warning entry, partial (3%) [THC2524368]			30240735	chr8	30240676	-	hs|8p12		chr8:30240735-30240676
A_23_P434347	3.30573	1.72497	3.30573	up	ITSN2	intersectin 2	FALSE	Homo sapiens intersectin 2 (ITSN2), transcript variant 2, mRNA [NM_147152]	50618	GO:0005515|GO:0005737|GO:0032321|GO:0005070|GO:0005509|GO:0009967|GO:0005089|GO:0070062|GO:0006897	24469070	chr2	24469011	-	hs|2p23.3	NM_147152	chr2:24469070-24469011	NM_147152	Hs.432562
A_33_P3309725	2.95278	1.56207	2.95278	up	OGFRP1	opioid growth factor receptor pseudogene 1	FALSE	opioid growth factor receptor pseudogene 1 [Source:HGNC Symbol;Acc:HGNC:50511] [ENST00000415205]	388906		42671202	chr22	42671143	+	hs|22q13.2		chr22:42671143-42671202
A_21_P0011308	-7.99989	-2.99998	7.99989	down	LOC100288637	OTU deubiquitinase 7A pseudogene	FALSE	Homo sapiens OTU deubiquitinase 7A pseudogene (LOC100288637), transcript variant 1, non-coding RNA [NR_038253]	100288637		31042642	chr15	31040852	+	hs|15q13.2	NR_038253	chr15:31040852-31042642	NR_038253	Hs.668950
A_24_P250227	3.9469	1.98072	3.9469	up	NR1D1	nuclear receptor subfamily 1, group D, member 1	FALSE	Homo sapiens nuclear receptor subfamily 1, group D, member 1 (NR1D1), mRNA [NM_021724]	9572	GO:0005515|GO:2000189|GO:0034144|GO:0010467|GO:2000188|GO:0000790|GO:0006367|GO:0044212|GO:0045598|GO:0003707|GO:0035947|GO:0070859|GO:0005634|GO:0010871|GO:0060086|GO:0030154|GO:0030425|GO:0001222|GO:0005737|GO:0043197|GO:0043401|GO:0004879|GO:0001046|GO:0003714|GO:0005978|GO:0044321|GO:0000122|GO:0000978|GO:0032922|GO:0019216|GO:0001078|GO:0071222|GO:0042752|GO:0007623|GO:0005654|GO:0008270|GO:…	38251258	chr17	38251199	-	hs|17q21.1	NM_021724	chr17:38251258-38251199	NM_021724	Hs.592130
A_23_P324340	5.11026	2.3534	5.11026	up	DISP2	dispatched homolog 2 (Drosophila)	FALSE	Homo sapiens dispatched homolog 2 (Drosophila) (DISP2), mRNA [NM_033510]	85455	GO:0003674|GO:0005886|GO:0016021|GO:0005575|GO:0007224	40663240	chr15	40663181	+	hs|15q15.1	NM_033510	chr15:40663181-40663240	NM_033510	Hs.355645
A_33_P3396553	3.62606	1.8584	3.62606	up			FALSE	BC018701 AAA-ATPase TOB3 {Homo sapiens} (exp=-1; wgp=0; cg=0), partial (6%) [THC2746558]			1423288	chr1	1423229	+	hs|1p36.33		chr1:001423229-001423288
A_33_P3351681	2.80014	1.4855	2.80014	up	CCDC67	coiled-coil domain containing 67	FALSE	Homo sapiens coiled-coil domain containing 67 (CCDC67), mRNA [NM_181645]	159989	GO:0005737|GO:0030030	93171325	chr11	93171266	+	hs|11q21	NM_181645	chr11:93171266-93171325	NM_181645	Hs.436625
A_24_P8454	8.97373	3.16571	8.97373	up	SPAG9	sperm associated antigen 9	FALSE	Homo sapiens sperm associated antigen 9 (SPAG9), transcript variant 1, mRNA [NM_001130528]	9043	GO:0005515|GO:0048471|GO:0030335|GO:0090074|GO:0001669|GO:0030159|GO:0007257|GO:0007283|GO:0005829|GO:0042692|GO:0005737|GO:0051149|GO:0045666|GO:0042147|GO:0051260|GO:0048273|GO:0016021|GO:0019894|GO:0008432|GO:0051146|GO:0005078|GO:0070062	49067859	chr17	49067223	-	hs|17q21.33	NM_001130528	chr17:49067859-49067223	NM_001130528	Hs.463439
A_21_P0014946	5.30905	2.40845	5.30905	up			FALSE				66455037	chr9	66454978	+	hs|9q13		chr9:066454978-066455037
A_33_P3257861	10.0887	3.33467	10.0887	up	SARDH	sarcosine dehydrogenase	FALSE	Homo sapiens sarcosine dehydrogenase (SARDH), transcript variant 2, mRNA [NM_001134707]	1757	GO:0005739|GO:0005759|GO:0055114|GO:0008480	136528745	chr9	136528686	-	hs|9q34.2	NM_001134707	chr9:136528745-136528686	NM_001134707	Hs.198003
A_33_P3371305	11.413	3.5126	11.413	up	LOC644090	uncharacterized LOC644090	FALSE	PREDICTED: Homo sapiens uncharacterized LOC644090 (LOC644090), misc_RNA [XR_428270]	644090		151507891	chr7	151507832	+	hs|7q36.1	XR_428270	chr7:151507832-151507891	XR_428270	Hs.647065
A_21_P0000141	10.6268	3.40963	10.6268	up	RBM4	RNA binding motif protein 4	FALSE	Homo sapiens RNA binding motif protein 4 (RBM4), transcript variant 3, mRNA [NM_001198844]	5936	GO:0005515|GO:0008380|GO:0017148|GO:0032055|GO:0046685|GO:0010494|GO:0003723|GO:0005634|GO:0003729|GO:0051403|GO:0030154|GO:0005737|GO:0000166|GO:0000381|GO:0045947|GO:0097158|GO:0003730|GO:0097157|GO:0046822|GO:0043153|GO:0006397|GO:0006396|GO:0005730|GO:0002192|GO:0035278|GO:0051149|GO:0002190|GO:0035198|GO:0016607|GO:0005654|GO:0008270|GO:0097167	66435166	chr11	66435107	+	hs|11q13.2	NM_001198844	chr11:66435107-66435166	NM_001198844	Hs.523822
A_21_P0007827	13.7815	3.78466	13.7815	up	LOC101928705	uncharacterized LOC101928705	FALSE	PREDICTED: Homo sapiens uncharacterized LOC101928705 (LOC101928705), ncRNA [XR_242929]	101928705		28726463	chr12	28726404	+	hs|12p11.22	XR_242929	chr12:28726404-28726463	XR_242929
A_23_P73571	6.25941	2.64603	6.25941	up	MUM1L1	melanoma associated antigen (mutated) 1-like 1	FALSE	Homo sapiens melanoma associated antigen (mutated) 1-like 1 (MUM1L1), transcript variant 2, mRNA [NM_152423]	139221	GO:0070062	105452605	chrX	105452546	+	hs|Xq22.3	NM_152423	chrX:105452546-105452605	NM_152423	Hs.592221
A_33_P3417740	3.10598	1.63505	3.10598	up	MIRLET7DHG	MIRLET7D host gene (non-protein coding)	FALSE	Homo sapiens MIRLET7D host gene (non-protein coding) (MIRLET7DHG), transcript variant 1, long non-coding RNA [NR_046163]	158257		96938953	chr9	96938894	-	hs|9q22.32	NR_046163	chr9:96938953-96938894	NR_046163	Hs.652626
A_21_P0014737	3.76837	1.91394	3.76837	up	ZFPM2	zinc finger protein, FOG family member 2	FALSE	zinc finger protein, FOG family member 2 [Source:HGNC Symbol;Acc:HGNC:16700] [ENST00000521923]	23414	GO:0005515|GO:0030324|GO:0045599|GO:0005634|GO:0007506|GO:0005737|GO:0003221|GO:0045944|GO:0048568|GO:0001085|GO:0060548|GO:2000195|GO:0001105|GO:0003714|GO:0060412|GO:0000122|GO:0003677|GO:0001701|GO:0006351|GO:0001078|GO:0007596|GO:0003148|GO:0005654|GO:0008270|GO:0001570|GO:0045892|GO:2000020|GO:0008134	105907915	chr8	105907856	+	hs|8q22.3	BG191046	chr8:105907856-105907915		Hs.552136
A_21_P0013263	4.92212	2.29928	4.92212	up	LOC101928012	uncharacterized LOC101928012	FALSE	Homo sapiens uncharacterized LOC101928012 (LOC101928012), long non-coding RNA [NR_110158]	101928012		112341488	chr7	112341429	+	hs|7q31.1		chr7:112341429-112341488	NR_110158	Hs.521131
A_24_P37939	3.00233	1.58608	3.00233	up	RPS14	ribosomal protein S14	FALSE	ribosomal protein S14 [Source:HGNC Symbol;Acc:HGNC:10387] [ENST00000401695]	6208	GO:0048027|GO:0010467|GO:0003723|GO:0019058|GO:0045182|GO:0006412|GO:0006413|GO:0006414|GO:0005829|GO:0005739|GO:0030490|GO:0005737|GO:0000184|GO:0016032|GO:0070062|GO:0000028|GO:0003735|GO:0006614|GO:0019083|GO:0005730|GO:0000122|GO:0006415|GO:0006417|GO:0016020|GO:0022627|GO:0030218|GO:0005925|GO:0044267	149823390	chr5	149823331	-	hs|5q33.1		chr5:149823390-149823331
A_33_P3422439	4.36543	2.12612	4.36543	up			FALSE	high mobility group nucleosome binding domain 1 pseudogene 7 [Source:HGNC Symbol;Acc:HGNC:39350] [ENST00000491722]			93707702	chr3	93707643	-	hs|3q11.1		chr3:93707702-93707643
A_33_P3417464	-22.0971	-4.46579	22.0971	down			FALSE				240853347	chr2	240853288	-	hs|2q37.3		chr2:240853347-240853288
A_33_P3316683	3.97982	1.9927	3.97982	up	SNX21	sorting nexin family member 21	FALSE	Homo sapiens sorting nexin family member 21 (SNX21), transcript variant 2, mRNA [NM_152897]	90203	GO:0035091|GO:0015031|GO:0030659	44463106	chr20	44463047	+	hs|20q13.12	NM_152897	chr20:44463047-44463106	NM_152897	Hs.472854
A_21_P0014088	2.4687	1.30375	2.4687	up	LOC101929752	uncharacterized LOC101929752	FALSE	PREDICTED: Homo sapiens uncharacterized LOC101929752 (LOC101929752), ncRNA [XR_241271]	101929752		11861817	chr2	11861758	-	hs|2p25.1	XR_241271	chr2:11861817-11861758	XR_241271	Hs.639379
A_21_P0008897	7.84565	2.97189	7.84565	up	LINC00922	long intergenic non-protein coding RNA 922	FALSE	long intergenic non-protein coding RNA 922 [Source:HGNC Symbol;Acc:HGNC:27545] [ENST00000564041]	283867		65404988	chr16	65397702	-	hs|16q21		chr16:65404988-65397702		Hs.444774
A_21_P0007655	5.32015	2.41147	5.32015	up	LOC101927464	uncharacterized LOC101927464	FALSE	Homo sapiens uncharacterized LOC101927464 (LOC101927464), long non-coding RNA [NR_110053]	101927464		126580912	chr12	126580853	+	hs|12q24.32	NR_110053	chr12:126580853-126580912	NR_110053	Hs.443932
A_33_P3306452	7.58401	2.92296	7.58401	up			FALSE	COBW domain containing 5 [Source:HGNC Symbol;Acc:HGNC:24584] [ENST00000465474]			70434183	chr9	70434124	-	hs|9q21.11	XM_005263605	chr9:70434183-70434124	XM_005263605	Hs.635227
A_21_P0000691	6.95005	2.79702	6.95005	up	LOC115110	uncharacterized LOC115110	FALSE	Homo sapiens uncharacterized LOC115110 (LOC115110), long non-coding RNA [NR_037844]	115110		2487585	chr1	2487526	-	hs|1p36.32	NR_037844	chr1:2487585-2487526	NR_037844	Hs.602652
A_24_P200942	2.52161	1.33434	2.52161	up	TSC22D4	TSC22 domain family, member 4	FALSE	Homo sapiens TSC22 domain family, member 4 (TSC22D4), transcript variant 1, mRNA [NM_030935]	81628	GO:0005515|GO:0005737|GO:0003700|GO:0006970|GO:0005634|GO:0045892|GO:0006351	100072006	chr7	100071947	-	hs|7q22.1	NM_030935	chr7:100072006-100071947	NM_030935	Hs.469798
A_21_P0004212	10.6472	3.4124	10.6472	up			FALSE				3461516	chr5	3461457	+	hs|5p15.33		chr5:3461457-3461516		Hs.518991
A_33_P3423626	13.6046	3.76602	13.6046	up	LOC151121	uncharacterized LOC151121	FALSE	Homo sapiens uncharacterized LOC151121 (LOC151121), transcript variant 1, long non-coding RNA [NR_122040]	151121		129999842	chr2	129999783	-	hs|2q21.1	NR_122040	chr2:129999842-129999783	NR_122040	Hs.531687
A_33_P3232204	11.6334	3.5402	11.6334	up			FALSE	Homo sapiens clone pp9378 unknown mRNA. [AF289611]			105891978	chr14	105891919	+	hs|14q32.33	AF289611	chr14:105891919-105891978		Hs.675262
A_21_P0003317	4.898	2.29219	4.898	up	LOC101928851	uncharacterized LOC101928851	FALSE	Homo sapiens uncharacterized LOC101928851 (LOC101928851), long non-coding RNA [NR_125907]	101928851		58332138	chr4	58332079	+	hs|4q12		chr4:58332079-58332138	NR_125907	Hs.555072
A_23_P19723	7.946	2.99023	7.946	up	BMP5	bone morphogenetic protein 5	FALSE	Homo sapiens bone morphogenetic protein 5 (BMP5), mRNA [NM_021073]	653	GO:0007389|GO:0071676|GO:0008285|GO:0051216|GO:0010719|GO:0010894|GO:0005615|GO:0060395|GO:0030539|GO:0045944|GO:0043408|GO:1900006|GO:0050679|GO:0031988|GO:0010862|GO:0003323|GO:0042981|GO:0005575|GO:0030509|GO:0005160|GO:0005125|GO:0001501|GO:0001503|GO:0043569|GO:0070700|GO:2000065|GO:2000105|GO:0008083|GO:0040007|GO:0032348	55620460	chr6	55620401	-	hs|6p12.1	NM_021073	chr6:55620460-55620401	NM_021073	Hs.296648
A_23_P63343	2.69536	1.43048	2.69536	up	UTS2	urotensin 2	FALSE	Homo sapiens urotensin 2 (UTS2), transcript variant 1, mRNA [NM_021995]	10911	GO:0046005|GO:0045597|GO:0007268|GO:0048146|GO:0045776|GO:0045777|GO:0007204|GO:0005615|GO:0010763|GO:0006936|GO:0045909|GO:0046676|GO:0010459|GO:0001666|GO:0042493|GO:0005102|GO:0005576|GO:0010841|GO:0033574|GO:0003105|GO:0045766|GO:0032224|GO:0005179|GO:0032967|GO:0008217|GO:0035814|GO:0010460|GO:0035811	7907888	chr1	7907829	-	hs|1p36.23	NM_021995	chr1:7907888-7907829	NM_021995	Hs.715862
A_21_P0005463	2.78592	1.47815	2.78592	up	lnc-COX19-1	lnc-COX19-1:1	FALSE	LNCipedia lincRNA (lnc-COX19-1), lincRNA [lnc-COX19-1:1]			1019919	chr7	1019650	-	hs|7p22.3		chr7:1019919-1019650
A_33_P3369505	7.17665	2.84331	7.17665	up	MANEAL	mannosidase, endo-alpha-like	FALSE	Homo sapiens mannosidase, endo-alpha-like (MANEAL), transcript variant 1, mRNA [NM_001031740]	149175	GO:0016787|GO:0000139|GO:0008152|GO:0016021	38261510	chr1	38261451	+	hs|1p34.3	NM_001031740	chr1:38261451-38261510	NM_001031740	Hs.534562
A_33_P3214785	3.83105	1.93774	3.83105	up	LEPROT	leptin receptor overlapping transcript	FALSE	Homo sapiens cDNA FLJ37482 fis, clone BRAWH2013941. [AK094801]	54741	GO:0060400|GO:0005794|GO:0000139|GO:0005102|GO:0016021|GO:0046426|GO:0010008|GO:2000009|GO:0005768	65889034	chr1	65888975	+	hs|1p31.3	AK094801	chr1:65888975-65889034
A_23_P146217	2.89816	1.53514	2.89816	up	BAG4	BCL2-associated athanogene 4	FALSE	Homo sapiens BCL2-associated athanogene 4 (BAG4), transcript variant 1, mRNA [NM_004874]	9530	GO:0005515|GO:0051897|GO:0043066|GO:0005886|GO:2001145|GO:0051087|GO:0005634|GO:0072659|GO:0051291|GO:0005829|GO:0045785|GO:0035556|GO:0033138|GO:0010763|GO:0030838|GO:0071364|GO:0006457|GO:0090367|GO:0071356|GO:0051496|GO:0097178|GO:0005057	38068257	chr8	38068198	+	hs|8p11.23	NM_004874	chr8:38068198-38068257	NM_004874	Hs.194726
A_33_P3358789	4.92425	2.29991	4.92425	up			FALSE	ALU1_HUMAN (P39188) Alu subfamily J sequence contamination warning entry, partial (5%) [THC2558186]			22432811	chr16	22432752	-	hs|16p12.2		chr16:022432811-022432752
A_33_P3307457	7.87045	2.97645	7.87045	up	KRTAP9-8	keratin associated protein 9-8	FALSE	Homo sapiens keratin associated protein 9-8 (KRTAP9-8), mRNA [NM_031963]	83901	GO:0045095	39383904	chr17	39383845	+	hs|17q21.2	NM_031963	chr17:39383845-39383904	NM_031963	Hs.307011
A_21_P0000176	9.8992	3.30731	9.8992	up	CDH13	cadherin 13	FALSE	Homo sapiens cadherin 13 (CDH13), transcript variant 5, mRNA [NM_001220491]	1012	GO:0043005|GO:0008285|GO:0005886|GO:0030032|GO:0002040|GO:0007266|GO:0031225|GO:0005615|GO:0042803|GO:0050927|GO:0050850|GO:0016339|GO:0005737|GO:0030100|GO:0045944|GO:0051668|GO:0007156|GO:0070062|GO:0071813|GO:0045296|GO:0030335|GO:0034329|GO:0055100|GO:0005509|GO:0030169|GO:0048661|GO:0043616|GO:0045216|GO:0042058|GO:0007162|GO:0016601|GO:0055096|GO:0001938|GO:0043542|GO:0005901|GO:0005925|GO:…	83214553	chr16	83214494	+	hs|16q23.3	NM_001220491	chr16:83214494-83214553	NM_001220491	Hs.654386
A_33_P3341259	5.77301	2.52932	5.77301	up	LEAP2	liver expressed antimicrobial peptide 2	FALSE	liver expressed antimicrobial peptide 2 [Source:HGNC Symbol;Acc:HGNC:29571] [ENST00000483190]	116842	GO:0005576|GO:0042742	132209374	chr5	132209315	+	hs|5q31.1	AJ409065	chr5:132209315-132209374		Hs.337588
A_33_P3317225	4.41713	2.14311	4.41713	up	OR2L5	olfactory receptor, family 2, subfamily L, member 5	FALSE	Homo sapiens olfactory receptor, family 2, subfamily L, member 5 (OR2L5), mRNA [NM_001258284]	81466	GO:0050911|GO:0008150|GO:0003674|GO:0004984|GO:0007186|GO:0005886|GO:0004930|GO:0016021	248185840	chr1	248185781	+	hs|1q44	NM_001258284	chr1:248185781-248185840	NM_001258284	Hs.742583
A_33_P3411328	3.69763	1.8866	3.69763	up	LINC01136	long intergenic non-protein coding RNA 1136	FALSE	Homo sapiens long intergenic non-protein coding RNA 1136 (LINC01136), transcript variant 1, long non-coding RNA [NR_034151]	730227		203269703	chr1	203269644	-	hs|1q32.1	NR_034151	chr1:203269703-203269644	NR_034151	Hs.293928
A_21_P0005705	6.94878	2.79676	6.94878	up	lnc-CLVS1-3	lnc-CLVS1-3:1	FALSE	LNCipedia lincRNA (lnc-CLVS1-3), lincRNA [lnc-CLVS1-3:1]			62775170	chr8	62775111	+	hs|8q12.3		chr8:62775111-62775170
A_21_P0000633	16.939	4.08228	16.939	up	IGFBP7-AS1	IGFBP7 antisense RNA 1	FALSE	Homo sapiens IGFBP7 antisense RNA 1 (IGFBP7-AS1), long non-coding RNA [NR_034081]	255130		58071417	chr4	58071358	+	hs|4q12	NR_034081	chr4:58071358-58071417	NR_034081	Hs.691061
A_33_P3258777	16.6305	4.05576	16.6305	up			FALSE				2452085	chr4	2452026	+	hs|4p16.3	BC010180	chr4:2452026-2452085		Hs.443116
A_23_P422849	7.95424	2.99172	7.95424	up	FERD3L	Fer3-like bHLH transcription factor	FALSE	Homo sapiens Fer3-like bHLH transcription factor (FERD3L), mRNA [NM_152898]	222894	GO:0050767|GO:0033504|GO:0046983|GO:0005634|GO:0048468|GO:0045892|GO:0003677|GO:0006351	19184640	chr7	19184581	-	hs|7p21.1	NM_152898	chr7:19184640-19184581	NM_152898	Hs.592168
A_19_P00322992	4.84837	2.2775	4.84837	up			FALSE	MIR4435-1 host gene (non-protein coding) [Source:HGNC Symbol;Acc:HGNC:35163] [ENST00000371162]			111995469	chr2	111995410	-	hs|2q13	AK130707	chr2:111995469-111995410		Hs.652426
A_21_P0003167	28.2139	4.81833	28.2139	up	lnc-TPRA1-2	lnc-TPRA1-2:3	FALSE	LNCipedia lincRNA (lnc-TPRA1-2), lincRNA [lnc-TPRA1-2:3]			127104743	chr3	127095096	-	hs|3q21.3		chr3:127104743-127095096
A_33_P3366614	4.77062	2.25418	4.77062	up			FALSE				147021860	chr2	147021801	+	hs|2q22.3		chr2:147021801-147021860
A_23_P2967	-2.78523	-1.4778	2.78523	down	AP1G2	adaptor-related protein complex 1, gamma 2 subunit	FALSE	Homo sapiens adaptor-related protein complex 1, gamma 2 subunit (AP1G2), transcript variant 1, mRNA [NM_003917]	8906	GO:0030133|GO:0005515|GO:0005794|GO:0016020|GO:0030121|GO:0008565|GO:0005798|GO:0016032|GO:0016192|GO:0006886|GO:0010008	24029590	chr14	24029531	-	hs|14q11.2	NM_003917	chr14:24029590-24029531	NM_003917	Hs.343244
A_24_P130792	3.89463	1.96149	3.89463	up	NSUN4	NOP2/Sun domain family, member 4	FALSE	Homo sapiens NOP2/Sun domain family, member 4 (NSUN4), transcript variant 1, mRNA [NM_199044]	387338	GO:0005515|GO:0031167|GO:0042256|GO:0008168|GO:0070181|GO:0070131|GO:0005762	46810815	chr1	46810756	+	hs|1p33	NM_199044	chr1:46810756-46810815	NM_199044	Hs.163424
A_33_P3289386	-5.95034	-2.57297	5.95034	down			FALSE	Homo sapiens cDNA FLJ44638 fis, clone BRACE2027312. [AK126601]			102910040	chr13	102909981	-	hs|13q33.1	AK126601	chr13:102910040-102909981
A_23_P98580	-2.65742	-1.41002	2.65742	down	FADS2	fatty acid desaturase 2	FALSE	Homo sapiens fatty acid desaturase 2 (FADS2), transcript variant 1, mRNA [NM_004265]	9415	GO:0006636|GO:0016020|GO:0005506|GO:0005887|GO:0004768|GO:0005789|GO:0044281|GO:0036109|GO:0055114|GO:0043651|GO:0033559|GO:0020037	61634813	chr11	61634754	+	hs|11q12.2	NM_004265	chr11:61634754-61634813	NM_004265	Hs.502745
A_23_P94186	-3.36771	-1.75177	3.36771	down	LYPD2	LY6/PLAUR domain containing 2	FALSE	Homo sapiens LY6/PLAUR domain containing 2 (LYPD2), mRNA [NM_205545]	137797	GO:0005886|GO:0031225|GO:0070062	143832477	chr8	143831850	-	hs|8q24.3	NM_205545	chr8:143832477-143831850	NM_205545	Hs.441280
A_23_P27075	2.93434	1.55304	2.93434	up	GABARAP	GABA(A) receptor-associated protein	FALSE	Homo sapiens GABA(A) receptor-associated protein (GABARAP), mRNA [NM_007278]	11337	GO:0005515|GO:0008017|GO:0008625|GO:0048471|GO:0005886|GO:0007268|GO:0050811|GO:0006605|GO:0015629|GO:0005764|GO:0005829|GO:0061025|GO:0000045|GO:0005776|GO:0000422|GO:0005875|GO:0005930|GO:0005874|GO:0000421|GO:0048487|GO:0000226|GO:0000407|GO:0031410|GO:0044297|GO:0005790|GO:0000139|GO:0019898	7144673	chr17	7144192	-	hs|17p13.1	NM_007278	chr17:7144673-7144192	NM_007278	Hs.647421
A_23_P163235	3.9847	1.99447	3.9847	up	CKMT1A	creatine kinase, mitochondrial 1A	FALSE	Homo sapiens creatine kinase, mitochondrial 1A (CKMT1A), mRNA [NM_001015001]	548596	GO:0005739|GO:0004111|GO:0034641|GO:0016310|GO:0006600|GO:0005743|GO:0044281|GO:0005524|GO:0070062	43988463	chr15	43988289	+	hs|15q15.3	NM_001015001	chr15:43988289-43988463	NM_001015001	Hs.741420
A_33_P3285570	2.78309	1.47669	2.78309	up			FALSE	DA194689 BRAMY3 Homo sapiens cDNA clone BRAMY3019176 5', mRNA sequence [DA194689]			110460574	chr13	110460515	+	hs|13q34	DA194689	chr13:110460515-110460574		Hs.627988
A_33_P3336113	4.34917	2.12074	4.34917	up	TIGD3	tigger transposable element derived 3	FALSE	Homo sapiens tigger transposable element derived 3 (TIGD3), mRNA [NM_145719]	220359	GO:0005634|GO:0003677	65124673	chr11	65124614	+	hs|11q13.1	NM_145719	chr11:65124614-65124673	NM_145719	Hs.632121
A_21_P0012454	4.08091	2.02889	4.08091	up	PTPN11	protein tyrosine phosphatase, non-receptor type 11	FALSE	Homo sapiens protein tyrosine phosphatase, non-receptor type 11 (PTPN11), transcript variant 2, mRNA [NM_080601]	5781	GO:0005515|GO:0005158|GO:0019221|GO:0043560|GO:0050900|GO:0035335|GO:0060334|GO:0007507|GO:0048609|GO:0060337|GO:0060338|GO:0007173|GO:0007411|GO:0043274|GO:0046887|GO:0070374|GO:0048806|GO:0046676|GO:0060333|GO:0038127|GO:0048839|GO:0019904|GO:0043234|GO:0035855|GO:0045931|GO:0008543|GO:0007420|GO:0007229|GO:0005070|GO:0045087|GO:0006641|GO:0042445|GO:0000077|GO:0038095|GO:0008286|GO:0033629|GO:…	112910826	chr12	112910767	+	hs|12q24.13	NM_080601	chr12:112910767-112910826	NM_080601	Hs.506852
A_33_P3225882	5.14577	2.36339	5.14577	up	BET1L	Bet1 golgi vesicular membrane trafficking protein-like	FALSE	Homo sapiens Bet1 golgi vesicular membrane trafficking protein-like (BET1L), transcript variant 1, mRNA [NM_001098787]	51272	GO:0005484|GO:0030173|GO:0005794|GO:0016020|GO:0005795|GO:2000156|GO:0042147|GO:0031201|GO:0015031|GO:0005768	206013	chr11	205954	-	hs|11p15.5	NM_001098787	chr11:206013-205954	NM_001098787	Hs.414418
A_33_P3317253	3.02164	1.59533	3.02164	up	PTER	phosphotriesterase related	FALSE	Homo sapiens phosphotriesterase related (PTER), transcript variant 1, mRNA [NM_001001484]	9317	GO:0003674|GO:0030855|GO:0016788|GO:0009056|GO:0008270|GO:0070062	16555714	chr10	16555655	+	hs|10p13	NM_001001484	chr10:16555655-16555714	NM_001001484	Hs.745101
A_21_P0009390	7.2481	2.8576	7.2481	up	lnc-ABI3-1	lnc-ABI3-1:3	FALSE	LNCipedia lincRNA (lnc-ABI3-1), lincRNA [lnc-ABI3-1:3]			47316535	chr17	47316476	+	hs|17q21.32		chr17:47316476-47316535
A_33_P3341821	4.18287	2.06449	4.18287	up	FAM151A	family with sequence similarity 151, member A	FALSE	Homo sapiens family with sequence similarity 151, member A (FAM151A), mRNA [NM_176782]	338094	GO:0008150|GO:0003674|GO:0016020|GO:0016021|GO:0070062	55075562	chr1	55075503	-	hs|1p32.3	NM_176782	chr1:55075562-55075503	NM_176782	Hs.234786
A_33_P3878681	5.38314	2.42845	5.38314	up	LOC284825	uncharacterized LOC284825	FALSE	Homo sapiens uncharacterized LOC284825 (LOC284825), transcript variant 1, long non-coding RNA [NR_126010]	284825		29509898	chr21	29509839	+	hs|21q21.3	NR_126010	chr21:29509839-29509898	NR_126010	Hs.651964
A_33_P3356711	9.88042	3.30457	9.88042	up	ING3	inhibitor of growth family, member 3	FALSE	Homo sapiens inhibitor of growth family, member 3 (ING3), transcript variant 3, mRNA [NM_198267]	54556	GO:0006355|GO:0043065|GO:0005730|GO:0006325|GO:0005634|GO:0035064|GO:0000812|GO:0006351|GO:0005737|GO:0032777|GO:0043967|GO:0043968|GO:0035267|GO:0005654|GO:0008270|GO:0040008|GO:0004402	120596923	chr7	120596864	+	hs|7q31.31	NM_198267	chr7:120596864-120596923	NM_198267	Hs.489811
A_33_P3420013	5.17875	2.3726	5.17875	up			FALSE				131102087	chr3	131102028	-	hs|3q22.1		chr3:131102087-131102028
A_24_P643587	4.10785	2.03839	4.10785	up	ASB8	ankyrin repeat and SOCS box containing 8	FALSE	Homo sapiens ankyrin repeat and SOCS box containing 8 (ASB8), mRNA [NM_024095]	140461	GO:0035556|GO:0005737|GO:0016567	48542188	chr12	48542129	-	hs|12q13.11	NM_024095	chr12:48542188-48542129	NM_024095	Hs.432699
A_21_P0002026	6.80572	2.76675	6.80572	up	LOC101928196	uncharacterized LOC101928196	FALSE	PREDICTED: Homo sapiens uncharacterized LOC101928196 (LOC101928196), ncRNA [XR_244592]	101928196		19658040	chr2	19657981	-	hs|2p24.1	XR_244592	chr2:19658040-19657981	XR_244592	Hs.565600
A_23_P63096	7.95861	2.99252	7.95861	up	VHLL	von Hippel-Lindau tumor suppressor-like	FALSE	Homo sapiens von Hippel-Lindau tumor suppressor-like (VHLL), mRNA [NM_001004319]	391104		156268672	chr1	156268613	-	hs|1q22	NM_001004319	chr1:156268672-156268613	NM_001004319	Hs.532378
A_21_P0000853	13.2174	3.72437	13.2174	up	ELOVL2-AS1	ELOVL2 antisense RNA 1	FALSE	Homo sapiens ELOVL2 antisense RNA 1 (ELOVL2-AS1), transcript variant 1, long non-coding RNA [NR_038962]	100506409		11079246	chr6	11079187	+	hs|6p24.2	NR_038962	chr6:11079187-11079246	NR_038962	Hs.43818
A_21_P0008457	4.36726	2.12673	4.36726	up	lnc-MAP3K9-3	lnc-MAP3K9-3:5	FALSE	LNCipedia lincRNA (lnc-MAP3K9-3), lincRNA [lnc-MAP3K9-3:5]			71777509	chr14	71777450	-	hs|14q24.2		chr14:71777509-71777450
A_21_P0005910	16.5368	4.04761	16.5368	up	TMEM71	transmembrane protein 71	FALSE	transmembrane protein 71 [Source:HGNC Symbol;Acc:HGNC:26572] [ENST00000524079]	137835	GO:0016021	133699731	chr8	133697316	-	hs|8q24.22		chr8:133699731-133697316
A_19_P00321781	2.95913	1.56517	2.95913	up	LOC100506499	uncharacterized LOC100506499	FALSE	Homo sapiens cDNA clone IMAGE:5813017, partial cds. [BC067360]	100506499		50504986	chr14	50504927	-	hs|14q21.3	BC067360	chr14:50504986-50504927		Hs.732459
A_33_P3690224	-14.2999	-3.83793	14.2999	down	LOC283214	uncharacterized LOC283214	FALSE	Homo sapiens uncharacterized LOC283214 (LOC283214), long non-coding RNA [NR_046090]	283214		75469560	chr11	75469501	-	hs|11q13.5	NR_046090	chr11:75469560-75469501	NR_046090	Hs.591972
A_33_P3224891	-3.04225	-1.60514	3.04225	down	LOC729275	uncharacterized LOC729275	FALSE	Homo sapiens cDNA FLJ26048 fis, clone PRS02384. [AK129559]	729275		48432961	chrX	48432902	-	hs|Xp11.23	AK129559	chrX:48432961-48432902		Hs.301404
A_23_P151232	-3.54811	-1.82705	3.54811	down	TMEM132C	transmembrane protein 132C	FALSE	Homo sapiens transmembrane protein 132C (TMEM132C), mRNA [NM_001136103]	92293	GO:0008150|GO:0003674|GO:0016021|GO:0005575	129192047	chr12	129191988	+	hs|12q24.32	NM_001136103	chr12:129191988-129192047	NM_001136103	Hs.49599
A_21_P0009669	4.73087	2.24211	4.73087	up	lnc-ZNF682-1	lnc-ZNF682-1:1	FALSE	LNCipedia lincRNA (lnc-ZNF682-1), lincRNA [lnc-ZNF682-1:1]			20327937	chr19	20327878	-	hs|19p12		chr19:20327937-20327878
A_23_P330419	4.8985	2.29234	4.8985	up	ACPT	acid phosphatase, testicular	FALSE	Homo sapiens acid phosphatase, testicular (ACPT), mRNA [NM_033068]	93650	GO:0016311|GO:0003993|GO:0016021	51298087	chr19	51297824	+	hs|19q13.33	NM_033068	chr19:51297824-51298087	NM_033068	Hs.293394
A_21_P0010107	3.24804	1.69957	3.24804	up	lnc-GPCPD1-1	lnc-GPCPD1-1:5	FALSE	LNCipedia lincRNA (lnc-GPCPD1-1), lincRNA [lnc-GPCPD1-1:5]			5489968	chr20	5489909	-	hs|20p12.3		chr20:5489968-5489909
A_21_P0010392	4.31124	2.1081	4.31124	up	lnc-AC007663.1-5	lnc-AC007663.1-5:1	FALSE	LNCipedia lincRNA (lnc-AC007663.1-5), lincRNA [lnc-AC007663.1-5:1]			21864566	chr22	21864507	+	hs|22q11.21		chr22:21864507-21864566
A_33_P3396444	6.67981	2.73981	6.67981	up	PTGR1	prostaglandin reductase 1	FALSE	prostaglandin reductase 1 [Source:HGNC Symbol;Acc:HGNC:18429] [ENST00000374313]	22949	GO:0019369|GO:0019371|GO:0047522|GO:0009636|GO:0044281|GO:0006691|GO:0032440|GO:0036132|GO:0005737|GO:0008270|GO:2001300|GO:0055114|GO:0070062	114354706	chr9	114354647	-	hs|9q31.3	AK309450	chr9:114354706-114354647		Hs.584864
A_33_P3311245	6.97317	2.80182	6.97317	up	KRTAP19-7	keratin associated protein 19-7	FALSE	Homo sapiens keratin associated protein 19-7 (KRTAP19-7), mRNA [NM_181614]	337974	GO:0005882	31933476	chr21	31933417	-	hs|21q22.11	NM_181614	chr21:31933476-31933417	NM_181614	Hs.553696
A_33_P3301266	8.45265	3.0794	8.45265	up	BTNL8	butyrophilin-like 8	FALSE	Homo sapiens butyrophilin-like 8 (BTNL8), transcript variant 4, mRNA [NM_001159708]	79908	GO:0005515|GO:0016021|GO:0002376	180374740	chr5	180374681	+	hs|5q35.3	NM_001159708	chr5:180374681-180374740	NM_001159708	Hs.189109
A_21_P0002774	5.80567	2.53746	5.80567	up			FALSE				145675608	chr3	145675549	+	hs|3q24		chr3:145675549-145675608
A_21_P0001403	7.07076	2.82187	7.07076	up	lnc-CDC73-1	lnc-CDC73-1:2	FALSE	LNCipedia lincRNA (lnc-CDC73-1), lincRNA [lnc-CDC73-1:2]			193325103	chr1	193325044	+	hs|1q31.2		chr1:193325044-193325103
A_21_P0011230	6.56192	2.71412	6.56192	up			FALSE	transmembrane phosphoinositide 3-phosphatase and tensin homolog 2 pseudogene 2 [Source:HGNC Symbol;Acc:HGNC:38076] [ENST00000606973]			52793841	chr13	52793782	-	hs|13q14.3		chr13:52793841-52793782		Hs.678973
A_21_P0014086	6.12105	2.61378	6.12105	up	LOC100506317	uncharacterized LOC100506317	FALSE	PREDICTED: Homo sapiens uncharacterized LOC100506317 (LOC100506317), transcript variant X1, ncRNA [XR_108389]	100506317		9345628	chr2	9345569	-	hs|2p25.1	XR_108389	chr2:9345628-9345569	XR_108389	Hs.135772
A_32_P890614	4.5415	2.18317	4.5415	up	LOC100268168	uncharacterized LOC100268168	FALSE	Homo sapiens uncharacterized LOC100268168 (LOC100268168), transcript variant 1, long non-coding RNA [NR_026682]	100268168		172381849	chr5	172381790	-	hs|5q35.1	NR_026682	chr5:172381849-172381790	NR_026682	Hs.519766
A_23_P212655	4.38385	2.1322	4.38385	up	KLHL6	kelch-like family member 6	FALSE	Homo sapiens kelch-like family member 6 (KLHL6), mRNA [NM_130446]	89857	GO:0050853|GO:0002467	183205899	chr3	183205840	-	hs|3q27.1	NM_130446	chr3:183205899-183205840	NM_130446	Hs.659147
A_21_P0009461	4.90344	2.29379	4.90344	up	lnc-SEH1L-1	lnc-SEH1L-1:1	FALSE	LNCipedia lincRNA (lnc-SEH1L-1), lincRNA [lnc-SEH1L-1:1]			12892240	chr18	12892181	+	hs|18p11.21		chr18:12892181-12892240
A_23_P78248	11.6531	3.54264	11.6531	up	KRT23	keratin 23, type I	FALSE	Homo sapiens keratin 23, type I (KRT23), transcript variant 1, mRNA [NM_015515]	25984	GO:0005882|GO:0005198	39079021	chr17	39078962	-	hs|17q21.2	NM_015515	chr17:39079021-39078962	NM_015515	Hs.9029
A_21_P0004916	13.6617	3.77206	13.6617	up	lnc-PRDM1-2	lnc-PRDM1-2:1	FALSE	LNCipedia lincRNA (lnc-PRDM1-2), lincRNA [lnc-PRDM1-2:1]			106629165	chr6	106616940	+	hs|6q21		chr6:106616940-106629165
A_24_P743869	6.8047	2.76653	6.8047	up	BBIP1	BBSome interacting protein 1	FALSE	Homo sapiens BBSome interacting protein 1 (BBIP1), transcript variant 1, mRNA [NM_001195304]	92482	GO:0005515|GO:0042384|GO:0005929|GO:0034464|GO:0005737|GO:0006996|GO:0015031|GO:0005829	112659070	chr10	112659011	-	hs|10q25.2	NM_001195304	chr10:112659070-112659011	NM_001195304	Hs.232543
A_33_P3284734	-10.2133	-3.35238	10.2133	down	BEAN1	brain expressed, associated with NEDD4, 1	FALSE	Homo sapiens cDNA FLJ27243 fis, clone SYN08134. [AK130753]	146227	GO:0016021	66518706	chr16	66518647	-	hs|16q21	AK130753	chr16:66518706-66518647		Hs.97805
A_24_P322229	2.81542	1.49335	2.81542	up	RASL10B	RAS-like, family 10, member B	FALSE	Homo sapiens RAS-like, family 10, member B (RASL10B), mRNA [NM_033315]	91608	GO:0006184|GO:0005886|GO:0007264|GO:0090277|GO:0005525|GO:0003050	34069948	chr17	34069889	+	hs|17q12	NM_033315	chr17:34069889-34069948	NM_033315	Hs.744994
A_24_P35478	2.70524	1.43575	2.70524	up	PARD3	par-3 family cell polarity regulator	FALSE	Homo sapiens par-3 family cell polarity regulator (PARD3), transcript variant 1, mRNA [NM_019619]	56288	GO:0090162|GO:0044319|GO:0005515|GO:0030054|GO:0005886|GO:0022011|GO:0007409|GO:0007205|GO:0005829|GO:0051642|GO:0032970|GO:0005913|GO:0070830|GO:0005911|GO:0006612|GO:0005080|GO:0043025|GO:0007179|GO:0005938|GO:0031643|GO:0008356|GO:0003383|GO:0034329|GO:0019903|GO:0005819|GO:0005547|GO:0045177|GO:0005546|GO:0000226|GO:0032266|GO:0044295|GO:0045216|GO:0010801|GO:0012505|GO:0043234|GO:0033269|GO:…	34420439	chr10	34408658	-	hs|10p11.21	NM_019619	chr10:34420439-34408658	NM_019619	Hs.131489
A_21_P0014896	7.19419	2.84683	7.19419	up			FALSE	septin 7 pseudogene 9 [Source:EntrezGene;Acc:285961] [ENST00000540997]			224196887	chr1	224196828	+	hs|1q42.11	XR_159115	chr1:224196828-224196887	XR_159115	Hs.720838
A_21_P0014476	6.56921	2.71572	6.56921	up			FALSE	Homo sapiens mRNA; cDNA DKFZp686N05102 (from clone DKFZp686N05102). [BX647890]			48975098	chr3	48975039	+	hs|3p21.31	BX647890	chr3:48975039-48975098		Hs.662634
A_23_P314798	3.7905	1.92239	3.7905	up	DCST2	DC-STAMP domain containing 2	FALSE	Homo sapiens DC-STAMP domain containing 2 (DCST2), mRNA [NM_144622]	127579	GO:0016021	154999101	chr1	154999042	-	hs|1q21.3	NM_144622	chr1:154999101-154999042	NM_144622	Hs.591491
A_33_P3268686	4.7543	2.24923	4.7543	up	FBXW12	F-box and WD repeat domain containing 12	FALSE	Homo sapiens F-box and WD repeat domain containing 12 (FBXW12), transcript variant 1, mRNA [NM_207102]	285231		48419905	chr3	48419846	+	hs|3p21.31	NM_207102	chr3:48419846-48419905	NM_207102	Hs.288793
A_21_P0011946	8.88362	3.15115	8.88362	up	XLOC_l2_008200		FALSE	BROAD Institute lincRNA (XLOC_l2_008200), lincRNA [TCONS_l2_00014779]			111143849	chr2	111143790	-	hs|2q13		chr2:111143849-111143790
A_21_P0000467	4.95114	2.30776	4.95114	up			FALSE				38183893	chr17	38183834	+	hs|17q21.1		chr17:038183834-038183893
A_33_P3411291	4.8487	2.2776	4.8487	up	DGKE	diacylglycerol kinase, epsilon 64kDa	FALSE	Homo sapiens diacylglycerol kinase, epsilon 64kDa (DGKE), mRNA [NM_003647]	8526	GO:0005886|GO:0030168|GO:0008654|GO:0005524|GO:0046872|GO:0007205|GO:0035556|GO:0016310|GO:0005737|GO:0003951|GO:0016020|GO:0007596|GO:0004143|GO:0016021	54940923	chr17	54940864	+	hs|17q22	NM_003647	chr17:54940864-54940923	NM_003647	Hs.239514
A_32_P184168	6.68907	2.74181	6.68907	up	LOC441052	uncharacterized LOC441052	FALSE	PREDICTED: Homo sapiens uncharacterized LOC441052 (LOC441052), misc_RNA [XR_244755]	441052		172733382	chr4	172733323	-	hs|4q34.1	XR_244755	chr4:172733382-172733323	XR_244755	Hs.535012
A_21_P0001734	7.15575	2.8391	7.15575	up	LOC101928436	uncharacterized LOC101928436	FALSE	Homo sapiens uncharacterized LOC101928436 (LOC101928436), mRNA [NM_001286997]	101928436		103975659	chr1	103975600	-	hs|1p21.1	NM_001286997	chr1:103975659-103975600	NM_001286997	Hs.558999
A_33_P3348594	10.4654	3.38755	10.4654	up	OR5R1	olfactory receptor, family 5, subfamily R, member 1 (gene/pseudogene)	FALSE	Homo sapiens olfactory receptor, family 5, subfamily R, member 1 (gene/pseudogene) (OR5R1), mRNA [NM_001004744]	219479	GO:0050911|GO:0004984|GO:0007186|GO:0005886|GO:0004930|GO:0016021	56184820	chr11	56184761	-	hs|11q12.1	NM_001004744	chr11:56184820-56184761	NM_001004744	Hs.553630
A_21_P0006253	7.20556	2.84911	7.20556	up	lnc-PTPRD-3	lnc-PTPRD-3:1	FALSE	LNCipedia lincRNA (lnc-PTPRD-3), lincRNA [lnc-PTPRD-3:1]			11143939	chr9	11143880	-	hs|9p23		chr9:11143939-11143880
A_23_P12884	3.29537	1.72044	3.29537	up	GRK5	G protein-coupled receptor kinase 5	FALSE	Homo sapiens G protein-coupled receptor kinase 5 (GRK5), mRNA [NM_005308]	2869	GO:0005515|GO:0043066|GO:0031965|GO:0005886|GO:0038032|GO:0007217|GO:0006915|GO:0005634|GO:0005524|GO:0005737|GO:0046777|GO:0008277|GO:0004703|GO:0005543|GO:0004674|GO:0005080|GO:0005654|GO:0007188|GO:0016055|GO:0005925	121215023	chr10	121214967	+	hs|10q26.11	NM_005308	chr10:121214967-121215023	NM_005308	Hs.524625
A_19_P00320749	3.4121	1.77066	3.4121	up	PVT1	Pvt1 oncogene (non-protein coding)	FALSE	Homo sapiens Pvt1 oncogene (non-protein coding) (PVT1), long non-coding RNA [NR_003367]	5820		129082501	chr8	129082442	+	hs|8q24.21	NR_003367	chr8:129082442-129082501	NR_003367	Hs.133107
A_21_P0007973	12.5054	3.64448	12.5054	up			FALSE	long intergenic non-protein coding RNA 418 [Source:HGNC Symbol;Acc:HGNC:42752] [ENST00000444605]			19293004	chr13	19292945	-	hs|13q11		chr13:19293004-19292945
A_21_P0010478	2.66508	1.41418	2.66508	up	lnc-APOL3-2	lnc-APOL3-2:1	FALSE	LNCipedia lincRNA (lnc-APOL3-2), lincRNA [lnc-APOL3-2:1]			36517651	chr22	36517592	-	hs|22q12.3		chr22:36517651-36517592
A_33_P3289501	-9.51363	-3.25	9.51363	down			FALSE				33851188	chr6	33851132	+	hs|6p21.31		chr6:33851132-33851188
A_33_P3318668	2.87953	1.52583	2.87953	up	CYSRT1	cysteine-rich tail protein 1	FALSE	Homo sapiens cysteine-rich tail protein 1 (CYSRT1), mRNA [NM_199001]	375791	GO:0070062	140120762	chr9	140120703	+	hs|9q34.3	NM_199001	chr9:140120703-140120762	NM_199001	Hs.512469
A_32_P184518	2.47937	1.30997	2.47937	up	RPL21	ribosomal protein L21	FALSE	Homo sapiens ribosomal protein L21 (RPL21), mRNA [NM_000982]	6144	GO:0010467|GO:0003735|GO:0019083|GO:0003723|GO:0006614|GO:0019058|GO:0005730|GO:0006415|GO:0006412|GO:0006413|GO:0005829|GO:0006414|GO:0005737|GO:0000184|GO:0016020|GO:0016032|GO:0022625|GO:0044267	27830424	chr13	27830365	+	hs|13q12.2	NM_000982	chr13:27830365-27830424	NM_000982	Hs.381123
A_32_P65533	-4.7327	-2.24266	4.7327	down	ZC3H12D	zinc finger CCCH-type containing 12D	FALSE	Homo sapiens zinc finger CCCH-type containing 12D (ZC3H12D), mRNA [NM_207360]	340152	GO:0030308|GO:0005737|GO:0004519|GO:0090305|GO:0000932|GO:2000134|GO:0005634|GO:0046872	149771303	chr6	149771244	-	hs|6q25.1	NM_207360	chr6:149771303-149771244	NM_207360	Hs.632618
A_21_P0011450	-3.04232	-1.60517	3.04232	down			FALSE	ribosomal protein L23a pseudogene 82 [Source:HGNC Symbol;Acc:HGNC:33730] [ENST00000494075]			51227701	chr22	51227642	+	hs|22q13.33	XR_424749	chr22:51227642-51227701	XR_424749	Hs.406135
A_21_P0006207	7.31405	2.87067	7.31405	up	lnc-RAD23B-8	lnc-RAD23B-8:1	FALSE	LNCipedia lincRNA (lnc-RAD23B-8), lincRNA [lnc-RAD23B-8:1]			110382641	chr9	110382582	+	hs|9q31.2		chr9:110382582-110382641
A_33_P3412687	5.13708	2.36095	5.13708	up			FALSE
A_21_P0005688	6.60427	2.7234	6.60427	up	lnc-RP11-150O12.5.1-2	lnc-RP11-150O12.5.1-2:1	FALSE	LNCipedia lincRNA (lnc-RP11-150O12.5.1-2), lincRNA [lnc-RP11-150O12.5.1-2:1]			37440367	chr8	37440308	+	hs|8p11.23		chr8:37440308-37440367
A_21_P0006515	4.15384	2.05445	4.15384	up	LINC00629	long intergenic non-protein coding RNA 629	FALSE	Homo sapiens long intergenic non-protein coding RNA 629 (LINC00629), long non-coding RNA [NR_038998]	100506757		133693960	chrX	133693901	+	hs|Xq26.3	NR_038998	chrX:133693901-133693960	NR_038998	Hs.130961
A_23_P372660	4.53705	2.18175	4.53705	up	GAPVD1	GTPase activating protein and VPS9 domains 1	FALSE	Homo sapiens GTPase activating protein and VPS9 domains 1 (GAPVD1), transcript variant 4, mRNA [NM_015635]	26130	GO:0043547|GO:0032794|GO:0005085|GO:0007165|GO:0016020|GO:0051223|GO:0032318|GO:0006897|GO:0005829|GO:0005768|GO:0005096	128127001	chr9	128126942	+	hs|9q33.3	NM_015635	chr9:128126942-128127001	NM_015635	Hs.495134
A_33_P3242069	6.9897	2.80523	6.9897	up	LOC729159	UPF0607 protein ENSP00000381418-like	FALSE	Homo sapiens UPF0607 protein ENSP00000381418-like (LOC729159), mRNA [NM_001282301]	729159		60392506	chr16	60392447	-	hs|16q21	NM_001282301	chr16:60392506-60392447	NM_001282301
A_21_P0013835	10.9342	3.45078	10.9342	up	XLOC_l2_015830		FALSE	BROAD Institute lincRNA (XLOC_l2_015830), lincRNA [TCONS_l2_00030617]			135897160	chrX	135897101	-	hs|Xq26.3		chrX:135897160-135897101
A_24_P401174	5.45917	2.44868	5.45917	up	KIAA0556	KIAA0556	FALSE	Homo sapiens KIAA0556 (KIAA0556), mRNA [NM_015202]	23247	GO:0005886|GO:0005654|GO:0005634|GO:0005615	27720183	chr16	27720124	+	hs|16p12.1	NM_015202	chr16:27720124-27720183	NM_015202	Hs.460459
A_21_P0002080	3.34971	1.74403	3.34971	up			FALSE				104473496	chr2	104473437	-	hs|2q12.1		chr2:104473496-104473437
A_24_P240187	6.57559	2.71712	6.57559	up	LRRN1	leucine rich repeat neuronal 1	FALSE	Homo sapiens leucine rich repeat neuronal 1 (LRRN1), mRNA [NM_020873]	57633	GO:0016021	3888812	chr3	3888753	+	hs|3p26.2	NM_020873	chr3:3888753-3888812	NM_020873	Hs.163244
A_19_P00321687	9.89306	3.30642	9.89306	up	LINC01278	long intergenic non-protein coding RNA 1278	FALSE	Homo sapiens long intergenic non-protein coding RNA 1278 (LINC01278), long non-coding RNA [NR_015353]	92249		62780864	chrX	62780805	-	hs|Xq11.1	NR_015353	chrX:62780864-62780805	NR_015353	Hs.31532
A_24_P658413	8.07533	3.01352	8.07533	up	MUC12	mucin 12, cell surface associated	FALSE	Homo sapiens mucin 12, cell surface associated (MUC12), mRNA [NM_001164462]	10071	GO:0003674|GO:0006493|GO:0005887|GO:0005796|GO:0016266|GO:0044267|GO:0001558|GO:0043687	100647426	chr7	100647367	+	hs|7q22.1	NM_001164462	chr7:100647367-100647426	NM_001164462	Hs.489355
A_33_P3380587	7.75201	2.95457	7.75201	up	AGO1	argonaute RISC catalytic component 1	FALSE	Homo sapiens argonaute RISC catalytic component 1 (AGO1), mRNA [NM_012199]	26523	GO:0005515|GO:0010467|GO:0003723|GO:0016441|GO:0005829|GO:0010586|GO:0035068|GO:0005737|GO:0007219|GO:0007173|GO:0000932|GO:0045944|GO:0048011|GO:0048015|GO:0000956|GO:0004521|GO:0000978|GO:0006351|GO:0035278|GO:0035198|GO:0008543|GO:0030529|GO:0045087|GO:0005654|GO:0005844|GO:0038095	36386559	chr1	36386500	+	hs|1p34.3	NM_012199	chr1:36386500-36386559	NM_012199	Hs.22867
A_21_P0014786	11.3827	3.50877	11.3827	up	LOC100507663	uncharacterized LOC100507663	FALSE	Homo sapiens cDNA FLJ26385 fis, clone HRT07145. [AK129895]	100507663		31310130	chr10	31310071	-	hs|10p11.22	AK129895	chr10:31310130-31310071		Hs.663402
A_33_P3878964	10.69	3.41819	10.69	up	NAA25	N(alpha)-acetyltransferase 25, NatB auxiliary subunit	FALSE	Homo sapiens N(alpha)-acetyltransferase 25, NatB auxiliary subunit (NAA25), mRNA [NM_024953]	80018	GO:0005737|GO:0005794|GO:0005654	112465702	chr12	112465643	-	hs|12q24.13	NM_024953	chr12:112465702-112465643	NM_024953	Hs.530941
A_33_P3263319	7.65556	2.93651	7.65556	up			FALSE	immunoglobulin heavy constant gamma 1 (G1m marker) [Source:HGNC Symbol;Acc:HGNC:5525] [ENST00000611473]			106235653	chr14	106235594	-	hs|14q32.33	AY172958	chr14:106235653-106235594		Hs.510635
A_33_P3353330	7.01897	2.81126	7.01897	up	lnc-MTFP1-2	lnc-MTFP1-2:1	FALSE	Homo sapiens cDNA FLJ40828 fis, clone TRACH2011574. [AK098147]			30888791	chr22	30888732	+	hs|22q12.2	AK098147	chr22:30888732-30888791
A_33_P3209326	7.21533	2.85107	7.21533	up	lnc-MAB21L2-1	lnc-MAB21L2-1:1	FALSE	Homo sapiens cDNA FLJ39676 fis, clone SMINT2009832. [AK096995]			151502691	chr4	151502632	+	hs|4q31.3	AK096995	chr4:151502632-151502691		Hs.647978
A_21_P0013158	3.9371	1.97713	3.9371	up	LOC101928277	uncharacterized LOC101928277	FALSE	PREDICTED: Homo sapiens uncharacterized LOC101928277 (LOC101928277), ncRNA [XR_245602]	101928277		135027262	chr6	135027203	-	hs|6q23.2	XR_245602	chr6:135027262-135027203	XR_245602	Hs.639359
A_21_P0000458	4.25583	2.08944	4.25583	up	SNORD115-28	small nucleolar RNA, C/D box 115-28	FALSE	Homo sapiens small nucleolar RNA, C/D box 115-28 (SNORD115-28), small nucleolar RNA [NR_003497]	100036565		25467574	chr15	25467515	+	hs|15q11.2	NR_003497	chr15:25467515-25467574	NR_003497
A_33_P3616021	8.464	3.08134	8.464	up	LINC00163	long intergenic non-protein coding RNA 163	FALSE	Homo sapiens long intergenic non-protein coding RNA 163 (LINC00163), long non-coding RNA [NR_033840]	727699		46409881	chr21	46409822	-	hs|21q22.3	NR_033840	chr21:46409881-46409822	NR_033840	Hs.397403
A_21_P0004181	3.50668	1.81011	3.50668	up			FALSE				131515116	chr5	131515057	-	hs|5q31.1		chr5:131515116-131515057
A_33_P3380196	-5.55845	-2.47468	5.55845	down	AKAP9	A kinase (PRKA) anchor protein 9	FALSE	Homo sapiens A kinase (PRKA) anchor protein (yotiao) 9, mRNA (cDNA clone IMAGE:3914749), complete cds. [BC015533]	10142	GO:0005515|GO:0060306|GO:0007268|GO:0015459|GO:0007283|GO:0060307|GO:0086091|GO:0036064|GO:0005829|GO:0043231|GO:0033138|GO:0060009|GO:0000086|GO:0008076|GO:0006810|GO:0005856|GO:0000242|GO:0005813|GO:0006996|GO:0005794|GO:0005102|GO:0044325|GO:0007165|GO:0032947|GO:0000278|GO:0071320	91625334	chr7	91625275	+	hs|7q21.2	BC015533	chr7:91625275-91625334		Hs.651221
A_33_P3364498	2.88124	1.52669	2.88124	up			FALSE				68409003	chr9	68408944	-	hs|9q13		chr9:068409003-068408944
A_21_P0003966	-4.16712	-2.05905	4.16712	down	lnc-MTRR-2	lnc-MTRR-2:1	FALSE	LNCipedia lincRNA (lnc-MTRR-2), lincRNA [lnc-MTRR-2:1]			8052096	chr5	8052037	+	hs|5p15.31		chr5:8052037-8052096
A_32_P8925	-4.21197	-2.07449	4.21197	down	C1orf100	chromosome 1 open reading frame 100	FALSE	Homo sapiens chromosome 1 open reading frame 100 (C1orf100), transcript variant 1, mRNA [NM_001012970]	200159		244552305	chr1	244541935	+	hs|1q44	NM_001012970	chr1:244541935-244552305	NM_001012970	Hs.442703
A_33_P3250695	-3.79288	-1.92329	3.79288	down	PCDHA8	protocadherin alpha 8	FALSE	Homo sapiens protocadherin alpha 8 (PCDHA8), transcript variant 2, mRNA [NM_031856]	56140	GO:0005887|GO:0005509|GO:0007155|GO:0007156|GO:0007399	140223321	chr5	140223262	+	hs|5q31.3	NM_031856	chr5:140223262-140223321	NM_031856	Hs.199343
A_23_P63681	-5.38325	-2.42848	5.38325	down	IDE	insulin-degrading enzyme	FALSE	Homo sapiens insulin-degrading enzyme (IDE), transcript variant 1, mRNA [NM_004969]	3416	GO:0031597|GO:0005515|GO:0008286|GO:0043130|GO:0010992|GO:0005782|GO:0005886|GO:0006200|GO:0005634|GO:0010815|GO:0051291|GO:0005615|GO:0008340|GO:0042803|GO:0005829|GO:0005739|GO:0005737|GO:0001948|GO:0001540|GO:0051289|GO:0051603|GO:0006508|GO:0016032|GO:0051260|GO:0032461|GO:0043559|GO:0031626|GO:0016887|GO:0005777|GO:0042277|GO:0009986|GO:0005102|GO:0005524|GO:0050435|GO:0045861|GO:0042447|GO:…	94216145	chr10	94215371	-	hs|10q23.33	NM_004969	chr10:94216145-94215371	NM_004969	Hs.500546
A_21_P0007610	3.20265	1.67927	3.20265	up	lnc-RP11-511B23.3.1-1	lnc-RP11-511B23.3.1-1:2	FALSE	LNCipedia lincRNA (lnc-RP11-511B23.3.1-1), lincRNA [lnc-RP11-511B23.3.1-1:2]			93575919	chr12	93575860	+	hs|12q22		chr12:93575860-93575919
A_33_P3242965	4.93681	2.30358	4.93681	up	ATAD3C	ATPase family, AAA domain containing 3C	FALSE	Homo sapiens ATPase family, AAA domain containing 3C (ATAD3C), mRNA [NM_001039211]	219293	GO:0005524	1396296	chr1	1396237	+	hs|1p36.33	NM_001039211	chr1:1396237-1396296	NM_001039211	Hs.724767
A_32_P300427	5.21064	2.38146	5.21064	up	APCDD1L	adenomatosis polyposis coli down-regulated 1-like	FALSE	Homo sapiens adenomatosis polyposis coli down-regulated 1-like (APCDD1L), mRNA [NM_153360]	164284	GO:0016021	57034568	chr20	57034509	-	hs|20q13.32	NM_153360	chr20:57034568-57034509	NM_153360	Hs.119286
A_24_P51855	4.59133	2.19891	4.59133	up	DUSP7	dual specificity phosphatase 7	FALSE	Homo sapiens dual specificity phosphatase 7 (DUSP7), mRNA [NM_001947]	1849	GO:0005515|GO:0048011|GO:0038124|GO:0034142|GO:0038123|GO:0034134|GO:0002224|GO:0051403|GO:0035335|GO:0005829|GO:0000188|GO:0002756|GO:0045087|GO:0043407|GO:0002755|GO:0035666|GO:0034166|GO:0005654|GO:0034146|GO:0034138|GO:0034162|GO:0004725|GO:0017017	52089886	chr3	52088352	-	hs|3p21.2	NM_001947	chr3:52089886-52088352	NM_001947	Hs.591664
A_21_P0012010	6.82493	2.77081	6.82493	up	LOC284950	uncharacterized LOC284950	FALSE	Homo sapiens uncharacterized LOC284950 (LOC284950), long non-coding RNA [NR_038888]	284950		86051514	chr2	86051455	+	hs|2p11.2		chr2:86051455-86051514	NR_038888	Hs.570227
A_32_P191004	7.83371	2.9697	7.83371	up	ATAD2B	ATPase family, AAA domain containing 2B	FALSE	Homo sapiens ATPase family, AAA domain containing 2B (ATAD2B), transcript variant 1, mRNA [NM_017552]	54454	GO:0070577|GO:0005634|GO:0005524	23971968	chr2	23971909	-	hs|2p24.1	NM_017552	chr2:23971968-23971909	NM_017552	Hs.467862
A_23_P218793	6.07738	2.60345	6.07738	up	XPNPEP3	X-prolyl aminopeptidase (aminopeptidase P) 3, putative	FALSE	Homo sapiens X-prolyl aminopeptidase (aminopeptidase P) 3, putative (XPNPEP3), transcript variant 1, mRNA [NM_022098]	63929	GO:0005739|GO:0030145|GO:0016485|GO:0003094|GO:0004177|GO:0006508|GO:0008237|GO:0070062	41322828	chr22	41322769	+	hs|22q13.2	NM_022098	chr22:41322769-41322828	NM_022098	Hs.529163
A_33_P3293082	3.91032	1.96729	3.91032	up	LOC392364	nuclear pore associated protein 1 pseudogene	FALSE	Homo sapiens nuclear pore associated protein 1 pseudogene (LOC392364), non-coding RNA [NR_040117]	392364		90473045	chr9	90472986	-	hs|9q22.1	NR_040117	chr9:90473045-90472986	NR_040117	Hs.742401
A_21_P0008221	8.91207	3.15576	8.91207	up	lnc-TUBGCP3-5	lnc-TUBGCP3-5:1	FALSE	LNCipedia lincRNA (lnc-TUBGCP3-5), lincRNA [lnc-TUBGCP3-5:1]			112849730	chr13	112849455	-	hs|13q34		chr13:112849730-112849455
A_33_P3676515	8.86237	3.14769	8.86237	up	SSR4P1	signal sequence receptor, delta pseudogene 1	FALSE	Homo sapiens signal sequence receptor, delta pseudogene 1 (SSR4P1), non-coding RNA [NR_027292]	728039		46490932	chr21	46490873	-	hs|21q22.3		chr21:46490932-46490873	NR_027292	Hs.309203
A_23_P321034	9.77414	3.28897	9.77414	up	INADL	InaD-like (Drosophila)	FALSE	Homo sapiens InaD-like (Drosophila) (INADL), mRNA [NM_176877]	10207	GO:0035556|GO:0005515|GO:0043234|GO:0048471|GO:0016324|GO:0070830|GO:0005886|GO:0034329|GO:0005923|GO:0045216|GO:0070062	62628693	chr1	62628634	+	hs|1p31.3	NM_176877	chr1:62628634-62628693	NM_176877	Hs.478125
A_23_P70007	4.54582	2.18454	4.54582	up	HMMR	hyaluronan-mediated motility receptor (RHAMM)	FALSE	Homo sapiens hyaluronan-mediated motility receptor (RHAMM) (HMMR), transcript variant 2, mRNA [NM_012484]	3161	GO:0005737|GO:0016020|GO:0009986|GO:0005886|GO:0005540|GO:0005975|GO:0009405|GO:0030212|GO:0044281|GO:0030214|GO:0030203	162918896	chr5	162918837	+	hs|5q34	NM_012484	chr5:162918837-162918896	NM_012484	Hs.740467
A_21_P0001107	12.6344	3.65929	12.6344	up	lnc-ID3-4	lnc-ID3-4:1	FALSE	LNCipedia lincRNA (lnc-ID3-4), lincRNA [lnc-ID3-4:1]			23940573	chr1	23940514	-	hs|1p36.11		chr1:23940573-23940514
A_21_P0008719	6.77351	2.7599	6.77351	up	lnc-GJD2-1	lnc-GJD2-1:1	FALSE	LNCipedia lincRNA (lnc-GJD2-1), lincRNA [lnc-GJD2-1:1]			34967615	chr15	34967556	-	hs|15q14		chr15:34967615-34967556
A_23_P41241	7.09425	2.82665	7.09425	up	TGM4	transglutaminase 4	FALSE	Homo sapiens transglutaminase 4 (TGM4), mRNA [NM_003241]	7047	GO:0031012|GO:0005737|GO:0018149|GO:0005794|GO:0003810|GO:0046872|GO:0070062|GO:0042628	44955209	chr3	44955150	+	hs|3p21.31	NM_003241	chr3:44955150-44955209	NM_003241	Hs.438265
A_21_P0000165	5.32746	2.41345	5.32746	up	THEG5	testis highly expressed protein 5	FALSE	Homo sapiens testis highly expressed protein 5 (THEG5), transcript variant 4, mRNA [NM_001278577]	100507527		32083900	chr19	32083841	+	hs|19q12	NM_001278577	chr19:32083841-32083900	NM_001278577	Hs.723805
A_19_P00319108	6.72042	2.74855	6.72042	up	LOC401320	uncharacterized LOC401320	FALSE	Homo sapiens uncharacterized LOC401320 (LOC401320), long non-coding RNA [NR_038889]	401320		30601736	chr7	30601677	-	hs|7p14.3	NR_038889	chr7:30601736-30601677	NR_038889	Hs.561708
A_33_P3615955	3.76138	1.91126	3.76138	up			FALSE
A_33_P3330074	12.4852	3.64215	12.4852	up	TRPC2	transient receptor potential cation channel, subfamily C, member 2, pseudogene	FALSE	transient receptor potential cation channel, subfamily C, member 2, pseudogene [Source:HGNC Symbol;Acc:HGNC:12334] [ENST00000451043]	7221		3647716	chr11	3647657	+	hs|11p15.4		chr11:3647657-3647716		Hs.690732
A_33_P3411414	3.04791	1.60782	3.04791	up	FAM156B	family with sequence similarity 156, member B	FALSE	Homo sapiens family with sequence similarity 156, member B (FAM156B), mRNA [NM_001099684]	727866	GO:0035064|GO:0016021|GO:0005635	52936632	chrX	52936573	+	hs|Xp11.22	NM_001099684	chrX:52936573-52936632	NM_001099684	Hs.6451
A_21_P0005658	3.19346	1.67512	3.19346	up			FALSE				129835761	chr3	129835702	+	hs|3q22.1		chr3:129835702-129835761
A_24_P254084	-4.41276	-2.14168	4.41276	down	ZNF69	zinc finger protein 69	FALSE	Homo sapiens zinc finger protein 69 (ZNF69), mRNA [NM_021915]	7620	GO:0006355|GO:0005634|GO:0003677|GO:0046872|GO:0006351	12024660	chr19	12024601	+	hs|19p13.2	NM_021915	chr19:12024601-12024660	NM_021915	Hs.661955
A_32_P332551	-4.01956	-2.00704	4.01956	down	FAM216B	family with sequence similarity 216, member B	FALSE	Homo sapiens family with sequence similarity 216, member B (FAM216B), mRNA [NM_182508]	144809		43364881	chr13	43364822	+	hs|13q14.11	NM_182508	chr13:43364822-43364881	NM_182508	Hs.16970
A_33_P3315982	-3.92618	-1.97313	3.92618	down	SCGB2B3P	secretoglobin, family 2B, member 3, pseudogene	FALSE	secretoglobin, family 2B, member 3, pseudogene [Source:HGNC Symbol;Acc:HGNC:31895] [ENST00000599388]	100130342		35136746	chr19	35136687	+	hs|19q13.11	BC114619	chr19:35136687-35136746		Hs.679909
A_23_P344481	-5.01971	-2.3276	5.01971	down	STOX1	storkhead box 1	FALSE	Homo sapiens storkhead box 1 (STOX1), transcript variant 1, mRNA [NM_152709]	219736	GO:0005737|GO:0005730|GO:0005654|GO:0005634|GO:0003677	70652495	chr10	70652436	+	hs|10q22.1	NM_152709	chr10:70652436-70652495	NM_152709	Hs.37636
A_33_P3251421	2.84025	1.50602	2.84025	up	KRTAP21-1	keratin associated protein 21-1	FALSE	Homo sapiens keratin associated protein 21-1 (KRTAP21-1), mRNA [NM_181619]	337977	GO:0005882	32127516	chr21	32127457	-	hs|21q22.11	NM_181619	chr21:32127516-32127457	NM_181619	Hs.714690
A_21_P0003073	3.82055	1.93378	3.82055	up	lnc-VPS8-1	lnc-VPS8-1:1	FALSE	LNCipedia lincRNA (lnc-VPS8-1), lincRNA [lnc-VPS8-1:1]			184494198	chr3	184494139	+	hs|3q27.1		chr3:184494139-184494198
A_23_P213584	6.42744	2.68425	6.42744	up	HK3	hexokinase 3 (white cell)	FALSE	Homo sapiens hexokinase 3 (white cell) (HK3), mRNA [NM_002115]	3101	GO:0001678|GO:0005975|GO:0042562|GO:0019318|GO:0044281|GO:0004396|GO:0055085|GO:0005524|GO:0006096|GO:0005829|GO:0008645|GO:0005739|GO:0043234|GO:0004340|GO:0008865|GO:0015758|GO:0009405|GO:0046835|GO:0019899|GO:0019158|GO:0051156	176311064	chr5	176310836	-	hs|5q35.2	NM_002115	chr5:176311064-176310836	NM_002115	Hs.411695
A_33_P3360157	9.31383	3.21938	9.31383	up	OR5AS1	olfactory receptor, family 5, subfamily AS, member 1	FALSE	Homo sapiens olfactory receptor, family 5, subfamily AS, member 1 (OR5AS1), mRNA [NM_001001921]	219447	GO:0050911|GO:0004984|GO:0007186|GO:0005886|GO:0004930|GO:0016021	55798760	chr11	55798701	+	hs|11q12.1	NM_001001921	chr11:55798701-55798760	NM_001001921	Hs.553625
A_21_P0014838	5.87584	2.55479	5.87584	up			FALSE	Homo sapiens cDNA FLJ25969 fis, clone CBR02250. [AK098835]			145221618	chr2	145221559	-	hs|2q22.3	AK098835	chr2:145221618-145221559		Hs.34871
A_24_P236799	4.04647	2.01666	4.04647	up	RAB31	RAB31, member RAS oncogene family	FALSE	Homo sapiens RAB31, member RAS oncogene family (RAB31), mRNA [NM_006868]	11031	GO:0032869|GO:0005770|GO:0043001|GO:0003924|GO:0005525|GO:0032588|GO:0031623|GO:0045335|GO:0045055|GO:0030670|GO:0032482|GO:0019003|GO:0090382|GO:0005769	9862290	chr18	9862231	+	hs|18p11.22	NM_006868	chr18:9862231-9862290	NM_006868	Hs.744887
A_21_P0010980	2.79899	1.48491	2.79899	up	MALAT1	metastasis associated lung adenocarcinoma transcript 1 (non-protein coding)	FALSE	Homo sapiens metastasis associated lung adenocarcinoma transcript 1 (non-protein coding) (MALAT1), long non-coding RNA [NR_002819]	378938		65272705	chr11	65272646	+	hs|11q13.1	NR_002819	chr11:65272646-65272705	NR_002819	Hs.621695
A_21_P0012931	8.76821	3.13228	8.76821	up	XLOC_l2_012323		FALSE	BROAD Institute lincRNA (XLOC_l2_012323), lincRNA [TCONS_l2_00023262]			175574184	chr5	175574125	-	hs|5q35.2		chr5:175574184-175574125
A_23_P35256	5.33331	2.41503	5.33331	up			FALSE	polymerase (RNA) III (DNA directed) polypeptide C (62kD) [Source:HGNC Symbol;Acc:HGNC:30076] [ENST00000334163]			145594972	chr1	145594157	-	hs|1q21.1	XM_005272927	chr1:145594972-145594157	XM_005272927	Hs.591457
A_21_P0004721	5.62117	2.49087	5.62117	up	LOC101927888	uncharacterized LOC101927888	FALSE	PREDICTED: Homo sapiens uncharacterized LOC101927888 (LOC101927888), ncRNA [XR_241961]	101927888		4347053	chr6	4346994	-	hs|6p25.1	XR_241961	chr6:4347053-4346994	XR_241961	Hs.571139
A_23_P151851	4.35188	2.12164	4.35188	up	DUOX2	dual oxidase 2	FALSE	Homo sapiens dual oxidase 2 (DUOX2), mRNA [NM_014080]	50506	GO:0048839|GO:0042335|GO:0005509|GO:0019221|GO:0030282|GO:0030878|GO:0048855|GO:0009615|GO:0051591|GO:0009566|GO:0016324|GO:0004601|GO:0035264|GO:0042446|GO:0006590|GO:0016174|GO:0016021|GO:0042744|GO:0006979|GO:0070062|GO:0055114|GO:0020037	45385075	chr15	45385016	-	hs|15q21.1	NM_014080	chr15:45385075-45385016	NM_014080	Hs.71377
A_23_P146284	10.5795	3.4032	10.5795	up	SQLE	squalene epoxidase	FALSE	Homo sapiens squalene epoxidase (SQLE), mRNA [NM_003129]	6713	GO:0006695|GO:0006725|GO:0010033|GO:0050660|GO:0016126|GO:0005789|GO:0004506|GO:0044281|GO:0016021|GO:0055114	126034502	chr8	126034443	+	hs|8q24.13	NM_003129	chr8:126034443-126034502	NM_003129	Hs.71465
A_23_P39602	7.79501	2.96255	7.79501	up	NCOA1	nuclear receptor coactivator 1	FALSE	Homo sapiens nuclear receptor coactivator 1 (NCOA1), transcript variant 3, mRNA [NM_147233]	8648	GO:0005515|GO:0043005|GO:0000790|GO:0021987|GO:0060713|GO:0035257|GO:0042698|GO:0033142|GO:0050681|GO:0044281|GO:0032403|GO:0032870|GO:0046965|GO:0005737|GO:0030374|GO:0045944|GO:0046983|GO:2001038|GO:0032526|GO:0004871|GO:0045925|GO:0032355|GO:0044255|GO:0004402|GO:0000435|GO:0016922|GO:0001105|GO:0043065|GO:0003713|GO:0030331|GO:0021549|GO:0021854|GO:0006351|GO:0021766|GO:0047485|GO:0007595|GO:…	24980964	chr2	24980905	+	hs|2p23.3	NM_147233	chr2:24980905-24980964	NM_147233	Hs.596314
A_23_P15786	10.4451	3.38475	10.4451	up	KRT25	keratin 25, type I	FALSE	Homo sapiens keratin 25, type I (KRT25), mRNA [NM_181534]	147183	GO:0005882|GO:0003674|GO:0005737|GO:0045109|GO:0042633|GO:0005198|GO:0007568|GO:0070062|GO:0031069	38905541	chr17	38904611	-	hs|17q21.2	NM_181534	chr17:38905541-38904611	NM_181534	Hs.55412
A_33_P3346543	11.7311	3.55227	11.7311	up			FALSE				6747440	chr20	6747381	+	hs|20p12.3		chr20:006747381-006747440
A_33_P3382118	7.40979	2.88943	7.40979	up			FALSE				80533168	chr17	80533109	-	hs|17q25.3		chr17:080533168-080533109
A_21_P0014617	12.8406	3.68264	12.8406	up			FALSE	PREDICTED: Homo sapiens uncharacterized LOC100506219 (LOC100506219), misc_RNA [XR_133406]			135548469	chr5	135548410	+	hs|5q31.1	XR_133406	chr5:135548410-135548469		Hs.635054
A_23_P46871	3.52784	1.81879	3.52784	up	SLC29A3	solute carrier family 29 (equilibrative nucleoside transporter), member 3	FALSE	Homo sapiens solute carrier family 29 (equilibrative nucleoside transporter), member 3 (SLC29A3), transcript variant 1, mRNA [NM_018344]	55315	GO:0005337|GO:0031902|GO:0016021|GO:0005765|GO:0055085	73122681	chr10	73122622	+	hs|10q22.1	NM_018344	chr10:73122622-73122681	NM_018344	Hs.438419
A_33_P3303319	4.77798	2.2564	4.77798	up	LPPR5	lipid phosphate phosphatase-related protein type 5	FALSE	Homo sapiens lipid phosphate phosphatase-related protein type 5 (LPPR5), transcript variant 1, mRNA [NM_001037317]	163404	GO:0016787|GO:0008152|GO:0016021	99355931	chr1	99355872	-	hs|1p21.3	NM_001037317	chr1:99355931-99355872	NM_001037317	Hs.483948
A_33_P3382849	6.62941	2.72888	6.62941	up	ACR	acrosin	FALSE	Homo sapiens acrosin (ACR), mRNA [NM_001097]	49	GO:0005515|GO:0043159|GO:0004252|GO:0005507|GO:0005798|GO:0005576|GO:0005634|GO:0042806|GO:0048545|GO:0007339|GO:0003677|GO:0005537|GO:0007338|GO:0043234|GO:0004040|GO:0007190|GO:0002077|GO:0008144|GO:0008270|GO:0007341|GO:0007340|GO:0032504	51183281	chr22	51183222	+	hs|22q13.33	NM_001097	chr22:51183222-51183281	NM_001097	Hs.370870
A_33_P3226070	4.25203	2.08815	4.25203	up	lnc-CRIPAK-1	lnc-CRIPAK-1:1	FALSE	LNCipedia lincRNA (lnc-CRIPAK-1), lincRNA [lnc-CRIPAK-1:1]			1548955	chr4	1548896	+	hs|4p16.3	XM_006713937	chr4:1548896-1548955	XM_006713937
A_21_P0004619	5.15968	2.36728	5.15968	up	KIF25-AS1	KIF25 antisense RNA 1	FALSE	Homo sapiens KIF25 antisense RNA 1 (KIF25-AS1), long non-coding RNA [NR_103750]	100505879	GO:0008150|GO:0003674|GO:0005575	168394936	chr6	168394877	-	hs|6q27	NR_103750	chr6:168394936-168394877	NR_103750	Hs.225962
A_21_P0002525	7.70321	2.94546	7.70321	up	lnc-PDE1A-1	lnc-PDE1A-1:1	FALSE	LNCipedia lincRNA (lnc-PDE1A-1), lincRNA [lnc-PDE1A-1:1]			183537365	chr2	183537306	-	hs|2q32.1		chr2:183537365-183537306
A_23_P7835	6.73074	2.75077	6.73074	up	EPHA7	EPH receptor A7	FALSE	Homo sapiens EPH receptor A7 (EPHA7), transcript variant 1, mRNA [NM_004440]	2045	GO:0005515|GO:0031290|GO:0031594|GO:0005886|GO:0050730|GO:0030425|GO:0031952|GO:0005004|GO:0043525|GO:0007411|GO:0045211|GO:0043025|GO:0070372|GO:0022407|GO:0048013|GO:0050919|GO:0018108|GO:0005524|GO:0016310|GO:0045499|GO:0043281|GO:0046875|GO:0007420|GO:0005887|GO:0048755|GO:0004713|GO:0008046	93952057	chr6	93951998	-	hs|6q16.1	NM_004440	chr6:93952057-93951998	NM_004440	Hs.73962
A_19_P00809335	5.17373	2.37121	5.17373	up	C8orf46	chromosome 8 open reading frame 46	FALSE	chromosome 8 open reading frame 46 [Source:HGNC Symbol;Acc:HGNC:28498] [ENST00000498712]	254778		67386170	chr8	67386111	+	hs|8q13.1		chr8:67386111-67386170		Hs.734453
A_21_P0006470	-10.7588	-3.42745	10.7588	down	lnc-MAGEA12-1	lnc-MAGEA12-1:1	FALSE	LNCipedia lincRNA (lnc-MAGEA12-1), lincRNA [lnc-MAGEA12-1:1]			151889260	chrX	151889201	-	hs|Xq28		chrX:151889260-151889201
A_21_P0004602	-3.73958	-1.90288	3.73958	down	OSTM1-AS1	OSTM1 antisense RNA 1	FALSE	OSTM1 antisense RNA 1 [Source:HGNC Symbol;Acc:HGNC:43666] [ENST00000441184]	100287366		108479169	chr6	108479110	+	hs|6q21	XR_110208	chr6:108479110-108479169	XR_110208	Hs.221513
A_21_P0010996	-5.78105	-2.53133	5.78105	down	XLOC_l2_002469		FALSE	BROAD Institute lincRNA (XLOC_l2_002469), lincRNA [TCONS_l2_00004761]			112214061	chr11	112151427	+	hs|11q23.1		chr11:112151427-112214061
A_19_P00804120	-4.10693	-2.03806	4.10693	down			FALSE				41459003	chr13	41458944	+	hs|13q14.11		chr13:041458944-041459003
A_33_P3227174	4.3242	2.11243	4.3242	up			FALSE	Q87VD3_PSESM (Q87VD3) Pyruvate dehydrogenase complex, E2 component, dihydrolipoamide acetyltransferase, partial (5%) [THC2613637]			109673627	chr10	109673568	-	hs|10q25.1		chr10:109673627-109673568
A_21_P0002698	6.54613	2.71064	6.54613	up	LINC00691	long intergenic non-protein coding RNA 691	FALSE	Homo sapiens long intergenic non-protein coding RNA 691 (LINC00691), long non-coding RNA [NR_026834]	152024		24141587	chr3	24141528	-	hs|3p24.2	NR_026834	chr3:24141587-24141528	NR_026834	Hs.385606
A_32_P74955	4.32555	2.11288	4.32555	up	ARID2	AT rich interactive domain 2 (ARID, RFX-like)	FALSE	Homo sapiens AT rich interactive domain 2 (ARID, RFX-like) (ARID2), mRNA [NM_152641]	196528	GO:0005515|GO:0006355|GO:0005886|GO:0005654|GO:0006337|GO:0003677|GO:0046872|GO:0006351|GO:0016568	46301472	chr12	46301413	+	hs|12q12	NM_152641	chr12:46301413-46301472	NM_152641	Hs.317304
A_33_P3322283	14.7955	3.88708	14.7955	up	AZI2	5-azacytidine induced 2	FALSE	Homo sapiens 5-azacytidine induced 2 (AZI2), transcript variant 4, mRNA [NM_001271650]	64343	GO:0005515|GO:0042110|GO:0005737|GO:0007249|GO:0044565|GO:0032640|GO:0097028|GO:0032609|GO:0000278|GO:0032635|GO:0032607	28364145	chr3	28364086	-	hs|3p24.1	NM_001271650	chr3:28364145-28364086	NM_001271650	Hs.706676
A_21_P0000336	3.15316	1.6568	3.15316	up	SNORA54	small nucleolar RNA, H/ACA box 54	FALSE	Homo sapiens small nucleolar RNA, H/ACA box 54 (SNORA54), small nucleolar RNA [NR_002982]	677833		2985060	chr11	2985001	-	hs|11p15.4	NR_002982	chr11:2985060-2985001	NR_002982	Hs.689696
A_33_P3380252	5.41218	2.43621	5.41218	up			FALSE				110610936	chr3	110610877	-	hs|3q13.13		chr3:110610936-110610877
A_24_P358146	4.7444	2.24623	4.7444	up			FALSE				281458	chr16	281399	+	hs|16p13.3		chr16:281399-281458
A_33_P3423420	3.81086	1.93011	3.81086	up	ZNF750	zinc finger protein 750	FALSE	Homo sapiens zinc finger protein 750 (ZNF750), mRNA [NM_024702]	79755	GO:0001077|GO:0008544|GO:0045944|GO:0005730|GO:0005634|GO:0001046|GO:0046872|GO:0030154|GO:0006351|GO:0043231	80787421	chr17	80787362	-	hs|17q25.3	NM_024702	chr17:80787421-80787362	NM_024702	Hs.653124
A_24_P32692	4.77502	2.25551	4.77502	up	TRPM6	transient receptor potential cation channel, subfamily M, member 6	FALSE	Homo sapiens transient receptor potential cation channel, subfamily M, member 6 (TRPM6), transcript variant a, mRNA [NM_017662]	140803	GO:0005515|GO:0005262|GO:0005886|GO:0009636|GO:0031526|GO:0005524|GO:0055085|GO:0046872|GO:0016324|GO:0034220|GO:0004674|GO:0070588|GO:0006468|GO:0016021	77386642	chr9	77378015	-	hs|9q21.13	NM_017662	chr9:77386642-77378015	NM_017662	Hs.272225
A_23_P53588	7.76853	2.95764	7.76853	up	WNT5B	wingless-type MMTV integration site family, member 5B	FALSE	Homo sapiens wingless-type MMTV integration site family, member 5B (WNT5B), transcript variant 2, mRNA [NM_030775]	81029	GO:0030335|GO:0005886|GO:0009986|GO:0071300|GO:0070307|GO:0005796|GO:0005102|GO:0005578|GO:0005576|GO:0005615|GO:0005109|GO:0045165|GO:0002062|GO:0030182|GO:0042060|GO:0045600|GO:0045444|GO:0005788|GO:0016055|GO:0090090|GO:0070062	1755860	chr12	1755801	+	hs|12p13.33	NM_030775	chr12:1755801-1755860	NM_030775	Hs.306051
A_33_P3250895	9.01244	3.17192	9.01244	up	PSMB11	proteasome (prosome, macropain) subunit, beta type, 11	FALSE	Homo sapiens proteasome (prosome, macropain) subunit, beta type, 11 (PSMB11), mRNA [NM_001099780]	122706	GO:0000209|GO:0002474|GO:0010467|GO:0043066|GO:0005839|GO:0006521|GO:0090263|GO:0051437|GO:0042590|GO:0006915|GO:0042981|GO:0005634|GO:0044281|GO:0031145|GO:0051439|GO:0004298|GO:0005829|GO:0034641|GO:0002479|GO:0016032|GO:0000278|GO:0090090|GO:0006977	23512194	chr14	23512135	+	hs|14q11.2	NM_001099780	chr14:23512135-23512194	NM_001099780	Hs.508918
A_24_P215475	3.31798	1.73031	3.31798	up	ZNF10	zinc finger protein 10	FALSE	Homo sapiens zinc finger protein 10 (ZNF10), mRNA [NM_015394]	7556	GO:0005515|GO:0006355|GO:0005634|GO:0003677|GO:0046872|GO:0006351	133735588	chr12	133735529	+	hs|12q24.33	NM_015394	chr12:133735529-133735588	NM_015394	Hs.573983
A_23_P89587	4.35905	2.12401	4.35905	up	WNT9B	wingless-type MMTV integration site family, member 9B	FALSE	Homo sapiens wingless-type MMTV integration site family, member 9B (WNT9B), mRNA [NM_003396]	7484	GO:0001658|GO:0071300|GO:0007267|GO:0005615|GO:0048701|GO:0072181|GO:0072038|GO:0005109|GO:0030539|GO:0072174|GO:0030182|GO:0060021|GO:0032526|GO:0016055|GO:0060070|GO:0060071|GO:0009267|GO:0072046|GO:0009786|GO:0072044|GO:0005578|GO:0007275|GO:0005576|GO:0043085|GO:0001701|GO:0061303|GO:0045165|GO:0003339|GO:0061038|GO:0072003|GO:0001932|GO:0035150	44952688	chr17	44952629	+	hs|17q21.32	NM_003396	chr17:44952629-44952688	NM_003396	Hs.326420
A_19_P00804072	6.45684	2.69083	6.45684	up	RNF213	ring finger protein 213	FALSE	Homo sapiens ring finger protein 213 (RNF213), transcript variant 3, mRNA [NM_001256071]	57674	GO:0005737|GO:0004842|GO:0016567|GO:0016020|GO:0006200|GO:0016874|GO:0005730|GO:0008270|GO:0016887|GO:0051865	78306431	chr17	78306372	+	hs|17q25.3	NM_001256071	chr17:78306372-78306431	NM_001256071	Hs.740662
A_33_P3340762	11.8431	3.56598	11.8431	up	FAM230A	family with sequence similarity 230, member A	FALSE	PREDICTED: Homo sapiens family with sequence similarity 230, member A (FAM230A), mRNA [XM_006726832]	653203		20714787	chr22	20714728	+	hs|22q11.21	XM_006726832	chr22:20714728-20714787	XM_006726832	Hs.631667
A_21_P0008730	12.0447	3.59033	12.0447	up	lnc-EXD1-1	lnc-EXD1-1:1	FALSE	LNCipedia lincRNA (lnc-EXD1-1), lincRNA [lnc-EXD1-1:1]			41455433	chr15	41455374	-	hs|15q15.1		chr15:41455433-41455374
A_21_P0003151	9.79109	3.29147	9.79109	up	lnc-CBLB-7	lnc-CBLB-7:9	FALSE	LNCipedia lincRNA (lnc-CBLB-7), lincRNA [lnc-CBLB-7:9]			106639854	chr3	106631999	-	hs|3q13.12		chr3:106639854-106631999
A_33_P3244906	9.01279	3.17197	9.01279	up	VSX2	visual system homeobox 2	FALSE	Homo sapiens visual system homeobox 2 (VSX2), mRNA [NM_182894]	338917	GO:0043565|GO:0008284|GO:0005737|GO:0045165|GO:0008285|GO:0060040|GO:0045944|GO:0005634|GO:0007601|GO:0050896|GO:0006351	74729422	chr14	74729363	+	hs|14q24.3	NM_182894	chr14:74729363-74729422	NM_182894	Hs.449771
A_24_P141214	14.7179	3.8795	14.7179	up	STOM	stomatin	FALSE	Homo sapiens stomatin (STOM), transcript variant 2, mRNA [NM_198194]	2040	GO:0042470|GO:0005737|GO:0016020|GO:0005887|GO:0072562|GO:0051260|GO:0045121|GO:0005856|GO:0031982|GO:0005615|GO:0042803|GO:0070062	124101935	chr9	124101876	-	hs|9q33.2	NM_198194	chr9:124101935-124101876	NM_198194	Hs.253903
A_32_P138617	3.92029	1.97096	3.92029	up	KIAA2018	KIAA2018	FALSE	Homo sapiens KIAA2018 (KIAA2018), transcript variant 1, mRNA [NM_001009899]	205717	GO:0016020|GO:0008152|GO:0005509|GO:0004571|GO:0046983|GO:0005634|GO:0003677	113367573	chr3	113367514	-	hs|3q13.2	NM_001009899	chr3:113367573-113367514	NM_001009899	Hs.632570
A_21_P0003678	4.8788	2.28653	4.8788	up	lnc-SAP30-2	lnc-SAP30-2:2	FALSE	LNCipedia lincRNA (lnc-SAP30-2), lincRNA [lnc-SAP30-2:2]			174432710	chr4	174432651	+	hs|4q34.1		chr4:174432651-174432710
A_24_P361006	5.04757	2.33559	5.04757	up	NDUFA9	NADH dehydrogenase (ubiquinone) 1 alpha subcomplex, 9, 39kDa	FALSE	Homo sapiens NADH dehydrogenase (ubiquinone) 1 alpha subcomplex, 9, 39kDa (NDUFA9), mRNA [NM_005002]	4704	GO:0005515|GO:0050662|GO:0031966|GO:0005743|GO:0005634|GO:0044281|GO:0032403|GO:0003954|GO:0022904|GO:0005747|GO:0005759|GO:0006120|GO:0006814|GO:0008137|GO:0044237	4778950	chr12	4777675	+	hs|12p13.32	NM_005002	chr12:4777675-4778950	NM_005002	Hs.75227
A_21_P0005116	3.93821	1.97754	3.93821	up	LOC101928353	uncharacterized LOC101928353	FALSE	Homo sapiens uncharacterized LOC101928353 (LOC101928353), long non-coding RNA [NR_125857]	101928353		71109054	chr6	71108995	+	hs|6q13	NR_125857	chr6:71108995-71109054	NR_125857
A_21_P0005317	5.76252	2.5267	5.76252	up			FALSE	PREDICTED: Homo sapiens uncharacterized LOC101927473 (LOC101927473), ncRNA [XR_250237]			91010152	chr7	91010093	-	hs|7q21.13	XR_250237	chr7:91010152-91010093	XR_250237
A_24_P153853	7.94679	2.99037	7.94679	up	TRIM37	tripartite motif containing 37	FALSE	Homo sapiens tripartite motif containing 37 (TRIM37), transcript variant 2, mRNA [NM_001005207]	4591	GO:0005515|GO:0035518|GO:0005164|GO:0048471|GO:0004842|GO:0016235|GO:0016874|GO:0032088|GO:0000122|GO:0046600|GO:0042803|GO:0051865|GO:0005829|GO:0051091|GO:0005737|GO:0051092|GO:0035098|GO:0003682|GO:0070842|GO:0008270|GO:0031625|GO:0005777	57060141	chr17	57060082	-	hs|17q22	NM_001005207	chr17:57060141-57060082	NM_001005207	Hs.579079
A_33_P3265945	2.76538	1.46748	2.76538	up			FALSE	Homo sapiens cDNA FLJ26160 fis, clone ADG02164. [AK129671]			132279131	chr5	132279072	-	hs|5q31.1	AK129671	chr5:132279131-132279072
A_33_P3283992	3.74241	1.90397	3.74241	up	ZNF671	zinc finger protein 671	FALSE	Homo sapiens zinc finger protein 671 (ZNF671), mRNA [NM_024833]	79891	GO:0003712|GO:0006357|GO:0005634|GO:0003677|GO:0046872|GO:0006351	58232121	chr19	58232062	-	hs|19q13.43	NM_024833	chr19:58232121-58232062	NM_024833	Hs.180402
A_33_P3390349	3.18127	1.6696	3.18127	up	VAV2	vav 2 guanine nucleotide exchange factor	FALSE	Homo sapiens cDNA FLJ42277 fis, clone TLIVE2002338. [AK124271]	7410	GO:0010468|GO:0005515|GO:0005154|GO:0005886|GO:0007264|GO:0030032|GO:0046872|GO:0005829|GO:0005085|GO:0043552|GO:0007411|GO:0005089|GO:0051056|GO:0048010|GO:0048011|GO:0043065|GO:0048013|GO:0030168|GO:0001525|GO:0097190|GO:0007165|GO:0016477|GO:0030193|GO:0007596|GO:0032321|GO:0045087|GO:0038096|GO:0038095	136655250	chr9	136655191	+	hs|9q34.2	AK124271	chr9:136655191-136655250
A_24_P41042	4.0286	2.01028	4.0286	up	RITA1	RBPJ interacting and tubulin associated 1	FALSE	Homo sapiens RBPJ interacting and tubulin associated 1 (RITA1), transcript variant 1, mRNA [NM_032848]	84934	GO:0005515|GO:0045746|GO:0005813|GO:0005737|GO:0005794|GO:0015631|GO:0007219|GO:0005654|GO:0005634|GO:0000122|GO:0051168|GO:0022008	113629164	chr12	113624844	+	hs|12q24.13	NM_032848	chr12:113624844-113629164	NM_032848	Hs.524762
A_23_P51936	7.71768	2.94817	7.71768	up	TNFRSF9	tumor necrosis factor receptor superfamily, member 9	FALSE	Homo sapiens tumor necrosis factor receptor superfamily, member 9 (TNFRSF9), mRNA [NM_001561]	3604	GO:2001183|GO:0070207|GO:2001180|GO:0019955|GO:0008285|GO:0005887|GO:0006915|GO:0004872|GO:0005615|GO:0009897	7980782	chr1	7980723	-	hs|1p36.23	NM_001561	chr1:7980782-7980723	NM_001561	Hs.86447
A_21_P0010966	17.1232	4.09788	17.1232	up	XLOC_l2_002254		FALSE	BROAD Institute lincRNA (XLOC_l2_002254), lincRNA [TCONS_l2_00004426]			17662897	chr11	17662838	+	hs|11p15.1		chr11:17662838-17662897
A_21_P0013053	4.49477	2.16825	4.49477	up	XLOC_l2_012844		FALSE	BROAD Institute lincRNA (XLOC_l2_012844), lincRNA [TCONS_l2_00024560]			1489710	chr6	1489651	-	hs|6p25.3		chr6:1489710-1489651
A_21_P0006938	3.81246	1.93072	3.81246	up	LOC101927435	uncharacterized LOC101927435	FALSE	PREDICTED: Homo sapiens uncharacterized LOC101927435 (LOC101927435), transcript variant X1, ncRNA [XR_242762]	101927435		132102641	chr10	132102582	+	hs|10q26.3	XR_242762	chr10:132102582-132102641	XR_242762
A_33_P3370511	4.82987	2.27198	4.82987	up			FALSE	Q6UKZ5_WHEAT (Q6UKZ5) HMW glutenin subunit, partial (3%) [THC2631913]			66951260	chr9	66951201	-	hs|9q13	AK128128	chr9:66951260-66951201		Hs.637572
A_21_P0006804	5.48938	2.45664	5.48938	up	lnc-EBF3-5	lnc-EBF3-5:1	FALSE	yc99a04.s1 Soares infant brain 1NIB Homo sapiens cDNA clone IMAGE:24029 3', mRNA sequence [R37935]			132281401	chr10	132281342	-	hs|10q26.3		chr10:132281401-132281342		Hs.538282
A_33_P3749627	4.09475	2.03377	4.09475	up	KIAA0509	uncharacterized LOC57242	FALSE	Homo sapiens mRNA, chromosome 1 specific transcript KIAA0509. [AB007978]	57242		33466359	chr1	33466300	-	hs|1p35.1	AB007978	chr1:33466359-33466300		Hs.554381
A_21_P0001932	6.13235	2.61644	6.13235	up			FALSE	BX119135 Soares_total_fetus_Nb2HF8_9w Homo sapiens cDNA clone IMAGp998G211945, mRNA sequence [BX119135]			162951361	chr2	162951302	+	hs|2q24.2		chr2:162951302-162951361		Hs.132801
A_21_P0011703	4.73547	2.24351	4.73547	up	XLOC_l2_006789		FALSE	BROAD Institute lincRNA (XLOC_l2_006789), lincRNA [TCONS_l2_00012636]			51694184	chr19	51694125	+	hs|19q13.41		chr19:51694125-51694184
A_21_P0004244	4.54278	2.18358	4.54278	up	lnc-CCDC152-1	lnc-CCDC152-1:1	FALSE	LNCipedia lincRNA (lnc-CCDC152-1), lincRNA [lnc-CCDC152-1:1]			42924839	chr5	42924780	+	hs|5p12		chr5:42924780-42924839
A_21_P0004752	8.88672	3.15165	8.88672	up			FALSE				50564326	chr6	50562993	-	hs|6p12.3		chr6:50564326-50562993
A_19_P00318759	12.0032	3.58534	12.0032	up	APCDD1L-AS1	APCDD1L antisense RNA 1 (head to head)	FALSE	Homo sapiens APCDD1L antisense RNA 1 (head to head) (APCDD1L-AS1), long non-coding RNA [NR_034147]	149773		57122982	chr20	57122923	+	hs|20q13.32	NR_034147	chr20:57122923-57122982	NR_034147	Hs.729646
A_24_P158314	14.7751	3.88509	14.7751	up	GARNL3	GTPase activating Rap/RanGAP domain-like 3	FALSE	Homo sapiens GTPase activating Rap/RanGAP domain-like 3 (GARNL3), transcript variant 1, mRNA [NM_032293]	84253	GO:0043547|GO:0051056|GO:0005083|GO:0005096	130155406	chr9	130153032	+	hs|9q33.3	NM_032293	chr9:130153032-130155406	NM_032293	Hs.29304
A_33_P3222203	19.2653	4.26793	19.2653	up	OXER1	oxoeicosanoid (OXE) receptor 1	FALSE	Homo sapiens oxoeicosanoid (OXE) receptor 1 (OXER1), mRNA [NM_148962]	165140	GO:0007186|GO:0005886|GO:0004930|GO:0030817|GO:0050646|GO:0016021|GO:0050647|GO:0050648	42989702	chr2	42989643	-	hs|2p21	NM_148962	chr2:42989702-42989643	NM_148962	Hs.168439
A_21_P0009792	10.1858	3.34848	10.1858	up	EMP3	epithelial membrane protein 3	FALSE	epithelial membrane protein 3 [Source:HGNC Symbol;Acc:HGNC:3335] [ENST00000599704]	2014	GO:0005515|GO:0008219|GO:0008285|GO:0005886|GO:0032060|GO:0016049|GO:0016021	48825196	chr19	48825137	+	hs|19q13.33		chr19:48825137-48825196
A_21_P0005938	10.878	3.44334	10.878	up	lnc-RP11-32K4.2.1-2	lnc-RP11-32K4.2.1-2:2	FALSE	LNCipedia lincRNA (lnc-RP11-32K4.2.1-2), lincRNA [lnc-RP11-32K4.2.1-2:2]			64654714	chr8	64649782	+	hs|8q12.3		chr8:64649782-64654714
A_24_P177568	3.69718	1.88642	3.69718	up	ZNF431	zinc finger protein 431	FALSE	Homo sapiens zinc finger protein 431 (ZNF431), mRNA [NM_133473]	170959	GO:0003682|GO:0005634|GO:0001046|GO:0000122|GO:0046872|GO:0043433|GO:0030154|GO:0006351	21367905	chr19	21367846	+	hs|19p12	NM_133473	chr19:21367846-21367905	NM_133473	Hs.687547
A_32_P148745	3.45054	1.78682	3.45054	up	VWDE	von Willebrand factor D and EGF domains	FALSE	Homo sapiens von Willebrand factor D and EGF domains (VWDE), mRNA [NM_001135924]	221806	GO:0005576	12373186	chr7	12373127	-	hs|7p21.3	NM_001135924	chr7:12373186-12373127	NM_001135924	Hs.669526
A_33_P3358213	2.88265	1.52739	2.88265	up	PADI6	peptidyl arginine deiminase, type VI	FALSE	Homo sapiens peptidyl arginine deiminase, type VI (PADI6), mRNA [NM_207421]	353238	GO:0018101|GO:0043143|GO:0005737|GO:0007010|GO:0005509|GO:0005634|GO:0045111|GO:0004668|GO:0007028	17728195	chr1	17728136	+	hs|1p36.13	NM_207421	chr1:17728136-17728195	NM_207421	Hs.531598
A_33_P3412095	6.09545	2.60773	6.09545	up	PEX7	peroxisomal biogenesis factor 7	FALSE	Homo sapiens peroxisomal biogenesis factor 7 (PEX7), mRNA [NM_000288]	5191	GO:0001958|GO:0006635|GO:0005782|GO:0008611|GO:0005053|GO:0007031|GO:0019899|GO:0016558|GO:0001764|GO:0042803|GO:0005829|GO:0005777	137147606	chr6	137147547	+	hs|6q23.3	NM_000288	chr6:137147547-137147606	NM_000288	Hs.280932
A_21_P0008048	3.7067	1.89013	3.7067	up	lnc-NBEA-3	lnc-NBEA-3:1	FALSE	XM_805818 mucin-associated surface protein (MASP) {Trypanosoma cruzi strain CL Brener} (exp=-1; wgp=0; cg=0), partial (6%) [THC2674547]			35273146	chr13	35273087	+	hs|13q13.2		chr13:35273087-35273146
A_23_P58538	3.2136	1.68419	3.2136	up	EPB41L4A-AS1	EPB41L4A antisense RNA 1	FALSE	Homo sapiens EPB41L4A antisense RNA 1 (EPB41L4A-AS1), long non-coding RNA [NR_015370]	114915		111497948	chr5	111497889	+	hs|5q22.1	NR_015370	chr5:111497889-111497948	NR_015370	Hs.12082
A_33_P3366667	-3.46432	-1.79257	3.46432	down	EYA1	EYA transcriptional coactivator and phosphatase 1	FALSE	Homo sapiens EYA transcriptional coactivator and phosphatase 1 (EYA1), transcript variant EYA1C, mRNA [NM_000503]	2138	GO:0005515|GO:0001656|GO:0007389|GO:0001658|GO:0007605|GO:0003723|GO:0000132|GO:0035088|GO:0048704|GO:0005634|GO:0048752|GO:0045739|GO:0009653|GO:0046872|GO:0035335|GO:0006302|GO:0005737|GO:0045944|GO:0010212|GO:2001240|GO:0090103|GO:0072513|GO:0014706|GO:0042474|GO:0042473|GO:0004725|GO:0050679|GO:0045747|GO:0016576|GO:0016925|GO:0035909|GO:0048665|GO:0071600|GO:0006351|GO:0003151|GO:0060037|GO:…	72110532	chr8	72110473	-	hs|8q13.3	NM_000503	chr8:72110532-72110473	NM_000503	Hs.491997
A_23_P38723	-4.61104	-2.20509	4.61104	down	SMCHD1	structural maintenance of chromosomes flexible hinge domain containing 1	FALSE	Homo sapiens structural maintenance of chromosomes flexible hinge domain containing 1 (SMCHD1), mRNA [NM_015295]	23347	GO:0001740|GO:0051276|GO:0060821|GO:0005524	2802723	chr18	2802664	+	hs|18p11.32	NM_015295	chr18:2802664-2802723	NM_015295	Hs.8118
A_33_P3269428	5.2561	2.39399	5.2561	up			FALSE	C1q and tumor necrosis factor related protein 6 [Source:HGNC Symbol;Acc:HGNC:14343] [ENST00000470655]			37578842	chr22	37578783	-	hs|22q12.3	AK128125	chr22:37578842-37578783		Hs.22011
A_21_P0011722	2.78439	1.47736	2.78439	up	XLOC_l2_006926		FALSE	BROAD Institute lincRNA (XLOC_l2_006926), lincRNA [TCONS_l2_00012876]			13734855	chr19	13734796	-	hs|19p13.2		chr19:13734855-13734796		Hs.736864
A_23_P47484	4.19435	2.06845	4.19435	up	GLYATL2	glycine-N-acyltransferase-like 2	FALSE	Homo sapiens glycine-N-acyltransferase-like 2 (GLYATL2), mRNA [NM_145016]	219970	GO:0005739|GO:0005783|GO:0047961|GO:0008152	58602251	chr11	58602192	-	hs|11q12.1	NM_145016	chr11:58602251-58602192	NM_145016	Hs.254271
A_33_P3215422	10.6097	3.40732	10.6097	up	LYL1	lymphoblastic leukemia associated hematopoiesis regulator 1	FALSE	Homo sapiens lymphoblastic leukemia associated hematopoiesis regulator 1 (LYL1), mRNA [NM_005583]	4066	GO:0005515|GO:0006355|GO:0030183|GO:0046983|GO:0060216|GO:0005634|GO:0045893|GO:0003677|GO:0001955|GO:0006351	13211538	chr19	13211479	-	hs|19p13.2	NM_005583	chr19:13211538-13211479	NM_005583	Hs.46446
A_33_P3277890	6.05517	2.59817	6.05517	up			FALSE	WASH and IL9R antisense RNA 2 [Source:HGNC Symbol;Acc:HGNC:38609] [ENST00000527434]			75063	chr16	75004	+	hs|16p13.3		chr16:75004-75063
A_33_P3251209	11.7584	3.55563	11.7584	up			FALSE				49784534	chr13	49784475	-	hs|13q14.2		chr13:049784534-049784475
A_21_P0010678	4.24594	2.08609	4.24594	up	LOC101927504	uncharacterized LOC101927504	FALSE	PREDICTED: Homo sapiens uncharacterized LOC101927504 (LOC101927504), transcript variant X1, ncRNA [XR_247091]	101927504		230011379	chr1	230011320	-	hs|1q42.13	XR_247091	chr1:230011379-230011320	XR_247091	Hs.371750
A_23_P156180	4.48834	2.16618	4.48834	up	SLC22A4	solute carrier family 22 (organic cation/zwitterion transporter), member 4	FALSE	Homo sapiens solute carrier family 22 (organic cation/zwitterion transporter), member 4 (SLC22A4), mRNA [NM_003059]	6583	GO:0005515|GO:0007589|GO:0015695|GO:0005886|GO:0015491|GO:0015697|GO:0030165|GO:0055085|GO:0015651|GO:0005524|GO:0005739|GO:0016324|GO:0000166|GO:0005887|GO:0006641|GO:0008513|GO:0015879|GO:0006814|GO:0009437|GO:0015226|GO:0015293	131679529	chr5	131679470	+	hs|5q31.1	NM_003059	chr5:131679470-131679529	NM_003059	Hs.310591
A_33_P3314515	4.0515	2.01846	4.0515	up	NPHP3-AS1	NPHP3 antisense RNA 1	FALSE	Homo sapiens NPHP3 antisense RNA 1 (NPHP3-AS1), long non-coding RNA [NR_002811]	348808		132593019	chr3	132592960	+	hs|3q22.1	NR_002811	chr3:132592960-132593019	NR_002811	Hs.586111
A_23_P372096	3.9294	1.97431	3.9294	up	NOL4L	nucleolar protein 4-like	FALSE	nucleolar protein 4-like [Source:HGNC Symbol;Acc:HGNC:16106] [ENST00000326071]	140688	GO:0005737|GO:0005654	31052830	chr20	31052771	-	hs|20q11.21	AK097804	chr20:31052830-31052771		Hs.729596
A_24_P415624	3.72593	1.8976	3.72593	up	MLXIP	MLX interacting protein	FALSE	Homo sapiens MLX interacting protein (MLXIP), mRNA [NM_014938]	22877	GO:0003700|GO:0006357|GO:0046983|GO:1900402|GO:0005741|GO:0005634|GO:0003677|GO:0006351|GO:0006913	122618513	chr12	122618454	+	hs|12q24.31	NM_014938	chr12:122618454-122618513	NM_014938	Hs.721711
A_33_P3374907	3.4795	1.79888	3.4795	up			FALSE	MAP/microtubule affinity-regulating kinase 2 pseudogene 15 [Source:HGNC Symbol;Acc:HGNC:45119] [ENST00000432204]			85071462	chr10	85071403	-	hs|10q23.1		chr10:85071462-85071403
A_33_P3423959	4.78744	2.25926	4.78744	up	DBX2	developing brain homeobox 2	FALSE	Homo sapiens developing brain homeobox 2 (DBX2), mRNA [NM_001004329]	440097	GO:0043565|GO:0006355|GO:0005634	45408598	chr12	45408539	-	hs|12q12	NM_001004329	chr12:45408598-45408539	NM_001004329	Hs.302764
A_21_P0000426	13.0078	3.7013	13.0078	up	SNORD114-29	small nucleolar RNA, C/D box 114-29	FALSE	Homo sapiens small nucleolar RNA, C/D box 114-29 (SNORD114-29), small nucleolar RNA [NR_003222]	767610		101456496	chr14	101456437	+	hs|14q32.31	NR_003222	chr14:101456437-101456496	NR_003222
A_23_P151820	5.26092	2.39532	5.26092	up	RIN3	Ras and Rab interactor 3	FALSE	Homo sapiens Ras and Rab interactor 3 (RIN3), mRNA [NM_024832]	79890	GO:0005515|GO:0017112|GO:0007165|GO:0017137|GO:0032851|GO:0016023|GO:0031410|GO:0005769|GO:0006897|GO:0005096	93154841	chr14	93154782	+	hs|14q32.12	NM_024832	chr14:93154782-93154841	NM_024832	Hs.326822
A_33_P3238997	14.8875	3.89603	14.8875	up	AGFG1	ArfGAP with FG repeats 1	FALSE	Homo sapiens ArfGAP with FG repeats 1 (AGFG1), transcript variant 1, mRNA [NM_001135187]	3267	GO:0005515|GO:0001675|GO:0045109|GO:0007289|GO:0003723|GO:0007275|GO:0042995|GO:0003677|GO:0043231|GO:0043547|GO:0008060|GO:0006406|GO:0005643|GO:0032312|GO:0043025|GO:0016023|GO:0008270	228422278	chr2	228422219	+	hs|2q36.3	NM_001135187	chr2:228422219-228422278	NM_001135187	Hs.352962
A_23_P104594	14.7519	3.88283	14.7519	up	SCT	secretin	FALSE	Homo sapiens secretin (SCT), mRNA [NM_021920]	6343	GO:0097150|GO:0021542|GO:0043524|GO:0005179|GO:0008542|GO:0005576|GO:0030157|GO:0005575	626770	chr11	626711	-	hs|11p15.5	NM_021920	chr11:626770-626711	NM_021920	Hs.632324
A_21_P0003371	17.4788	4.12753	17.4788	up			FALSE				60041816	chr4	60041757	+	hs|4q13.1		chr4:60041757-60041816
A_33_P3272921	2.72589	1.44673	2.72589	up	ARID3A	AT rich interactive domain 3A (BRIGHT-like)	FALSE	Homo sapiens AT rich interactive domain 3A (BRIGHT-like) (ARID3A), mRNA [NM_005224]	1820	GO:0005515|GO:0005737|GO:0005794|GO:0000977|GO:0045944|GO:0003682|GO:0005730|GO:0045121|GO:0005654|GO:0001228|GO:0042803|GO:0006351	972726	chr19	972667	+	hs|19p13.3	NM_005224	chr19:972667-972726	NM_005224	Hs.501296
A_33_P3293778	10.435	3.38336	10.435	up	KRTAP10-4	keratin associated protein 10-4	FALSE	Homo sapiens keratin associated protein 10-4 (KRTAP10-4), mRNA [NM_198687]	386672	GO:0045095	45994987	chr21	45994928	+	hs|21q22.3	NM_198687	chr21:45994928-45994987	NM_198687	Hs.567901
A_33_P3262022	8.51738	3.09041	8.51738	up			FALSE				50273205	chr12	50273146	+	hs|12q13.12		chr12:050273146-050273205
A_21_P0002512	3.92346	1.97213	3.92346	up	lnc-MMADHC-1	lnc-MMADHC-1:2	FALSE	LNCipedia lincRNA (lnc-MMADHC-1), lincRNA [lnc-MMADHC-1:2]			150660077	chr2	150660018	-	hs|2q23.3		chr2:150660077-150660018
A_33_P3225418	5.88693	2.55751	5.88693	up	HCG9	HLA complex group 9 (non-protein coding)	FALSE	Homo sapiens HLA complex group 9 (non-protein coding) (HCG9), long non-coding RNA [NR_028032]	10255		29943280	chr6	29943221	+	hs|6p22.1	NR_028032	chr6:29943221-29943280	NR_028032	Hs.656251
A_33_P3295550	10.154	3.34398	10.154	up	TET1	tet methylcytosine dioxygenase 1	FALSE	Homo sapiens tet methylcytosine dioxygenase 1 (TET1), mRNA [NM_030625]	80312	GO:0010467|GO:0005506|GO:0035511|GO:0001826|GO:0005634|GO:0090310|GO:0006351|GO:0006493|GO:0045944|GO:0019827|GO:0043566|GO:0044030|GO:0080111|GO:0040029|GO:0008270|GO:0070579|GO:0016568	70332131	chr10	70332072	+	hs|10q21.3	NM_030625	chr10:70332072-70332131	NM_030625	Hs.567594
A_23_P70785	9.91162	3.30912	9.91162	up	AIM1	absent in melanoma 1	FALSE	Homo sapiens absent in melanoma 1 (AIM1), mRNA [NM_001624]	202	GO:0008150|GO:0003674|GO:0030246|GO:0005575	107017822	chr6	107017763	+	hs|6q21	NM_001624	chr6:107017763-107017822	NM_001624	Hs.744905
A_33_P3419875	4.09569	2.03411	4.09569	up			FALSE				14824279	chr9	14824220	-	hs|9p22.3		chr9:014824279-014824220
A_33_P3353767	3.31169	1.72757	3.31169	up	PLEKHD1	pleckstrin homology domain containing, family D (with coiled-coil domains) member 1	FALSE	Homo sapiens pleckstrin homology domain containing, family D (with coiled-coil domains) member 1 (PLEKHD1), mRNA [NM_001161498]	400224		69995040	chr14	69994981	+	hs|14q24.1	NM_001161498	chr14:69994981-69995040	NM_001161498	Hs.509796
A_24_P175187	5.4104	2.43574	5.4104	up	SAMD9	sterile alpha motif domain containing 9	FALSE	Homo sapiens sterile alpha motif domain containing 9 (SAMD9), transcript variant 1, mRNA [NM_017654]	54809	GO:0005515|GO:0005737|GO:0043231	92729841	chr7	92729782	-	hs|7q21.2	NM_017654	chr7:92729841-92729782	NM_017654	Hs.65641
A_33_P3406821	3.67546	1.87792	3.67546	up			FALSE				152388001	chrX	152387942	-	hs|Xq28		chrX:152388001-152387942
A_21_P0003796	3.71765	1.89439	3.71765	up	lnc-HMGB2-4	lnc-HMGB2-4:1	FALSE	LNCipedia lincRNA (lnc-HMGB2-4), lincRNA [lnc-HMGB2-4:1]			174048903	chr4	174048844	-	hs|4q34.1		chr4:174048903-174048844
A_23_P357185	2.89826	1.53519	2.89826	up	CHDH	choline dehydrogenase	FALSE	Homo sapiens choline dehydrogenase (CHDH), mRNA [NM_018397]	55349	GO:0050660|GO:0019285|GO:0005743|GO:0008812|GO:0055114	53851739	chr3	53851680	-	hs|3p21.1	NM_018397	chr3:53851739-53851680	NM_018397	Hs.126688
A_23_P107166	2.56913	1.36128	2.56913	up	ACBD4	acyl-CoA binding domain containing 4	FALSE	Homo sapiens acyl-CoA binding domain containing 4 (ACBD4), transcript variant 2, mRNA [NM_024722]	79777	GO:0000062|GO:0008289	43220985	chr17	43220926	+	hs|17q21.31	NM_024722	chr17:43220926-43220985	NM_024722	Hs.110298
A_21_P0010534	2.83815	1.50495	2.83815	up	lnc-CCDC146-1	lnc-CCDC146-1:2	FALSE	LNCipedia lincRNA (lnc-CCDC146-1), lincRNA [lnc-CCDC146-1:2]			76548453	chr7	76548395	+	hs|7q11.23		chr7:76548395-76548453
A_23_P67748	5.81634	2.54011	5.81634	up	RAB11B	RAB11B, member RAS oncogene family	FALSE	Homo sapiens RAB11B, member RAS oncogene family (RAB11B), mRNA [NM_004218]	9230	GO:0005515|GO:2001135|GO:0030054|GO:0003924|GO:0071468|GO:0006886|GO:2000008|GO:0032402|GO:0005739|GO:0045054|GO:0033572|GO:0045055|GO:0044070|GO:0001881|GO:0030670|GO:0035773|GO:0030672|GO:0032482|GO:0070062|GO:0090150|GO:0005525|GO:0008021|GO:0006184|GO:0045335|GO:0031489|GO:0019003|GO:0055037|GO:0055038	8468429	chr19	8467435	+	hs|19p13.2	NM_004218	chr19:8467435-8468429	NM_004218	Hs.626404
A_21_P0004552	3.15924	1.65958	3.15924	up	LINC01019	long intergenic non-protein coding RNA 1019	FALSE	Homo sapiens long intergenic non-protein coding RNA 1019 (LINC01019), long non-coding RNA [NR_033898]	285577		3422467	chr5	3422408	-	hs|5p15.33	NR_033898	chr5:3422467-3422408	NR_033898	Hs.582442
A_33_P3246513	5.85009	2.54846	5.85009	up	DIO3	deiodinase, iodothyronine, type III	FALSE	Homo sapiens deiodinase, iodothyronine, type III (DIO3), mRNA [NM_001362]	1735	GO:0005886|GO:0004800|GO:0044281|GO:0008150|GO:0034641|GO:0042446|GO:0006590|GO:0016021|GO:0040018|GO:0033798|GO:0010008|GO:0042404|GO:0055114	102028661	chr14	102028602	+	hs|14q32.31	NM_001362	chr14:102028602-102028661	NM_001362	Hs.49322
A_21_P0005071	8.48442	3.08482	8.48442	up	lnc-IPCEF1-1	lnc-IPCEF1-1:1	FALSE	LNCipedia lincRNA (lnc-IPCEF1-1), lincRNA [lnc-IPCEF1-1:1]			154682760	chr6	154679596	-	hs|6q25.2		chr6:154682760-154679596
A_33_P3246593	15.8548	3.98685	15.8548	up	NUGGC	nuclear GTPase, germinal center associated	FALSE	Homo sapiens nuclear GTPase, germinal center associated (NUGGC), mRNA [NM_001010906]	389643	GO:0016787|GO:0008152|GO:0005634|GO:0016446|GO:0005525|GO:0006974	27888841	chr8	27888782	-	hs|8p21.1	NM_001010906	chr8:27888841-27888782	NM_001010906	Hs.370129
A_33_P3226910	14.9159	3.89878	14.9159	up	GRK7	G protein-coupled receptor kinase 7	FALSE	Homo sapiens G protein-coupled receptor kinase 7 (GRK7), mRNA [NM_139209]	131890	GO:0007165|GO:0046777|GO:0004703|GO:0016020|GO:0038032|GO:0050254|GO:0007601|GO:0005524	141535892	chr3	141535833	+	hs|3q23	NM_139209	chr3:141535833-141535892	NM_139209	Hs.680654
A_21_P0012784	5.15713	2.36657	5.15713	up	GIMD1	GIMAP family P-loop NTPase domain containing 1	FALSE	Homo sapiens GIMAP family P-loop NTPase domain containing 1 (GIMD1), mRNA [NM_001195138]	100507096	GO:0005525	107288213	chr4	107279555	-	hs|4q24		chr4:107288213-107279555	NM_001195138	Hs.722750
A_33_P3394710	3.38114	1.75751	3.38114	up	SLC35A1	solute carrier family 35 (CMP-sialic acid transporter), member A1	FALSE	Homo sapiens solute carrier family 35 (CMP-sialic acid transporter), member A1 (SLC35A1), transcript variant 2, mRNA [NM_001168398]	10559	GO:0005794|GO:0005975|GO:0008643|GO:0055085|GO:0005456|GO:0015782|GO:0000139|GO:0005887|GO:0005351|GO:0006488|GO:0044267|GO:0006464|GO:0015992|GO:0018279|GO:0043687	88211024	chr6	88210965	+	hs|6q15	NM_001168398	chr6:88210965-88211024	NM_001168398	Hs.423163
A_23_P70409	2.6523	1.40724	2.6523	up	POLR1C	polymerase (RNA) I polypeptide C, 30kDa	FALSE	Homo sapiens polymerase (RNA) I polypeptide C, 30kDa (POLR1C), mRNA [NM_203290]	9533	GO:0010467|GO:0006386|GO:0006385|GO:0003899|GO:0006363|GO:0006362|GO:0006361|GO:0006360|GO:0003677|GO:0006383|GO:0005829|GO:0001056|GO:0005736|GO:0045814|GO:0045087|GO:0001054|GO:0046983|GO:0040029|GO:0005666|GO:0032481|GO:0005654	43488021	chr6	43487873	+	hs|6p21.1	NM_203290	chr6:43487873-43488021	NM_203290	Hs.743509
A_23_P63908	8.06048	3.01086	8.06048	up	TRUB1	TruB pseudouridine (psi) synthase family member 1	FALSE	Homo sapiens TruB pseudouridine (psi) synthase family member 1 (TRUB1), mRNA [NM_139169]	142940	GO:0009982|GO:0003723|GO:0001522|GO:0008033	116737367	chr10	116737308	+	hs|10q25.3	NM_139169	chr10:116737308-116737367	NM_139169	Hs.21187
A_21_P0012329	19.2869	4.26955	19.2869	up	XLOC_l2_009441		FALSE	BROAD Institute lincRNA (XLOC_l2_009441), lincRNA [TCONS_l2_00018296]			16193117	chr22	16193058	-	hs|22q11.1		chr22:16193117-16193058
A_23_P115519	13.2984	3.73318	13.2984	up	LCE3D	late cornified envelope 3D	FALSE	Homo sapiens late cornified envelope 3D (LCE3D), mRNA [NM_032563]	84648	GO:0031424	152552017	chr1	152551958	-	hs|1q21.3	NM_032563	chr1:152552017-152551958	NM_032563	Hs.244349
A_33_P3375358	7.91637	2.98484	7.91637	up	GPR31	G protein-coupled receptor 31	FALSE	Homo sapiens G protein-coupled receptor 31 (GPR31), mRNA [NM_005299]	2853	GO:0007186|GO:0005886|GO:0005887|GO:0004930	167570589	chr6	167570530	-	hs|6q27	NM_005299	chr6:167570589-167570530	NM_005299	Hs.248124
A_33_P3288329	6.10107	2.60906	6.10107	up	SORBS1	sorbin and SH3 domain containing 1	FALSE	Homo sapiens sorbin and SH3 domain containing 1 (SORBS1), transcript variant 8, mRNA [NM_001290294]	10580	GO:0005515|GO:0008092|GO:0008286|GO:0005886|GO:0005158|GO:0043149|GO:0005634|GO:0016363|GO:0005829|GO:0046889|GO:0005915|GO:0005737|GO:0005913|GO:0006936|GO:0015758|GO:0048041|GO:0046326|GO:0005899|GO:0005813|GO:0001725|GO:0032869|GO:0045725|GO:0019901|GO:0003779|GO:0009967|GO:0007160|GO:0005070|GO:0045121|GO:0005654|GO:0005924|GO:0005925|GO:0090004	97074875	chr10	97074816	-	hs|10q24.1	NM_001290294	chr10:97074875-97074816	NM_001290294	Hs.38621
A_33_P3267760	6.48725	2.69761	6.48725	up	BCOR	BCL6 corepressor	FALSE	BCL6 corepressor [Source:HGNC Symbol;Acc:HGNC:20893] [ENST00000378463]	54880	GO:0005515|GO:0031519|GO:0035518|GO:0000415|GO:0004842|GO:0044212|GO:0042826|GO:0003714|GO:0070171|GO:0005634|GO:0000122|GO:0030502|GO:0065001|GO:0006351|GO:0007507|GO:0031072|GO:0051572|GO:0042476|GO:0060021|GO:0045892|GO:0008134	39909128	chrX	39909069	-	hs|Xp11.4		chrX:39909128-39909069
A_24_P104407	12.2724	3.61734	12.2724	up	SYNM	synemin, intermediate filament protein	FALSE	Homo sapiens synemin, intermediate filament protein (SYNM), transcript variant A, mRNA [NM_145728]	23336	GO:0005882|GO:0005515|GO:0060053|GO:0016020|GO:0005912|GO:0045104|GO:0017166|GO:0043034|GO:0005200|GO:0008307|GO:0019215	99675439	chr15	99675380	+	hs|15q26.3	NM_145728	chr15:99675380-99675439	NM_145728	Hs.207106
A_23_P135226	8.62523	3.10856	8.62523	up	OR1N2	olfactory receptor, family 1, subfamily N, member 2	FALSE	Homo sapiens olfactory receptor, family 1, subfamily N, member 2 (OR1N2), mRNA [NM_001004457]	138882	GO:0050911|GO:0050907|GO:0004984|GO:0007186|GO:0005886|GO:0004930|GO:0016021|GO:0004888	125316340	chr9	125316281	+	hs|9q33.2	NM_001004457	chr9:125316281-125316340	NM_001004457	Hs.632682
A_33_P3393702	3.31452	1.7288	3.31452	up			FALSE				55966055	chr14	55965996	-	hs|14q22.3		chr14:055966055-055965996
A_21_P0014359	3.99649	1.99873	3.99649	up			FALSE	AGENCOURT_8842299 Lupski_sciatic_nerve Homo sapiens cDNA clone IMAGE:6204305 5', mRNA sequence [BQ934520]			25564987	chr17	25564928	-	hs|17q11.1	BQ934520	chr17:25564987-25564928		Hs.110470
A_33_P3325933	3.0763	1.62119	3.0763	up	PQBP1	polyglutamine binding protein 1	FALSE	Homo sapiens polyglutamine binding protein 1 (PQBP1), transcript variant 7, mRNA [NM_144495]	10084	GO:0006355|GO:0071598|GO:0010494|GO:0003713|GO:0005634|GO:0003677|GO:0006351|GO:0031175|GO:0048814|GO:0005737|GO:0016607|GO:0000380|GO:0043021|GO:0005654|GO:0043484	48755309	chrX	48755250	+	hs|Xp11.23	NM_144495	chrX:48755250-48755309	NM_144495	Hs.534384
A_23_P319549	-6.41437	-2.68131	6.41437	down	CFAP57	cilia and flagella associated protein 57	FALSE	Homo sapiens cilia and flagella associated protein 57 (CFAP57), transcript variant 1, mRNA [NM_152498]	149465		43675450	chr1	43672581	+	hs|1p34.2	NM_152498	chr1:43672581-43675450	NM_152498	Hs.527565
A_23_P34396	3.07442	1.62031	3.07442	up	RSRP1	arginine/serine-rich protein 1	FALSE	Homo sapiens arginine/serine-rich protein 1 (RSRP1), mRNA [NM_020317]	57035		25571746	chr1	25571687	-	hs|1p36.11	NM_020317	chr1:25571746-25571687	NM_020317	Hs.259412
A_33_P3351120	5.47972	2.4541	5.47972	up	TXNRD1	thioredoxin reductase 1	FALSE	Homo sapiens thioredoxin reductase 1 (TXNRD1), transcript variant 6, mRNA [NM_001261445]	7296	GO:0005515|GO:0015949|GO:0050660|GO:0005730|GO:0015035|GO:0009055|GO:0055086|GO:0044281|GO:0005829|GO:0007165|GO:0004791|GO:0005654|GO:0045454|GO:0000302|GO:0044255|GO:0070062|GO:0055114	104733008	chr12	104732949	+	hs|12q23.3	NM_001261445	chr12:104732949-104733008	NM_001261445	Hs.654922
A_23_P213014	-7.90615	-2.98298	7.90615	down	SLC2A9	solute carrier family 2 (facilitated glucose transporter), member 9	FALSE	Homo sapiens solute carrier family 2 (facilitated glucose transporter), member 9 (SLC2A9), transcript variant 2, mRNA [NM_001001290]	56606	GO:0016323|GO:0016324|GO:0015758|GO:0005886|GO:0005887|GO:0005351|GO:0016021|GO:0005635|GO:0046415|GO:0055085|GO:0005355|GO:0015992	9828161	chr4	9828102	-	hs|4p16.1	NM_001001290	chr4:9828161-9828102	NM_001001290	Hs.656895
A_23_P386973	4.18309	2.06457	4.18309	up	TFAP2D	transcription factor AP-2 delta (activating enhancer binding protein 2 delta)	FALSE	Homo sapiens transcription factor AP-2 delta (activating enhancer binding protein 2 delta) (TFAP2D), mRNA [NM_172238]	83741	GO:0005667|GO:0043524|GO:0000977|GO:0006366|GO:0006357|GO:0061379|GO:0045944|GO:0042127|GO:0000981|GO:0005634|GO:0048856	50740472	chr6	50740413	+	hs|6p12.3	NM_172238	chr6:50740413-50740472	NM_172238	Hs.434107
A_33_P3246022	3.93607	1.97676	3.93607	up			FALSE	SLIT-ROBO Rho GTPase activating protein 2 [Source:HGNC Symbol;Acc:HGNC:19751] [ENST00000624686]			143915054	chr1	143914995	+	hs|1q21.1	AK124556	chr1:143914995-143915054		Hs.729527
A_21_P0000708	8.82036	3.14084	8.82036	up	ADAM20P1	ADAM metallopeptidase domain 20 pseudogene 1	FALSE	Homo sapiens ADAM metallopeptidase domain 20 pseudogene 1 (ADAM20P1), non-coding RNA [NR_037933]	317760		70935715	chr14	70935656	-	hs|14q24.2	NR_037933	chr14:70935715-70935656	NR_037933	Hs.188369
A_33_P3224660	8.87656	3.15	8.87656	up	ABCD1	ATP-binding cassette, sub-family D (ALD), member 1	FALSE	Homo sapiens ATP-binding cassette, sub-family D (ALD), member 1 (ABCD1), mRNA [NM_000033]	215	GO:0005515|GO:0005215|GO:0048471|GO:0042626|GO:0044281|GO:0042803|GO:0005829|GO:0042802|GO:0015910|GO:0005739|GO:0005737|GO:0007031|GO:0015919|GO:0005779|GO:0016887|GO:0044255|GO:0005778|GO:0042760|GO:0005777|GO:0006635|GO:0005325|GO:0036109|GO:0055085|GO:0005524|GO:0043651|GO:0033559|GO:0016020|GO:0042758|GO:0033540|GO:0019899	153009012	chrX	153008953	+	hs|Xq28	NM_000033	chrX:153008953-153009012	NM_000033	Hs.159546
A_33_P3417081	10.7831	3.4307	10.7831	up	ABCA17P	ATP-binding cassette, sub-family A (ABC1), member 17, pseudogene	FALSE	Homo sapiens ATP-binding cassette, sub-family A (ABC1), member 17, pseudogene (ABCA17P), non-coding RNA [NR_003574]	650655		2429581	chr16	2429522	+	hs|16p13.3	NR_003574	chr16:2429522-2429581	NR_003574	Hs.376281
A_21_P0007944	10.3138	3.3665	10.3138	up	LINC00383	long intergenic non-protein coding RNA 383	FALSE	Homo sapiens long intergenic non-protein coding RNA 383 (LINC00383), long non-coding RNA [NR_125752]	103689913		69895491	chr13	69885484	+	hs|13q21.33		chr13:69885484-69895491	NR_125752	Hs.585628
A_21_P0006903	7.08622	2.82502	7.08622	up	lnc-BTRC-2	lnc-BTRC-2:1	FALSE	LNCipedia lincRNA (lnc-BTRC-2), lincRNA [lnc-BTRC-2:1]			103045026	chr10	103044967	+	hs|10q24.32		chr10:103044967-103045026
A_33_P3365441	4.59799	2.201	4.59799	up			FALSE	Q5VUE8_HUMAN (Q5VUE8) LIM homeobox 9 (Fragment), complete [THC2626490]			197887802	chr1	197887743	+	hs|1q31.3		chr1:197887743-197887802
A_23_P130743	3.40357	1.76705	3.40357	up	DKKL1	dickkopf-like 1	FALSE	Homo sapiens dickkopf-like 1 (DKKL1), transcript variant 1, mRNA [NM_014419]	27120	GO:0007165|GO:0045600|GO:0004871|GO:0009653|GO:0005615	49877990	chr19	49869100	+	hs|19q13.33	NM_014419	chr19:49869100-49877990	NM_014419	Hs.515855
A_21_P0006811	9.25193	3.20975	9.25193	up	lnc-PFKP-9	lnc-PFKP-9:1	FALSE	LNCipedia lincRNA (lnc-PFKP-9), lincRNA [lnc-PFKP-9:1]			2612606	chr10	2612547	+	hs|10p15.3		chr10:2612547-2612606
A_33_P3289845	16.5033	4.04468	16.5033	up	IGFL1	IGF-like family member 1	FALSE	Homo sapiens IGF-like family member 1 (IGFL1), mRNA [NM_198541]	374918	GO:0005515|GO:0005615	46733773	chr19	46733714	+	hs|19q13.32	NM_198541	chr19:46733714-46733773	NM_198541	Hs.546554
A_21_P0006007	24.0668	4.58897	24.0668	up	lnc-CLTA-1	lnc-CLTA-1:1	FALSE	LNCipedia lincRNA (lnc-CLTA-1), lincRNA [lnc-CLTA-1:1]			36315276	chr9	36315217	+	hs|9p13.2		chr9:36315217-36315276
A_23_P130531	2.83484	1.50327	2.83484	up	CDC37	cell division cycle 37	FALSE	Homo sapiens cell division cycle 37 (CDC37), mRNA [NM_007065]	11140	GO:0005515|GO:0051879|GO:0051087|GO:0050821|GO:0031435|GO:0032587|GO:0000079|GO:0006605|GO:0043422|GO:0005829|GO:0060334|GO:0043234|GO:0005737|GO:0060338|GO:0006457|GO:0031072|GO:0051082|GO:0019900|GO:0070062	10505963	chr19	10505904	-	hs|19p13.2	NM_007065	chr19:10505963-10505904	NM_007065	Hs.160958
A_32_P65628	12.6323	3.65904	12.6323	up	REG3G	regenerating islet-derived 3 gamma	FALSE	Homo sapiens regenerating islet-derived 3 gamma (REG3G), transcript variant 1, mRNA [NM_001008387]	130120	GO:0045617|GO:0010838|GO:0005737|GO:0050830|GO:0090303|GO:0002755|GO:0030246|GO:0005576|GO:0006953	79255395	chr2	79255336	+	hs|2p12	NM_001008387	chr2:79255336-79255395	NM_001008387	Hs.447084
A_33_P3216288	13.6619	3.77209	13.6619	up			FALSE	Homo sapiens cDNA, FLJ99064. [AK309023]			70589709	chr6	70589650	+	hs|6q13	AK309023	chr6:70589650-70589709		Hs.444842
A_23_P150198	9.77323	3.28884	9.77323	up	LOC440040	glutamate receptor, metabotropic 5 pseudogene	FALSE	Homo sapiens glutamate receptor, metabotropic 5 pseudogene (LOC440040), non-coding RNA [NR_027044]	440040		49831831	chr11	49831772	+	hs|11p11.12	NR_027044	chr11:49831772-49831831	NR_027044	Hs.655746
A_23_P40782	6.53953	2.70919	6.53953	up	COMMD2	COMM domain containing 2	FALSE	Homo sapiens COMM domain containing 2 (COMMD2), mRNA [NM_016094]	51122	GO:0005515	149469205	chr3	149468595	-	hs|3q25.1	NM_016094	chr3:149469205-149468595	NM_016094	Hs.432729
A_24_P19175	3.50328	1.80871	3.50328	up	ZNF358	zinc finger protein 358	FALSE	Homo sapiens zinc finger protein 358 (ZNF358), mRNA [NM_018083]	140467	GO:0006355|GO:0019827|GO:0021915|GO:0005634|GO:0035115|GO:0003677|GO:0046872|GO:0006351	7585273	chr19	7585214	+	hs|19p13.2	NM_018083	chr19:7585214-7585273	NM_018083	Hs.133475
A_23_P128641	4.39378	2.13546	4.39378	up	USPL1	ubiquitin specific peptidase like 1	FALSE	Homo sapiens ubiquitin specific peptidase like 1 (USPL1), mRNA [NM_005800]	10208	GO:0005515|GO:0043130|GO:0030576|GO:0032183|GO:0015030|GO:0016926|GO:0008283|GO:0006508|GO:0005615|GO:0070140	31233165	chr13	31233106	+	hs|13q12.3	NM_005800	chr13:31233106-31233165	NM_005800	Hs.533831
A_23_P334282	2.99026	1.58027	2.99026	up	BMP2K	BMP2 inducible kinase	FALSE	Homo sapiens BMP2 inducible kinase (BMP2K), transcript variant 2, mRNA [NM_017593]	55589	GO:0050790|GO:0030500|GO:0019208|GO:0004674|GO:0006468|GO:0005654|GO:0005524	79800265	chr4	79800206	+	hs|4q21.21	NM_017593	chr4:79800206-79800265	NM_017593	Hs.146551
A_33_P3321996	7.32589	2.873	7.32589	up	lnc-SDCCAG8-2	lnc-SDCCAG8-2:2	FALSE	DB053889 TESTI2 Homo sapiens cDNA clone TESTI2044585 5', mRNA sequence [DB053889]			243328087	chr1	243328028	+	hs|1q43	DB053889	chr1:243328028-243328087		Hs.652651
A_33_P3247331	11.8477	3.56653	11.8477	up	KCNQ1	potassium channel, voltage gated KQT-like subfamily Q, member 1	FALSE	potassium voltage-gated channel, KQT-like subfamily, member 1 [Source:HGNC Symbol;Acc:HGNC:6294] [ENST00000345015]	3784	GO:0005515|GO:0005251|GO:0034236|GO:0005516|GO:0034237|GO:0005886|GO:0007605|GO:0008016|GO:0060306|GO:0007268|GO:0016458|GO:0060307|GO:0086091|GO:0005764|GO:0060048|GO:0071435|GO:0016323|GO:0086008|GO:0060372|GO:0086089|GO:0060452|GO:0008076|GO:0005249|GO:0097110|GO:0071805|GO:0030659|GO:0086005|GO:0005770|GO:0035690|GO:0044325|GO:0071872|GO:0086013|GO:0006349|GO:0086014|GO:0086011|GO:0008157|GO:…	2542773	chr11	2542714	+	hs|11p15.5	AF003743	chr11:2542714-2542773		Hs.95162
A_21_P0005970	5.01174	2.32531	5.01174	up	lnc-RUNX1T1-4	lnc-RUNX1T1-4:4	FALSE	LNCipedia lincRNA (lnc-RUNX1T1-4), lincRNA [lnc-RUNX1T1-4:4]			93483989	chr8	93483930	-	hs|8q22.1		chr8:93483989-93483930
A_21_P0000658	2.6329	1.39666	2.6329	up	LOC100289230	uncharacterized LOC100289230	FALSE	Homo sapiens uncharacterized LOC100289230 (LOC100289230), long non-coding RNA [NR_036530]	100289230		98266698	chr5	98266639	+	hs|5q21.1	NR_036530	chr5:98266639-98266698	NR_036530	Hs.552095
A_21_P0010969	3.34527	1.74212	3.34527	up	XLOC_l2_002276		FALSE	BROAD Institute lincRNA (XLOC_l2_002276), lincRNA [TCONS_l2_00004468]			32522137	chr11	32522078	+	hs|11p13		chr11:32522078-32522137
A_23_P49674	3.58067	1.84023	3.58067	up	ARHGEF15	Rho guanine nucleotide exchange factor (GEF) 15	FALSE	Homo sapiens Rho guanine nucleotide exchange factor (GEF) 15 (ARHGEF15), transcript variant 1, mRNA [NM_173728]	22899	GO:0005515|GO:0050790|GO:0005737|GO:0032321|GO:0051496|GO:2000297|GO:0061299|GO:0005089|GO:0030425|GO:0005096	8225003	chr17	8224944	+	hs|17p13.1	NM_173728	chr17:8224944-8225003	NM_173728	Hs.443109
A_33_P3279880	-3.52001	-1.81558	3.52001	down	CYP4Z1	cytochrome P450, family 4, subfamily Z, polypeptide 1	FALSE	Homo sapiens cytochrome P450, family 4, subfamily Z, polypeptide 1 (CYP4Z1), mRNA [NM_178134]	199974	GO:0070330|GO:0005506|GO:0005789|GO:0016021|GO:0055114|GO:0020037	47583596	chr1	47583537	+	hs|1p33	NM_178134	chr1:47583537-47583596	NM_178134	Hs.176588
A_32_P70315	6.91064	2.78882	6.91064	up	TIMP4	TIMP metallopeptidase inhibitor 4	FALSE	Homo sapiens TIMP metallopeptidase inhibitor 4 (TIMP4), mRNA [NM_003256]	7079	GO:0051045|GO:0042493|GO:0005578|GO:0043434|GO:0042698|GO:0002020|GO:0007417|GO:0005615|GO:0030017|GO:0046872|GO:0048553|GO:0010951|GO:0008150|GO:0008191|GO:0032496|GO:0009725|GO:0034097	12194787	chr3	12194728	-	hs|3p25.2	NM_003256	chr3:12194787-12194728	NM_003256	Hs.591665
A_23_P86064	4.77894	2.25669	4.77894	up	HHIPL2	HHIP-like 2	FALSE	Homo sapiens HHIP-like 2 (HHIPL2), mRNA [NM_024746]	79802	GO:0048038|GO:0016901|GO:0005975|GO:0005576|GO:0055114	222696964	chr1	222696181	-	hs|1q41	NM_024746	chr1:222696964-222696181	NM_024746	Hs.665660
A_21_P0013991	5.11971	2.35606	5.11971	up			FALSE	Q5VT28_HUMAN (Q5VT28) Family with sequence similarity 27, member B (Family with sequence similarity 27, member A) (Family with sequence similarity 27, member C), complete [THC2506140]			67789755	chr9	67789696	+	hs|9q13		chr9:67789696-67789755
A_33_P3251876	6.139	2.618	6.139	up	IL18R1	interleukin 18 receptor 1	FALSE	Homo sapiens interleukin 18 receptor 1 (IL18R1), transcript variant 1, mRNA [NM_003855]	8809	GO:0005515|GO:0032729|GO:0042346|GO:0005886|GO:0042008|GO:0007165|GO:0006955|GO:0030101|GO:0045063|GO:0004908|GO:0004872|GO:0016021|GO:0035655	103013326	chr2	103013267	+	hs|2q12.1	NM_003855	chr2:103013267-103013326	NM_003855	Hs.469521
A_23_P130653	6.71605	2.74761	6.71605	up	RTBDN	retbindin	FALSE	Homo sapiens retbindin (RTBDN), transcript variant 2, mRNA [NM_031429]	83546	GO:0005576	12936357	chr19	12936298	-	hs|19p13.2	NM_031429	chr19:12936357-12936298	NM_031429	Hs.21162
A_21_P0004151	8.20752	3.03695	8.20752	up			FALSE	Q3X7A0_METFL (Q3X7A0) Transport system permease protein precursor, partial (6%) [THC2690553]			87989442	chr5	87989383	-	hs|5q14.3		chr5:87989442-87989383
A_23_P29965	10.5048	3.39297	10.5048	up	SMR3B	submaxillary gland androgen regulated protein 3B	FALSE	Homo sapiens submaxillary gland androgen regulated protein 3B (SMR3B), mRNA [NM_006685]	10879	GO:0008150|GO:0003674|GO:0005615|GO:0070062	71255881	chr4	71255822	+	hs|4q13.3	NM_006685	chr4:71255822-71255881	NM_006685	Hs.650650
A_23_P216434	14.6119	3.86907	14.6119	up	ECM2	extracellular matrix protein 2, female organ and adipocyte specific	FALSE	extracellular matrix protein 2, female organ and adipocyte specific [Source:HGNC Symbol;Acc:HGNC:3154] [ENST00000375540]	1842	GO:0005178|GO:0007160|GO:0030198|GO:0010811|GO:0005578|GO:0005614|GO:0008201|GO:0070052	95279820	chr9	95279761	-	hs|9q22.31	BC036806	chr9:95279820-95279761		Hs.117060
A_19_P00319698	6.39228	2.67633	6.39228	up			FALSE	KIAA1328 [Source:HGNC Symbol;Acc:HGNC:29248] [ENST00000601437]			34812077	chr18	34812018	+	hs|18q12.2	AK130479	chr18:34812018-34812077		Hs.586976
A_33_P3268224	4.10693	2.03806	4.10693	up	SPATA5	spermatogenesis associated 5	FALSE	Homo sapiens spermatogenesis associated 5 (SPATA5), mRNA [NM_145207]	166378	GO:0005739|GO:0005737|GO:0007275|GO:0007283|GO:0005524|GO:0030154	124240596	chr4	124240537	+	hs|4q28.1	NM_145207	chr4:124240537-124240596	NM_145207	Hs.709648
A_23_P138776	6.13764	2.61768	6.13764	up	ACP2	acid phosphatase 2, lysosomal	FALSE	Homo sapiens acid phosphatase 2, lysosomal (ACP2), transcript variant 1, mRNA [NM_001610]	53	GO:0001501|GO:0016020|GO:0016311|GO:0003993|GO:0016021|GO:0005765|GO:0007040|GO:0005764|GO:0070062|GO:0043202	47264448	chr11	47264389	-	hs|11p11.2	NM_001610	chr11:47264448-47264389	NM_001610	Hs.532492
A_33_P3342156	5.27628	2.39952	5.27628	up			FALSE	T cell receptor alpha variable 36/delta variable 7 [Source:HGNC Symbol;Acc:HGNC:12135] [ENST00000390463]			22695122	chr14	22695063	+	hs|14q11.2	AB305786	chr14:22695063-22695122		Hs.121492
A_33_P3245188	6.62774	2.72852	6.62774	up			FALSE	Homo sapiens cDNA clone IMAGE:3446232, **** WARNING: chimeric clone ****. [BC003386]			78883646	chr12	78883587	+	hs|12q21.2	BC003386	chr12:78883587-78883646
A_21_P0011264	8.52244	3.09127	8.52244	up	SRP54-AS1	SRP54 antisense RNA 1 (head to head)	FALSE	PREDICTED: Homo sapiens uncharacterized LOC100506157 (LOC100506157), transcript variant X4, ncRNA [XR_424491]	100506157		35433219	chr14	35433160	-	hs|14q13.2	XR_424491	chr14:35433219-35433160	XR_424491	Hs.172577
A_23_P140475	11.3755	3.50786	11.3755	up	NOX5	NADPH oxidase, EF-hand calcium binding domain 5	FALSE	Homo sapiens NADPH oxidase, EF-hand calcium binding domain 5 (NOX5), transcript variant 1, mRNA [NM_024505]	79400	GO:0050661|GO:0042554|GO:0005515|GO:0050663|GO:0005783|GO:0008283|GO:0050660|GO:0043012|GO:0005509|GO:0006915|GO:0001525|GO:0000910|GO:0016175|GO:0001935|GO:0015252|GO:0010155|GO:0016021|GO:2000379|GO:0055114|GO:0020037|GO:0015992	69349044	chr15	69348985	+	hs|15q23	NM_024505	chr15:69348985-69349044	NM_024505	Hs.657932
A_21_P0006628	20.6537	4.36833	20.6537	up	LOC101927419	uncharacterized LOC101927419	FALSE	Homo sapiens uncharacterized LOC101927419 (LOC101927419), long non-coding RNA [NR_120621]	101927419		103012921	chr10	103012862	-	hs|10q24.32	NR_120621	chr10:103012921-103012862	NR_120621	Hs.638503
A_24_P31003	9.30285	3.21767	9.30285	up	GFER	growth factor, augmenter of liver regeneration	FALSE	Homo sapiens growth factor, augmenter of liver regeneration (GFER), mRNA [NM_005262]	2671	GO:0005739|GO:0005515|GO:0005758|GO:0005737|GO:0016972|GO:0050660|GO:0006626|GO:0015035|GO:0005576|GO:0044267|GO:0008083|GO:0055114	2036744	chr16	2036685	+	hs|16p13.3	NM_005262	chr16:2036685-2036744	NM_005262	Hs.27184
A_33_P3359285	14.2424	3.83212	14.2424	up			FALSE				32566061	chr9	32566002	-	hs|9p21.1		chr9:032566061-032566002
A_33_P3712008	12.8307	3.68153	12.8307	up	DKFZp547J222	uncharacterized LOC84237	FALSE	Homo sapiens mRNA; cDNA DKFZp547J222 (from clone DKFZp547J222). [AL512720]	84237		15485716	chr4	15485657	+	hs|4p15.32	AL512720	chr4:15485657-15485716		Hs.679416
A_33_P3217364	12.4159	3.63412	12.4159	up	SPATA31A3	SPATA31 subfamily A, member 3	FALSE	Homo sapiens SPATA31 subfamily A, member 3 (SPATA31A3), mRNA [NM_001083124]	727830	GO:0016021|GO:0007283|GO:0030154	40705767	chr9	40705708	+	hs|9p13.1	NM_001083124	chr9:40705708-40705767	NM_001083124	Hs.632078
A_23_P435521	9.6907	3.2766	9.6907	up	TMEM106A	transmembrane protein 106A	FALSE	Homo sapiens transmembrane protein 106A (TMEM106A), transcript variant 2, mRNA [NM_145041]	113277	GO:0008150|GO:0003674|GO:0016021|GO:0070062	41370746	chr17	41370687	+	hs|17q21.31	NM_145041	chr17:41370687-41370746	NM_145041	Hs.536474
A_21_P0011529	5.10192	2.35104	5.10192	up	RPS6KB1	ribosomal protein S6 kinase, 70kDa, polypeptide 1	FALSE	Homo sapiens ribosomal protein S6 kinase, 70kDa, polypeptide 1 (RPS6KB1), transcript variant 3, mRNA [NM_001272043]	6198	GO:0005515|GO:0030054|GO:0009408|GO:0045202|GO:0007281|GO:0046324|GO:0014878|GO:0032496|GO:0031929|GO:0007616|GO:0009986|GO:0007568|GO:0009636|GO:0051384|GO:0045931|GO:0048633|GO:0043491|GO:0005654|GO:0008286|GO:2001237|GO:0043005|GO:0048471|GO:0045471|GO:0005634|GO:0005741|GO:0005829|GO:0014911|GO:0005739|GO:0000082|GO:0005737|GO:0033762|GO:0045948|GO:0043201|GO:0042277|GO:0043066|GO:0007584|GO:…	58011828	chr17	58011596	+	hs|17q23.1	NM_001272043	chr17:58011596-58011828	NM_001272043	Hs.463642
A_21_P0005831	2.71285	1.43981	2.71285	up	lnc-OPRK1-1	lnc-OPRK1-1:1	FALSE	LNCipedia lincRNA (lnc-OPRK1-1), lincRNA [lnc-OPRK1-1:1]			54190776	chr8	54190717	-	hs|8q11.23		chr8:54190776-54190717
A_19_P00320597	3.97598	1.99131	3.97598	up	LOC643733	caspase 4, apoptosis-related cysteine peptidase pseudogene	FALSE	Homo sapiens caspase 4, apoptosis-related cysteine peptidase pseudogene (LOC643733), transcript variant 2, non-coding RNA [NR_034079]	643733		104779686	chr11	104779627	-	hs|11q22.3	NR_034079	chr11:104779686-104779627	NR_034079	Hs.713751
A_33_P3310172	2.5409	1.34534	2.5409	up	DGKB	diacylglycerol kinase, beta 90kDa	FALSE	Homo sapiens diacylglycerol kinase, beta 90kDa (DGKB), transcript variant 2, mRNA [NM_145695]	1607	GO:0035556|GO:0016310|GO:0005737|GO:0003951|GO:0005886|GO:0007596|GO:0005509|GO:0004143|GO:0030168|GO:0005524|GO:0007205	14384986	chr7	14384927	-	hs|7p21.2	NM_145695	chr7:14384986-14384927	NM_145695	Hs.567255
A_19_P00807628	3.96315	1.98665	3.96315	up	FLJ46906	uncharacterized LOC441172	FALSE	Homo sapiens uncharacterized LOC441172 (FLJ46906), long non-coding RNA [NR_033896]	441172		139018129	chr6	139018070	+	hs|6q24.1	NR_033896	chr6:139018070-139018129	NR_033896	Hs.92290
A_21_P0014215	3.37384	1.75439	3.37384	up			FALSE	Q4HBG2_9DEIO (Q4HBG2) Beta-lactamase-like, partial (5%) [THC2582227]			128944242	chr8	128944183	+	hs|8q24.21		chr8:128944183-128944242
A_33_P3250887	6.34811	2.66633	6.34811	up	SYCE3	synaptonemal complex central element protein 3	FALSE	Homo sapiens synaptonemal complex central element protein 3 (SYCE3), mRNA [NM_001123225]	644186	GO:0043065|GO:0005694|GO:0005634|GO:0000801|GO:0007283|GO:0007130|GO:0051301|GO:0007131	50989724	chr22	50989665	-	hs|22q13.33	NM_001123225	chr22:50989724-50989665	NM_001123225	Hs.535660
A_33_P3308586	6.88861	2.78421	6.88861	up	DUXA	double homeobox A	FALSE	Homo sapiens double homeobox A (DUXA), mRNA [NM_001012729]	503835	GO:0006355|GO:0005634|GO:0003677|GO:0006351	57663153	chr19	57663094	-	hs|19q13.43	NM_001012729	chr19:57663153-57663094	NM_001012729	Hs.585857
A_21_P0013252	-4.60325	-2.20265	4.60325	down			FALSE				80819223	chr7	80817190	+	hs|7q21.11		chr7:80817190-80819223		Hs.303217
A_21_P0012625	-4.91658	-2.29765	4.91658	down	LOC101927849	uncharacterized LOC101927849	FALSE	Homo sapiens uncharacterized LOC101927849 (LOC101927849), long non-coding RNA [NR_125887]	101927849		150076686	chr4	150076627	+	hs|4q31.23		chr4:150076627-150076686	NR_125887	Hs.434595
A_19_P00321076	2.79176	1.48117	2.79176	up	PVT1	Pvt1 oncogene (non-protein coding)	FALSE	Homo sapiens Pvt1 oncogene (non-protein coding) (PVT1), long non-coding RNA [NR_003367]	5820		129108827	chr8	129108768	+	hs|8q24.21	NR_003367	chr8:129108768-129108827	NR_003367	Hs.133107
A_24_P210569	5.09929	2.3503	5.09929	up	SCG3	secretogranin III	FALSE	Homo sapiens secretogranin III (SCG3), transcript variant 1, mRNA [NM_013243]	29106	GO:0007596|GO:0002576|GO:0030168|GO:0005576|GO:0034774|GO:0030658	52012356	chr15	52012297	+	hs|15q21.2	NM_013243	chr15:52012297-52012356	NM_013243	Hs.232618
A_33_P3326627	7.24634	2.85725	7.24634	up	LOC100130468	uncharacterized LOC100130468	FALSE	Homo sapiens cDNA FLJ44564 fis, clone UTERU3009259. [AK126528]	100130468		10479456	chr18	10479397	+	hs|18p11.22	AK126528	chr18:10479397-10479456		Hs.662509
A_33_P3211608	10.6925	3.41853	10.6925	up	IL1RL1	interleukin 1 receptor-like 1	FALSE	Homo sapiens interleukin 1 receptor-like 1 (IL1RL1), transcript variant 4, non-coding RNA [NR_104167]	9173	GO:0005515|GO:0032754|GO:0004896|GO:0043032|GO:0002113|GO:0005576|GO:0035556|GO:0031012|GO:0007165|GO:0002114|GO:0006955|GO:0050729|GO:0002826|GO:0004908|GO:0005057|GO:0016021|GO:0032689|GO:0009897|GO:0090197|GO:0043124	102957817	chr2	102957758	+	hs|2q12.1	NR_104167	chr2:102957758-102957817	NR_104167	Hs.66
A_23_P71855	6.82922	2.77172	6.82922	up	C5	complement component 5	FALSE	Homo sapiens complement component 5 (C5), mRNA [NM_001735]	727	GO:0005515|GO:0030449|GO:0004866|GO:0005615|GO:0006957|GO:0010760|GO:0000187|GO:0006956|GO:0006954|GO:0050921|GO:0006935|GO:0005579|GO:0006958|GO:0019835|GO:0090197|GO:0070062|GO:0008009|GO:0002523|GO:0006950|GO:0006874|GO:0005102|GO:0005576|GO:0042593|GO:0031714|GO:0010700|GO:0001701|GO:0010575|GO:0045766|GO:0010951|GO:0007186|GO:0060326|GO:0045087|GO:0033602|GO:0007166	123715126	chr9	123715067	-	hs|9q33.2	NM_001735	chr9:123715126-123715067	NM_001735	Hs.494997
A_21_P0012772	10.6386	3.41124	10.6386	up			FALSE				34125190	chr4	34125131	-	hs|4p15.1		chr4:34125190-34125131
A_21_P0014811	19.3219	4.27216	19.3219	up			FALSE
A_21_P0009164	9.22069	3.20487	9.22069	up	lnc-PIPOX-1	lnc-PIPOX-1:4	FALSE	LNCipedia lincRNA (lnc-PIPOX-1), lincRNA [lnc-PIPOX-1:4]			27343530	chr17	27343471	+	hs|17q11.2		chr17:27343471-27343530
A_21_P0002911	11.08	3.46988	11.08	up	LOC102724604	uncharacterized LOC102724604	FALSE		102724604		181138946	chr3	181138887	-	hs|3q26.33		chr3:181138946-181138887
A_21_P0004213	5.038	2.33285	5.038	up	lnc-ADAMTS16-4	lnc-ADAMTS16-4:1	FALSE	LNCipedia lincRNA (lnc-ADAMTS16-4), lincRNA [lnc-ADAMTS16-4:1]			4644617	chr5	4644558	+	hs|5p15.32		chr5:4644558-4644617
A_33_P3280927	6.87436	2.78123	6.87436	up	SNHG7	small nucleolar RNA host gene 7 (non-protein coding)	FALSE	Homo sapiens small nucleolar RNA host gene 7 (non-protein coding) (SNHG7), transcript variant 2, long non-coding RNA [NR_024542]	84973		139619106	chr9	139619047	-	hs|9q34.3	NR_024542	chr9:139619106-139619047	NR_024542	Hs.495480
A_21_P0005825	7.03121	2.81377	7.03121	up			FALSE				40190790	chr8	40190731	-	hs|8p11.21		chr8:40190790-40190731		Hs.170537
A_21_P0001077	6.91453	2.78963	6.91453	up	LOC101927787	uncharacterized LOC101927787	FALSE		101927787		234816563	chr1	234791927	+	hs|1q42.3		chr1:234791927-234816563
A_21_P0002123	12.8111	3.67932	12.8111	up	LINC01116	long intergenic non-protein coding RNA 1116	FALSE	long intergenic non-protein coding RNA 1116 [Source:HGNC Symbol;Acc:HGNC:49259] [ENST00000339037]	375295		177498113	chr2	177497815	-	hs|2q31.1		chr2:177498113-177497815
A_33_P3422043	18.7677	4.23018	18.7677	up	PRSS48	protease, serine, 48	FALSE	Homo sapiens protease, serine, 48 (PRSS48), mRNA [NM_183375]	345062	GO:0004252|GO:0006508|GO:0005576	152212560	chr4	152212501	+	hs|4q31.3	NM_183375	chr4:152212501-152212560	NM_183375	Hs.651266
A_23_P333705	23.0735	4.52817	23.0735	up	NEK3	NIMA-related kinase 3	FALSE	Homo sapiens NIMA-related kinase 3 (NEK3), transcript variant 1, mRNA [NM_002498]	4752	GO:0005515|GO:0030424|GO:0007067|GO:0005737|GO:0004674|GO:0006468|GO:0005634|GO:0005524|GO:0046872|GO:0051301	52707207	chr13	52707148	-	hs|13q14.3	NM_002498	chr13:52707207-52707148	NM_002498	Hs.409989
A_21_P0001267	21.6704	4.43766	21.6704	up	SZRD1	SUZ RNA binding domain containing 1	FALSE	SUZ RNA binding domain containing 1 [Source:HGNC Symbol;Acc:HGNC:30232] [ENST00000475078]	26099		16679275	chr1	16679216	+	hs|1p36.13		chr1:16679216-16679275
A_33_P3264926	24.0051	4.58527	24.0051	up	SAMD4A	sterile alpha motif domain containing 4A	FALSE	Homo sapiens sterile alpha motif domain containing 4A (SAMD4A), transcript variant 1, mRNA [NM_015589]	23034	GO:0017148|GO:0005737|GO:0030054|GO:0045202|GO:0045727|GO:0030371|GO:0030425	55251335	chr14	55251276	+	hs|14q22.2	NM_015589	chr14:55251276-55251335	NM_015589	Hs.98259
A_24_P263786	18.2109	4.18673	18.2109	up			FALSE	immunoglobulin kappa variable 2D-30 [Source:HGNC Symbol;Acc:HGNC:5801] [ENST00000474213]			89976372	chr2	89976313	+	hs|2p11.2	BC022362	chr2:89976313-89976372		Hs.449609
A_32_P69166	13.889	3.79587	13.889	up	ANKRD42	ankyrin repeat domain 42	FALSE	Homo sapiens ankyrin repeat domain 42 (ANKRD42), transcript variant 4, mRNA [NM_182603]	338699	GO:1900017|GO:0051092|GO:0051059|GO:0005634	82959098	chr11	82959039	+	hs|11q14.1	NM_182603	chr11:82959039-82959098	NM_182603	Hs.503438
A_21_P0010036	11.8621	3.56829	11.8621	up	lnc-KIAA1755-5	lnc-KIAA1755-5:5	FALSE	LNCipedia lincRNA (lnc-KIAA1755-5), lincRNA [lnc-KIAA1755-5:5]			37063058	chr20	37062999	-	hs|20q11.23		chr20:37063058-37062999
A_24_P61490	9.63599	3.26843	9.63599	up	NKX2-1	NK2 homeobox 1	FALSE	Homo sapiens NK2 homeobox 1 (NKX2-1), transcript variant 2, mRNA [NM_003317]	7080	GO:0005515|GO:0003700|GO:0044212|GO:0006366|GO:0048709|GO:0030324|GO:0003705|GO:0021983|GO:0005634|GO:0030878|GO:0010719|GO:0031128|GO:0060430|GO:0048646|GO:0021795|GO:0021798|GO:0007411|GO:0045944|GO:0007626|GO:0009725|GO:0021892|GO:0030512|GO:0005667|GO:0030336|GO:0001161|GO:0021877|GO:0001047|GO:0000122|GO:0003677|GO:0043565|GO:0010628|GO:0021766|GO:0060441|GO:0007492|GO:0007420|GO:0042753|GO:…	36985777	chr14	36985718	-	hs|14q13.3	NM_003317	chr14:36985777-36985718	NM_003317	Hs.94367
A_33_P3230951	9.62886	3.26737	9.62886	up	MIMT1	MER1 repeat containing imprinted transcript 1 (non-protein coding)	FALSE	Homo sapiens MER1 repeat containing imprinted transcript 1 (non-protein coding) (MIMT1), long non-coding RNA [NR_024059]	100073347		57359834	chr19	57359775	+	hs|19q13.43	NR_024059	chr19:57359775-57359834	NR_024059	Hs.467337
A_32_P58872	8.61258	3.10645	8.61258	up	GSG1L	GSG1-like	FALSE	Homo sapiens GSG1-like (GSG1L), transcript variant 1, mRNA [NM_001109763]	146395	GO:0030054|GO:0005886|GO:2000311|GO:0016021|GO:0032279	27799558	chr16	27799499	-	hs|16p12.1	NM_001109763	chr16:27799558-27799499	NM_001109763	Hs.91910
A_24_P58037	7.51303	2.90939	7.51303	up			FALSE	microtubule-associated protein 1 light chain 3 beta pseudogene 1 [Source:HGNC Symbol;Acc:HGNC:49783] [ENST00000417653]			19461168	chr9	19461109	-	hs|9p22.1	XM_001716795	chr9:19461168-19461109	XM_001716795
A_21_P0006225	9.46023	3.24188	9.46023	up	lnc-GAPVD1-2	lnc-GAPVD1-2:3	FALSE	LNCipedia lincRNA (lnc-GAPVD1-2), lincRNA [lnc-GAPVD1-2:3]			128173281	chr9	128172845	+	hs|9q33.3		chr9:128172845-128173281
A_21_P0012751	4.13965	2.04951	4.13965	up	GUSBP5	glucuronidase, beta pseudogene 5	FALSE	glucuronidase, beta pseudogene 5 [Source:HGNC Symbol;Acc:HGNC:42319] [ENST00000514475]	441046		144493687	chr4	144493628	+	hs|4q31.21		chr4:144493628-144493687
A_33_P3409904	4.0649	2.02322	4.0649	up	VAMP4	vesicle-associated membrane protein 4	FALSE	Homo sapiens vesicle-associated membrane protein 4 (VAMP4), transcript variant 1, mRNA [NM_003762]	8674	GO:0005802|GO:0035493|GO:0005794|GO:0009986|GO:0043001|GO:0090161|GO:0042996|GO:0000226|GO:0031201|GO:0006887|GO:0005764|GO:0006888|GO:0005484|GO:0000139|GO:0000149|GO:0016021|GO:0005768	171672343	chr1	171672284	-	hs|1q24.3	NM_003762	chr1:171672343-171672284	NM_003762	Hs.6651
A_23_P27404	4.53933	2.18248	4.53933	up	ZNF841	zinc finger protein 841	FALSE	Homo sapiens zinc finger protein 841 (ZNF841), mRNA [NM_001136499]	284371	GO:0006355|GO:0003700|GO:0005634|GO:0003677|GO:0046872|GO:0006351	52567757	chr19	52567719	-	hs|19q13.41	NM_001136499	chr19:52567757-52567719	NM_001136499	Hs.665751
A_23_P206454	3.34492	1.74197	3.34492	up	CENPBD1	CENPB DNA-binding domains containing 1	FALSE	Homo sapiens CENPB DNA-binding domains containing 1 (CENPBD1), mRNA [NM_145039]	92806	GO:0005634|GO:0003677	90036439	chr16	90036380	-	hs|16q24.3	NM_145039	chr16:90036439-90036380	NM_145039	Hs.513832
A_21_P0003532	-3.43728	-1.78127	3.43728	down	LOC101928131	uncharacterized LOC101928131	FALSE	Homo sapiens uncharacterized LOC101928131 (LOC101928131), long non-coding RNA [NR_121677]	101928131		166652733	chr4	166652674	-	hs|4q32.3		chr4:166652733-166652674	NR_121677	Hs.406479
A_33_P3214597	3.25805	1.70401	3.25805	up	RP9P	retinitis pigmentosa 9 pseudogene	FALSE	Homo sapiens retinitis pigmentosa 9 pseudogene (RP9P), non-coding RNA [NR_003500]	441212		32982662	chr7	32982603	-	hs|7p14.3	NR_003500	chr7:32982662-32982603	NR_003500	Hs.648086
A_33_P3323074	4.48904	2.16641	4.48904	up	AGPAT4	1-acylglycerol-3-phosphate O-acyltransferase 4	FALSE	Homo sapiens 1-acylglycerol-3-phosphate O-acyltransferase 4 (AGPAT4), mRNA [NM_020133]	56895	GO:0019432|GO:0016024|GO:0005789|GO:0044281|GO:0016021|GO:0008654|GO:0006644|GO:0006654|GO:0003841|GO:0044255|GO:0046474	161570280	chr6	161570221	-	hs|6q26	NM_020133	chr6:161570280-161570221	NM_020133	Hs.353175
A_24_P911676	9.28253	3.21452	9.28253	up	SOX4	SRY (sex determining region Y)-box 4	FALSE	Homo sapiens SRY (sex determining region Y)-box 4 (SOX4), mRNA [NM_003107]	6659	GO:0005515|GO:0003289|GO:0003700|GO:0006366|GO:0090263|GO:0003183|GO:0007507|GO:0060993|GO:0060548|GO:0002328|GO:0032024|GO:0031397|GO:0006977|GO:0000976|GO:0001105|GO:0046982|GO:0048485|GO:0001841|GO:0001501|GO:0021782|GO:0060174|GO:2000761|GO:0005654|GO:0045893|GO:0003357|GO:0035910|GO:0008284|GO:0008285|GO:0021510|GO:0030177|GO:0005634|GO:0003215|GO:0014009|GO:0005739|GO:0046826|GO:0005737|GO:…	21598060	chr6	21598001	+	hs|6p22.3	NM_003107	chr6:21598001-21598060	NM_003107	Hs.643910
A_33_P3266536	7.40751	2.88899	7.40751	up	B3GALT5-AS1	B3GALT5 antisense RNA 1	FALSE	Homo sapiens B3GALT5 antisense RNA 1 (B3GALT5-AS1), transcript variant 2, long non-coding RNA [NR_026543]	114041		40984418	chr21	40984359	-	hs|21q22.2	NR_026543	chr21:40984418-40984359	NR_026543	Hs.375120
A_24_P16833	9.47521	3.24416	9.47521	up	FAT3	FAT atypical cadherin 3	FALSE	Homo sapiens FAT atypical cadherin 3 (FAT3), mRNA [NM_001008781]	120114	GO:0005886|GO:0005509|GO:0007275|GO:0016021|GO:0007156	92258091	chr11	92258032	+	hs|11q14.3	NM_001008781	chr11:92258032-92258091	NM_001008781	Hs.98523
A_33_P3358923	12.0224	3.58765	12.0224	up	BTLA	B and T lymphocyte associated	FALSE	Homo sapiens B and T lymphocyte associated (BTLA), transcript variant 1, mRNA [NM_181780]	151888	GO:0002768|GO:0005886|GO:0046642|GO:0005887|GO:0031295|GO:0030889|GO:0004872|GO:0009897	112182997	chr3	112182938	-	hs|3q13.2	NM_181780	chr3:112182997-112182938	NM_181780	Hs.445162
A_21_P0013689	12.9903	3.69936	12.9903	up	RFX3-AS1	RFX3 antisense RNA 1	FALSE	Homo sapiens RFX3 antisense RNA 1 (RFX3-AS1), long non-coding RNA [NR_121586]	101929302		3671617	chr9	3671558	+	hs|9p24.2	NR_121586	chr9:3671558-3671617	NR_121586	Hs.122828
A_21_P0008575	11.2679	3.49415	11.2679	up	lnc-ALDH1A3-1	lnc-ALDH1A3-1:6	FALSE	Homo sapiens cDNA FLJ31972 fis, clone NT2RP7008142. [AK056534]			101404444	chr15	101404385	+	hs|15q26.3		chr15:101404385-101404444		Hs.612155
A_23_P139527	11.7403	3.5534	11.7403	up	HPD	4-hydroxyphenylpyruvate dioxygenase	FALSE	Homo sapiens 4-hydroxyphenylpyruvate dioxygenase (HPD), transcript variant 1, mRNA [NM_002150]	3242	GO:0034641|GO:0006559|GO:0003868|GO:0044281|GO:0006572|GO:0046872|GO:0070062|GO:0055114|GO:0005829	122281665	chr12	122277945	-	hs|12q24.31	NM_002150	chr12:122281665-122277945	NM_002150	Hs.2899
A_23_P301021	10.0218	3.32507	10.0218	up	ASTN1	astrotactin 1	FALSE	Homo sapiens astrotactin 1 (ASTN1), transcript variant 1, mRNA [NM_004319]	460	GO:0007626|GO:0016021|GO:0005575|GO:0001764|GO:0009897|GO:0007158|GO:0005768	176830481	chr1	176830422	-	hs|1q25.2	NM_004319	chr1:176830481-176830422	NM_004319	Hs.495897
A_21_P0008904	19.996	4.32164	19.996	up	lnc-C16orf72-4	lnc-C16orf72-4:2	FALSE	LNCipedia lincRNA (lnc-C16orf72-4), lincRNA [lnc-C16orf72-4:2]			9611372	chr16	9611313	+	hs|16p13.2		chr16:9611313-9611372
A_21_P0002830	21.2753	4.41111	21.2753	up	lnc-MUC20-1	lnc-MUC20-1:1	FALSE	LNCipedia lincRNA (lnc-MUC20-1), lincRNA [lnc-MUC20-1:1]			195311322	chr3	195311263	+	hs|3q29		chr3:195311263-195311322
A_23_P216476	3.60847	1.85139	3.60847	up	ZBTB5	zinc finger and BTB domain containing 5	FALSE	Homo sapiens zinc finger and BTB domain containing 5 (ZBTB5), mRNA [NM_014872]	9925	GO:0006355|GO:0005634|GO:0003677|GO:0046872|GO:0006351	37438478	chr9	37438419	-	hs|9p13.2	NM_014872	chr9:37438478-37438419	NM_014872	Hs.161276
A_33_P3416568	24.685	4.62556	24.685	up			FALSE	AF153605 androgen induced protein {Homo sapiens} (exp=-1; wgp=0; cg=0), partial (20%) [THC2526086]			143382742	chr6	143382683	+	hs|6q24.2		chr6:143382683-143382742
A_33_P3461129	23.9225	4.5803	23.9225	up	lnc-NMNAT2-2	lnc-NMNAT2-2:1	FALSE	Homo sapiens mRNA; cDNA DKFZp564C196 (from clone DKFZp564C196). [AL050020]			183439318	chr1	183439259	-	hs|1q25.3	AL050020	chr1:183439318-183439259		Hs.127384
A_21_P0006634	21.9531	4.45635	21.9531	up			FALSE				2579700	chr10	2544138	+	hs|10p15.3		chr10:2544138-2579700
A_23_P91414	8.24281	3.04314	8.24281	up	CCM2L	cerebral cavernous malformation 2-like	FALSE	Homo sapiens cerebral cavernous malformation 2-like (CCM2L), mRNA [NM_080625]	140706	GO:0032091|GO:0008150|GO:0003674|GO:0042060|GO:0003222|GO:0034111|GO:0005575|GO:0090271|GO:0055017|GO:0003209	30619655	chr20	30619596	+	hs|20q11.21	NM_080625	chr20:30619596-30619655	NM_080625	Hs.382151
A_21_P0009977	5.43933	2.44343	5.43933	up	lnc-TSHZ2-4	lnc-TSHZ2-4:1	FALSE	LNCipedia lincRNA (lnc-TSHZ2-4), lincRNA [lnc-TSHZ2-4:1]			52464737	chr20	52464678	+	hs|20q13.2		chr20:52464678-52464737
A_23_P7562	3.24738	1.69928	3.24738	up	ACSL6	acyl-CoA synthetase long-chain family member 6	FALSE	Homo sapiens acyl-CoA synthetase long-chain family member 6 (ACSL6), transcript variant 2, mRNA [NM_001009185]	23305	GO:0001676|GO:0005886|GO:0005741|GO:0005634|GO:0044281|GO:0035338|GO:0042803|GO:0007405|GO:0048666|GO:0019432|GO:0044255|GO:0005778|GO:0006637|GO:0001666|GO:0032869|GO:0010867|GO:0007584|GO:0010747|GO:0008654|GO:0048545|GO:0005524|GO:0004467|GO:0009629|GO:0016020|GO:0010976|GO:0005789|GO:0015908|GO:0016021|GO:0019899	131289962	chr5	131289903	-	hs|5q31.1	NM_001009185	chr5:131289962-131289903	NM_001009185	Hs.14945
A_21_P0001587	3.22829	1.69077	3.22829	up	lnc-CD1B-2	lnc-CD1B-2:6	FALSE	LNCipedia lincRNA (lnc-CD1B-2), lincRNA [lnc-CD1B-2:6]			158100570	chr1	158100511	-	hs|1q23.1		chr1:158100570-158100511
A_33_P3321906	5.31269	2.40944	5.31269	up			FALSE	GB			148143118	chr7	148143059	+	hs|7q36.1		chr7:148143059-148143118
A_24_P13831	9.79207	3.29161	9.79207	up	SNX20	sorting nexin 20	FALSE	Homo sapiens sorting nexin 20 (SNX20), transcript variant 1, mRNA [NM_182854]	124460	GO:0005515|GO:0005886|GO:0005634|GO:0035091|GO:0015031|GO:0010008	50709765	chr16	50709706	-	hs|16q12.1	NM_182854	chr16:50709765-50709706	NM_182854	Hs.715778
A_24_P561341	3.6877	1.88272	3.6877	up	FAM150B	family with sequence similarity 150, member B	FALSE	Homo sapiens family with sequence similarity 150, member B (FAM150B), mRNA [NM_001002919]	285016	GO:0005576	279994	chr2	279935	-	hs|2p25.3	NM_001002919	chr2:279994-279935	NM_001002919	Hs.355207
A_23_P127697	9.78027	3.28987	9.78027	up			FALSE	olfactory receptor, family 5, subfamily AQ, member 1 pseudogene [Source:HGNC Symbol;Acc:HGNC:15259] [ENST00000527596]			55822612	chr11	55822553	+	hs|11q12.1	AB529247	chr11:55822553-55822612
A_24_P48069	-4.37305	-2.12864	4.37305	down	DOK4	docking protein 4	FALSE	Homo sapiens docking protein 4 (DOK4), mRNA [NM_018110]	55715	GO:0005515|GO:0000165|GO:0005158|GO:0005057|GO:0007169|GO:0007399	57506193	chr16	57506134	-	hs|16q21	NM_018110	chr16:57506193-57506134	NM_018110	Hs.279832
A_21_P0004221	3.51513	1.81358	3.51513	up	lnc-ADCY2-5	lnc-ADCY2-5:2	FALSE	LNCipedia lincRNA (lnc-ADCY2-5), lincRNA [lnc-ADCY2-5:2]			7277758	chr5	7276049	+	hs|5p15.31		chr5:7276049-7277758
A_21_P0007433	3.24535	1.69837	3.24535	up	lnc-FSHB-2	lnc-FSHB-2:5	FALSE	LNCipedia lincRNA (lnc-FSHB-2), lincRNA [lnc-FSHB-2:5]			29652223	chr11	29652164	+	hs|11p14.1		chr11:29652164-29652223
A_24_P225907	4.02991	2.01075	4.02991	up	DPH3	diphthamide biosynthesis 3	FALSE	Homo sapiens diphthamide biosynthesis 3 (DPH3), transcript variant 1, mRNA [NM_206831]	285381	GO:0005515|GO:0005737|GO:0050709|GO:0051099|GO:0005654|GO:0005634|GO:0044267|GO:0046872|GO:0017183|GO:0043687|GO:0005829	16299693	chr3	16299634	-	hs|3p25.1	NM_206831	chr3:16299693-16299634	NM_206831	Hs.388087
A_21_P0000891	4.29235	2.10177	4.29235	up	SDCBP2-AS1	SDCBP2 antisense RNA 1	FALSE	Homo sapiens SDCBP2 antisense RNA 1 (SDCBP2-AS1), transcript variant 1, long non-coding RNA [NR_040047]	100507495		1358966	chr20	1358907	+	hs|20p13	NR_040047	chr20:1358907-1358966	NR_040047	Hs.655785
A_21_P0004170	8.37285	3.06572	8.37285	up	LOC102467223	uncharacterized LOC102467223	FALSE	Homo sapiens uncharacterized LOC102467223 (LOC102467223), long non-coding RNA [NR_104678]	102467223		116096439	chr5	116096380	-	hs|5q23.1		chr5:116096439-116096380	NR_104678	Hs.570916
A_21_P0012091	10.0262	3.3257	10.0262	up	FAR2P2	fatty acyl CoA reductase 2 pseudogene 2	FALSE	Homo sapiens fatty acyl CoA reductase 2 pseudogene 2 (FAR2P2), transcript variant 1, long non-coding RNA [NR_046258]	100216479		131176793	chr2	131176734	-	hs|2q21.1	NR_046258	chr2:131176793-131176734	NR_046258	Hs.131740
A_21_P0010365	11.2295	3.48922	11.2295	up	LOC101927526	uncharacterized LOC101927526	FALSE	Homo sapiens uncharacterized LOC101927526 (LOC101927526), long non-coding RNA [NR_109966]	101927526		44840577	chr22	44840518	+	hs|22q13.31		chr22:44840518-44840577	NR_109966	Hs.339290
A_23_P127840	10.8511	3.43977	10.8511	up	ZNF214	zinc finger protein 214	FALSE	Homo sapiens zinc finger protein 214 (ZNF214), mRNA [NM_013249]	7761	GO:0006355|GO:0008270|GO:0005634|GO:0003677|GO:0006351	7021342	chr11	7021283	-	hs|11p15.4	NM_013249	chr11:7021342-7021283	NM_013249	Hs.733636
A_33_P3373960	11.7926	3.55981	11.7926	up	RD3	retinal degeneration 3	FALSE	Homo sapiens retinal degeneration 3 (RD3), transcript variant 1, mRNA [NM_183059]	343035	GO:0060041|GO:0007601|GO:0050896	211649934	chr1	211649875	-	hs|1q32.3	NM_183059	chr1:211649934-211649875	NM_183059	Hs.632495
A_24_P231057	12.3283	3.6239	12.3283	up	BOD1L1	biorientation of chromosomes in cell division 1-like 1	FALSE	Homo sapiens biorientation of chromosomes in cell division 1-like 1 (BOD1L1), mRNA [NM_148894]	259282	GO:0005654|GO:0003677	13584292	chr4	13583892	-	hs|4p15.33	NM_148894	chr4:13584292-13583892	NM_148894	Hs.744935
A_21_P0001475	10.9174	3.44856	10.9174	up	LOC101928043	uncharacterized LOC101928043	FALSE	Homo sapiens uncharacterized LOC101928043 (LOC101928043), long non-coding RNA [NR_110692]	101928043		22350873	chr1	22350814	-	hs|1p36.12	NR_110692	chr1:22350873-22350814	NR_110692	Hs.617422
A_33_P3396766	12.6626	3.6625	12.6626	up			FALSE	Homo sapiens cDNA clone IMAGE:5933551, partial cds. [BC068076]			128507975	chr7	128507916	-	hs|7q32.1	BC068076	chr7:128507975-128507916		Hs.737300
A_21_P0005251	11.9227	3.57564	11.9227	up	LOC101927902	uncharacterized LOC101927902	FALSE	PREDICTED: Homo sapiens uncharacterized LOC101927902 (LOC101927902), ncRNA [XR_242326]	101927902		104582035	chr7	104581976	+	hs|7q22.3	XR_242326	chr7:104581976-104582035	XR_242326	Hs.561671
A_21_P0007703	13.6344	3.76918	13.6344	up	LOC101927058	uncharacterized LOC101927058	FALSE	Homo sapiens uncharacterized LOC101927058 (LOC101927058), long non-coding RNA [NR_110042]	101927058		43040129	chr12	43038095	-	hs|12q12	NR_110042	chr12:43040129-43038095	NR_110042	Hs.434238
A_33_P3326647	11.7134	3.55009	11.7134	up	OTOG	otogelin	FALSE	otogelin [Source:HGNC Symbol;Acc:HGNC:8516] [ENST00000342528]	340990	GO:0008344|GO:0016324|GO:0005198|GO:0046556|GO:0046373|GO:0007605|GO:0005578|GO:0005615|GO:0005829	17660366	chr11	17660307	+	hs|11p15.1	AK128214	chr11:17660307-17660366		Hs.688380
A_33_P3262028	13.9993	3.80728	13.9993	up	XLOC_l2_010082		FALSE	BROAD Institute lincRNA (XLOC_l2_010082), lincRNA [TCONS_l2_00019116]			197366334	chr3	197366275	+	hs|3q29		chr3:197366275-197366334
A_23_P3819	13.625	3.76818	13.625	up	ZNF747	zinc finger protein 747	FALSE	Homo sapiens zinc finger protein 747 (ZNF747), mRNA [NM_023931]	65988	GO:0005622|GO:0006355|GO:0003676	30543568	chr16	30543509	-	hs|16p11.2	NM_023931	chr16:30543568-30543509	NM_023931	Hs.592032
A_24_P161018	3.64627	1.86642	3.64627	up	PARP14	poly (ADP-ribose) polymerase family, member 14	FALSE	Homo sapiens poly (ADP-ribose) polymerase family, member 14 (PARP14), mRNA [NM_017554]	54625	GO:0006355|GO:0005737|GO:0016020|GO:0005886|GO:0005634|GO:0006351|GO:0003950	122437503	chr3	122437444	+	hs|3q21.1	NM_017554	chr3:122437444-122437503	NM_017554	Hs.518203
A_24_P400457	18.7471	4.2286	18.7471	up	CYB5RL	cytochrome b5 reductase-like	FALSE	Homo sapiens cytochrome b5 reductase-like (CYB5RL), mRNA [NM_001031672]	606495	GO:0004128|GO:0005654|GO:0005634|GO:0055114	54638979	chr1	54638920	-	hs|1p32.3	NM_001031672	chr1:54638979-54638920	NM_001031672	Hs.591426
A_23_P94546	11.5142	3.52534	11.5142	up	GKAP1	G kinase anchoring protein 1	FALSE	Homo sapiens G kinase anchoring protein 1 (GKAP1), transcript variant 1, mRNA [NM_025211]	80318	GO:0007165|GO:0005794	86356872	chr9	86354606	-	hs|9q21.32	NM_025211	chr9:86356872-86354606	NM_025211	Hs.522255
A_33_P3388536	7.20719	2.84944	7.20719	up	LOC728752	uncharacterized LOC728752	FALSE	Homo sapiens uncharacterized LOC728752 (LOC728752), long non-coding RNA [NR_036504]	728752		36981015	chr19	36980956	+	hs|19q13.12	NR_036504	chr19:36980956-36981015	NR_036504	Hs.729762
A_23_P169978	5.56747	2.47702	5.56747	up	ZNF608	zinc finger protein 608	FALSE	Homo sapiens zinc finger protein 608 (ZNF608), mRNA [NM_020747]	57507	GO:0046872	123973545	chr5	123973486	-	hs|5q23.2	NM_020747	chr5:123973545-123973486	NM_020747	Hs.266616
A_21_P0009710	4.55295	2.1868	4.55295	up	lnc-ZNF507-1	lnc-ZNF507-1:1	FALSE	LNCipedia lincRNA (lnc-ZNF507-1), lincRNA [lnc-ZNF507-1:1]			32697407	chr19	32697348	+	hs|19q13.11		chr19:32697348-32697407
A_23_P119535	6.47653	2.69522	6.47653	up	EFNA2	ephrin-A2	FALSE	Homo sapiens ephrin-A2 (EFNA2), mRNA [NM_001405]	1943	GO:0031594|GO:0048013|GO:0046875|GO:0046849|GO:0021772|GO:0005886|GO:0007411|GO:0030316|GO:0007267|GO:0043204|GO:0005576|GO:0031225	1299876	chr19	1298610	+	hs|19p13.3	NM_001405	chr19:1298610-1299876	NM_001405	Hs.741510
A_19_P00316840	6.55404	2.71238	6.55404	up	HHLA1	HERV-H LTR-associating 1	FALSE	Homo sapiens HERV-H LTR-associating 1 (HHLA1), mRNA [NM_001145095]	10086	GO:0005576	133107825	chr8	133107766	-	hs|8q24.22	NM_001145095	chr8:133107825-133107766	NM_001145095	Hs.285026
A_33_P3228622	2.98469	1.57758	2.98469	up	OR14I1	olfactory receptor, family 14, subfamily I, member 1	FALSE	Homo sapiens olfactory receptor, family 14, subfamily I, member 1 (OR14I1), mRNA [NM_001004734]	401994	GO:0050911|GO:0004984|GO:0007186|GO:0005886|GO:0004930|GO:0016021	248844729	chr1	248844670	-	hs|1q44	NM_001004734	chr1:248844729-248844670	NM_001004734	Hs.449973
A_21_P0009981	5.47583	2.45308	5.47583	up	lnc-FAM209B-1	lnc-FAM209B-1:1	FALSE	LNCipedia lincRNA (lnc-FAM209B-1), lincRNA [lnc-FAM209B-1:1]			55130220	chr20	55130161	+	hs|20q13.31		chr20:55130161-55130220
A_33_P3354374	2.62602	1.39288	2.62602	up	C1QTNF1-AS1	C1QTNF1 antisense RNA 1	FALSE	Homo sapiens C1QTNF1 antisense RNA 1 (C1QTNF1-AS1), transcript variant 1, long non-coding RNA [NR_040018]	100507410		77015350	chr17	77015291	-	hs|17q25.3	NR_040018	chr17:77015350-77015291	NR_040018	Hs.666723
A_23_P152782	2.59344	1.37487	2.59344	up	IFI35	interferon-induced protein 35	FALSE	Homo sapiens interferon-induced protein 35 (IFI35), mRNA [NM_005533]	3430	GO:0005515|GO:0060337|GO:0019221|GO:0005634|GO:0005829	41165181	chr17	41165122	+	hs|17q21.31	NM_005533	chr17:41165122-41165181	NM_005533	Hs.632258
A_21_P0003134	7.97174	2.9949	7.97174	up	lnc-GBE1-6	lnc-GBE1-6:1	FALSE	LNCipedia lincRNA (lnc-GBE1-6), lincRNA [lnc-GBE1-6:1]			83825821	chr3	83825762	-	hs|3p12.1		chr3:83825821-83825762
A_33_P3330886	4.08307	2.02966	4.08307	up	OR6C65	olfactory receptor, family 6, subfamily C, member 65	FALSE	Homo sapiens olfactory receptor, family 6, subfamily C, member 65 (OR6C65), mRNA [NM_001005518]	403282	GO:0050911|GO:0004984|GO:0007186|GO:0005886|GO:0004930|GO:0016021	55795227	chr12	55795168	+	hs|12q13.2	NM_001005518	chr12:55795168-55795227	NM_001005518	Hs.554553
A_21_P0002446	6.64545	2.73237	6.64545	up	lnc-USP34-1	lnc-USP34-1:5	FALSE	LNCipedia lincRNA (lnc-USP34-1), lincRNA [lnc-USP34-1:5]			61368001	chr2	61367942	-	hs|2p15		chr2:61368001-61367942
A_33_P3779229	-3.53462	-1.82156	3.53462	down	GK5	glycerol kinase 5 (putative)	FALSE	Homo sapiens glycerol kinase 5 (putative) (GK5), transcript variant 1, mRNA [NM_001039547]	256356	GO:0016310|GO:0019563|GO:0004370|GO:0005524	141883589	chr3	141883530	-	hs|3q23	NM_001039547	chr3:141883589-141883530	NM_001039547	Hs.135904
A_21_P0007122	-3.33986	-1.73979	3.33986	down	ZBED5-AS1	ZBED5 antisense RNA 1	FALSE	Homo sapiens ZBED5 antisense RNA 1 (ZBED5-AS1), long non-coding RNA [NR_034137]	729013		10900241	chr11	10900182	+	hs|11p15.3	NR_034137	chr11:10900182-10900241	NR_034137	Hs.726427
A_33_P3227212	2.58495	1.37014	2.58495	up			FALSE				119976895	chr1	119976836	-	hs|1p12		chr1:119976895-119976836
A_21_P0005339	4.45174	2.15437	4.45174	up	lnc-PRKAG2-2	lnc-PRKAG2-2:1	FALSE	DB048756 TESTI2 Homo sapiens cDNA clone TESTI2037874 5', mRNA sequence [DB048756]			151647557	chr7	151647498	-	hs|7q36.1		chr7:151647557-151647498		Hs.650799
A_33_P3417113	5.06765	2.34132	5.06765	up	NPSR1	neuropeptide S receptor 1	FALSE	Homo sapiens neuropeptide S receptor 1 (NPSR1), transcript variant 4, mRNA [NM_001300934]	387129	GO:0005737|GO:0005886|GO:0007218|GO:0005887|GO:0005000|GO:0051281|GO:0008188	34724235	chr7	34724176	+	hs|7p14.3	NM_001300934	chr7:34724176-34724235	NM_001300934	Hs.652373
A_23_P66739	5.68628	2.50748	5.68628	up	SLC13A5	solute carrier family 13 (sodium-dependent citrate transporter), member 5	FALSE	Homo sapiens solute carrier family 13 (sodium-dependent citrate transporter), member 5 (SLC13A5), transcript variant 1, mRNA [NM_177550]	284111	GO:0071422|GO:0016323|GO:0015746|GO:0015141|GO:0005886|GO:0035674|GO:0015137|GO:0017153|GO:0016021|GO:0006814|GO:0055085	6588233	chr17	6588174	-	hs|17p13.1	NM_177550	chr17:6588233-6588174	NM_177550	Hs.399496
A_21_P0006686	7.5974	2.92551	7.5974	up	lnc-FAM22B-1	lnc-FAM22B-1:2	FALSE	Homo sapiens cDNA clone IMAGE:5301900. [BC047063]			81430872	chr10	81427703	+	hs|10q22.3		chr10:81427703-81430872		Hs.647195
A_23_P137484	10.3427	3.37054	10.3427	up	L1TD1	LINE-1 type transposase domain containing 1	FALSE	Homo sapiens LINE-1 type transposase domain containing 1 (L1TD1), transcript variant 2, mRNA [NM_019079]	54596		62677183	chr1	62677124	+	hs|1p31.3	NM_019079	chr1:62677124-62677183	NM_019079	Hs.685462
A_24_P51375	11.532	3.52757	11.532	up			FALSE	Homo sapiens UG0651E06 mRNA, complete cds. [AF351612]			159220726	chr6	159220667	-	hs|6q25.3	AF351612	chr6:159220726-159220667		Hs.636021
A_21_P0005964	12.5405	3.64852	12.5405	up	lnc-ZMAT4-3	lnc-ZMAT4-3:3	FALSE	AGENCOURT_8903005 NIH_MGC_141 Homo sapiens cDNA clone IMAGE:6389455 5', mRNA sequence [BU590318]			40200846	chr8	40162293	-	hs|8p11.21		chr8:40200846-40162293		Hs.729725
A_33_P3305105	11.2352	3.48995	11.2352	up	VWA5A	von Willebrand factor A domain containing 5A	FALSE	Homo sapiens von Willebrand factor A domain containing 5A (VWA5A), transcript variant 2, mRNA [NM_198315]	4013	GO:0005654|GO:0005634	123989354	chr11	123989295	+	hs|11q24.2	NM_198315	chr11:123989295-123989354	NM_198315	Hs.152944
A_21_P0009773	13.4382	3.74827	13.4382	up	lnc-BBC3-1	lnc-BBC3-1:1	FALSE	LNCipedia lincRNA (lnc-BBC3-1), lincRNA [lnc-BBC3-1:1]			47742617	chr19	47742558	-	hs|19q13.32		chr19:47742617-47742558
A_21_P0013087	12.9636	3.6964	12.9636	up	LOC101928307	uncharacterized LOC101928307	FALSE	PREDICTED: Homo sapiens uncharacterized LOC101928307 (LOC101928307), ncRNA [XR_241856]	101928307		69343994	chr6	69343935	-	hs|6q12	XR_241856	chr6:69343994-69343935	XR_241856	Hs.535825
A_19_P00322660	14.0706	3.81461	14.0706	up	LOC101927043	uncharacterized LOC101927043	FALSE	Homo sapiens uncharacterized LOC101927043 (LOC101927043), transcript variant 2, long non-coding RNA [NR_110208]	101927043		47572099	chr2	47572040	-	hs|2p21	NR_110208	chr2:47572099-47572040	NR_110208	Hs.515976
A_33_P3797820	12.0599	3.59214	12.0599	up	LOC102723652	uncharacterized LOC102723652	FALSE	long intergenic non-protein coding RNA 863 [Source:HGNC Symbol;Acc:HGNC:45162] [ENST00000439559]	102723652		89117075	chr10	89117016	+	hs|10q23.2	XR_432607	chr10:89117016-89117075	XR_432607
A_23_P24294	10.6414	3.41161	10.6414	up	SLC17A6	solute carrier family 17 (vesicular glutamate transporter), member 6	FALSE	Homo sapiens solute carrier family 17 (vesicular glutamate transporter), member 6 (SLC17A6), mRNA [NM_020346]	57084	GO:0043005|GO:0030054|GO:0005313|GO:0001504|GO:0030672|GO:0016021|GO:0006814|GO:0055085|GO:0015293|GO:0006811	22400971	chr11	22400912	+	hs|11p14.3	NM_020346	chr11:22400912-22400971	NM_020346	Hs.242821
A_33_P3210119	13.6958	3.77567	13.6958	up	HLA-L	major histocompatibility complex, class I, L (pseudogene)	FALSE	Homo sapiens major histocompatibility complex, class I, L (pseudogene) (HLA-L), non-coding RNA [NR_027822]	3139		30234728	chr6	30234669	+	hs|6p22.1	NR_027822	chr6:30234669-30234728	NR_027822	Hs.656020
A_23_P52806	8.90613	3.1548	8.90613	up	BACE1	beta-site APP-cleaving enzyme 1	FALSE	Homo sapiens beta-site APP-cleaving enzyme 1 (BACE1), transcript variant a, mRNA [NM_012104]	23621	GO:0008798|GO:0005515|GO:0005802|GO:0030424|GO:0005794|GO:0009986|GO:0005886|GO:0005770|GO:0005783|GO:0005771|GO:0050435|GO:0001540|GO:0005887|GO:0006508|GO:0016021|GO:0004190|GO:0006509|GO:0019899|GO:0030659|GO:0005768	117156561	chr11	117156502	-	hs|11q23.3	NM_012104	chr11:117156561-117156502	NM_012104	Hs.504003
A_33_P3649472	14.047	3.81219	14.047	up	LOC283856	uncharacterized LOC283856	FALSE	Homo sapiens uncharacterized LOC283856 (LOC283856), long non-coding RNA [NR_027078]	283856		56127040	chr16	56126981	-	hs|16q12.2	NR_027078	chr16:56127040-56126981	NR_027078	Hs.707433
A_23_P55682	14.3153	3.83948	14.3153	up	ZSCAN18	zinc finger and SCAN domain containing 18	FALSE	Homo sapiens zinc finger and SCAN domain containing 18 (ZSCAN18), transcript variant 3, mRNA [NM_023926]	65982	GO:0006366|GO:0006357|GO:0000981|GO:0005634|GO:0003677|GO:0046872	58595438	chr19	58595379	-	hs|19q13.43	NM_023926	chr19:58595438-58595379	NM_023926	Hs.235390
A_21_P0008270	8.92492	3.15784	8.92492	up	LOC101927690	uncharacterized LOC101927690	FALSE	PREDICTED: Homo sapiens uncharacterized LOC101927690 (LOC101927690), ncRNA [XR_245765]	101927690		57018008	chr14	57017949	+	hs|14q22.3	XR_245765	chr14:57017949-57018008	XR_245765	Hs.385477
A_19_P00318175	9.30102	3.21739	9.30102	up	MIAT	myocardial infarction associated transcript (non-protein coding)	FALSE	Homo sapiens myocardial infarction associated transcript (non-protein coding) (MIAT), transcript variant 2, long non-coding RNA [NR_033319]	440823		27061603	chr22	27061544	+	hs|22q12.1	NR_033319	chr22:27061544-27061603	NR_033319	Hs.517502
A_33_P3332166	6.94138	2.79522	6.94138	up	PRSS38	protease, serine, 38	FALSE	Homo sapiens protease, serine, 38 (PRSS38), mRNA [NM_183062]	339501	GO:0004252|GO:0006508|GO:0005576	228034083	chr1	228034024	+	hs|1q42.13	NM_183062	chr1:228034024-228034083	NM_183062	Hs.97604
A_23_P324419	3.8066	1.9285	3.8066	up	C2orf57	chromosome 2 open reading frame 57	FALSE	Homo sapiens chromosome 2 open reading frame 57 (C2orf57), mRNA [NM_152614]	165100		232458048	chr2	232457989	+	hs|2q37.1	NM_152614	chr2:232457989-232458048	NM_152614	Hs.98104
A_19_P00809429	2.73489	1.45148	2.73489	up	ZNF607	zinc finger protein 607	FALSE	Homo sapiens zinc finger protein 607 (ZNF607), transcript variant 1, mRNA [NM_032689]	84775	GO:0006355|GO:0003700|GO:0005634|GO:0003677|GO:0046872|GO:0006351	38187277	chr19	38187264	-	hs|19q13.12	NM_032689	chr19:38187277-38187264	NM_032689	Hs.116622
A_24_P49427	8.0561	3.01008	8.0561	up	NYAP2	neuronal tyrosine-phosphorylated phosphoinositide-3-kinase adaptor 2	FALSE	Homo sapiens neuronal tyrosine-phosphorylated phosphoinositide-3-kinase adaptor 2 (NYAP2), mRNA [NM_020864]	57624	GO:0048812|GO:0014065	226518444	chr2	226518385	+	hs|2q36.3	NM_020864	chr2:226518385-226518444	NM_020864	Hs.224409
A_23_P43412	2.48251	1.3118	2.48251	up	HEMGN	hemogen	FALSE	Homo sapiens hemogen (HEMGN), transcript variant 2, mRNA [NM_018437]	55363	GO:0005515|GO:0045667|GO:0007275|GO:0005654|GO:0030154	100692550	chr9	100692491	-	hs|9q22.33	NM_018437	chr9:100692550-100692491	NM_018437	Hs.176626
A_24_P257579	2.4811	1.31098	2.4811	up	EPB41L4A	erythrocyte membrane protein band 4.1 like 4A	FALSE	Homo sapiens erythrocyte membrane protein band 4.1 like 4A (EPB41L4A), mRNA [NM_022140]	64097	GO:0008092|GO:0008150|GO:0003674|GO:0005737|GO:0005575|GO:0005856|GO:0019898	111530291	chr5	111519800	-	hs|5q22.2	NM_022140	chr5:111530291-111519800	NM_022140	Hs.584954
A_23_P19479	6.74165	2.7531	6.74165	up	STK19	serine/threonine kinase 19	FALSE	Homo sapiens serine/threonine kinase 19 (STK19), transcript variant 2, mRNA [NM_032454]	8859	GO:0004674|GO:0006468|GO:0005634|GO:0005524	31948463	chr6	31948299	+	hs|6p21.33	NM_032454	chr6:31948299-31948463	NM_032454	Hs.654371
A_24_P935682	-3.89129	-1.96025	3.89129	down	LOC100131541	uncharacterized LOC100131541	FALSE	Homo sapiens clone DNA166629 MRSS6228 (UNQ6228) mRNA, complete cds. [AY358248]	100131541		95988484	chr11	95988425	-	hs|11q21	AY358248	chr11:95988484-95988425		Hs.661972
A_24_P253818	2.7493	1.45906	2.7493	up	FLOT2	flotillin 2	FALSE	Homo sapiens flotillin 2 (FLOT2), mRNA [NM_004475]	2319	GO:0005515|GO:0048471|GO:0005886|GO:0050821|GO:0030139|GO:0002020|GO:0031982|GO:0016600|GO:0035255|GO:0008544|GO:0016020|GO:0005901|GO:0010629|GO:0007155|GO:0090002|GO:0002080|GO:0005925|GO:0070062|GO:0005768	27209206	chr17	27209147	-	hs|17q11.2	NM_004475	chr17:27209206-27209147	NM_004475	Hs.514038
A_23_P7099	3.27277	1.71051	3.27277	up	AGA	aspartylglucosaminidase	FALSE	Homo sapiens aspartylglucosaminidase (AGA), transcript variant 1, mRNA [NM_000027]	175	GO:0051604|GO:0005783|GO:0006517|GO:0006508|GO:0003948|GO:0008233|GO:0043621|GO:0005764|GO:0070062	178354452	chr4	178354393	-	hs|4q34.3	NM_000027	chr4:178354452-178354393	NM_000027	Hs.207776
A_24_P269814	3.84174	1.94176	3.84174	up	PLEKHA1	pleckstrin homology domain containing, family A (phosphoinositide binding specific) member 1	FALSE	Homo sapiens pleckstrin homology domain containing, family A (phosphoinositide binding specific) member 1 (PLEKHA1), transcript variant 2, mRNA [NM_001001974]	59338	GO:0005515|GO:0050853|GO:0051898|GO:0070301|GO:0005886|GO:0001553|GO:0048705|GO:0007283|GO:0009791|GO:0031529|GO:0045184|GO:0005737|GO:0035264|GO:0060021|GO:0070062|GO:0008209|GO:0043325|GO:0032587|GO:0030165|GO:0014065|GO:0008210|GO:0060325|GO:0033327|GO:0005654|GO:0048008	124191857	chr10	124191798	+	hs|10q26.13	NM_001001974	chr10:124191798-124191857	NM_001001974	Hs.643512
A_23_P91334	5.70374	2.51191	5.70374	up	HSPA12B	heat shock 70kD protein 12B	FALSE	Homo sapiens heat shock 70kD protein 12B (HSPA12B), transcript variant 1, mRNA [NM_052970]	116835	GO:0005524	3733458	chr20	3733399	+	hs|20p13	NM_052970	chr20:3733399-3733458	NM_052970	Hs.516854
A_33_P3880302	3.73238	1.9001	3.73238	up	EPHB2	EPH receptor B2	FALSE	Homo sapiens EPH receptor B2 (EPHB2), transcript variant 2, mRNA [NM_004442]	2048	GO:0005515|GO:0031290|GO:0030424|GO:0005886|GO:0071679|GO:0001655|GO:0048593|GO:0030425|GO:0005829|GO:0005005|GO:0007413|GO:0007411|GO:0043025|GO:0060021|GO:0060996|GO:0060997|GO:0007612|GO:0051965|GO:0042472|GO:0048013|GO:0005102|GO:0005576|GO:0018108|GO:0021952|GO:0001525|GO:0005524|GO:0007399|GO:0016310|GO:0022038|GO:0005887|GO:0050771|GO:0004713|GO:0008046|GO:0021631|GO:0050878|GO:0048170	23240723	chr1	23240664	+	hs|1p36.12	NM_004442	chr1:23240664-23240723	NM_004442	Hs.523329
A_33_P3388835	9.78759	3.29095	9.78759	up	STXBP2	syntaxin binding protein 2	FALSE	Homo sapiens syntaxin binding protein 2 (STXBP2), transcript variant 3, mRNA [NM_001272034]	6813	GO:0005515|GO:0043304|GO:0005886|GO:0043312|GO:0042581|GO:0031201|GO:0042582|GO:0015031|GO:0005829|GO:0006904|GO:0030348|GO:0001909|GO:0044194|GO:0070820|GO:0070062	7708130	chr19	7708071	+	hs|19p13.2	NM_001272034	chr19:7708071-7708130	NM_001272034	Hs.515104
A_21_P0006780	14.546	3.86255	14.546	up	lnc-ANKRD1-1	lnc-ANKRD1-1:1	FALSE	DA217605 BRAWH3 Homo sapiens cDNA clone BRAWH3008536 5', mRNA sequence [DA217605]			92720892	chr10	92720833	-	hs|10q23.31		chr10:92720892-92720833		Hs.293116
A_24_P62800	9.93663	3.31276	9.93663	up	KLHDC8A	kelch domain containing 8A	FALSE	Homo sapiens kelch domain containing 8A (KLHDC8A), transcript variant 2, mRNA [NM_018203]	55220		205305747	chr1	205305688	-	hs|1q32.1	NM_018203	chr1:205305747-205305688	NM_018203	Hs.10414
A_23_P428373	9.60366	3.26358	9.60366	up	REXO1L1P	REX1, RNA exonuclease 1 homolog (S. cerevisiae)-like 1, pseudogene	FALSE	REX1, RNA exonuclease 1 homolog (S. cerevisiae)-like 1, pseudogene [Source:HGNC Symbol;Acc:HGNC:24660] [ENST00000379010]	254958	GO:0005737|GO:0004527|GO:0090305|GO:0005634|GO:0003676	86758924	chr8	86758865	-	hs|8q21.2	XR_428372	chr8:86758924-86758865	XR_428372	Hs.373854
A_21_P0000695	13.8077	3.7874	13.8077	up	LOC731424	uncharacterized LOC731424	FALSE	Homo sapiens uncharacterized LOC731424 (LOC731424), long non-coding RNA [NR_037867]	731424		185764913	chr4	185764854	-	hs|4q35.1		chr4:185764913-185764854	NR_037867	Hs.427740
A_19_P00318232	12.7392	3.6712	12.7392	up	SHISA9	shisa family member 9	FALSE	Homo sapiens shisa family member 9 (SHISA9), transcript variant 2, mRNA [NM_001145205]	729993	GO:0030054|GO:0008328|GO:0032591|GO:0032281|GO:0045202|GO:0048172	13002549	chr16	13002490	+	hs|16p13.12	NM_001145205	chr16:13002490-13002549	NM_001145205	Hs.130661
A_23_P48229	12.9967	3.70008	12.9967	up	KCNA1	potassium channel, voltage gated shaker related subfamily A, member 1	FALSE	Homo sapiens potassium channel, voltage gated shaker related subfamily A, member 1 (KCNA1), mRNA [NM_000217]	3736	GO:0005515|GO:0005251|GO:0023041|GO:0015079|GO:0030054|GO:0005886|GO:0005783|GO:0045202|GO:0007268|GO:0019228|GO:0030425|GO:0005829|GO:0050905|GO:0006937|GO:0016324|GO:0010960|GO:0008076|GO:0005249|GO:0042391|GO:0043025|GO:0051260|GO:0050966|GO:0043679|GO:0034765|GO:0006813|GO:0010644|GO:0071805|GO:0009986|GO:0044224|GO:0071286|GO:0005267|GO:0033270|GO:0042734|GO:0005887|GO:0050976|GO:0016021	5021969	chr12	5021910	+	hs|12p13.32	NM_000217	chr12:5021910-5021969	NM_000217	Hs.416139
A_33_P3303250	13.449	3.74943	13.449	up			FALSE	Homo sapiens cDNA FLJ26691 fis, clone MPG07564. [AK130201]			139015815	chr9	139015756	+	hs|9q34.3	AK130201	chr9:139015756-139015815		Hs.650691
A_33_P3376836	4.58064	2.19555	4.58064	up			FALSE				1069473	chr6	1069414	+	hs|6p25.3		chr6:001069414-001069473
A_33_P3372526	13.5367	3.7588	13.5367	up	MDH1B	malate dehydrogenase 1B, NAD (soluble)	FALSE	Homo sapiens malate dehydrogenase 1B, NAD (soluble) (MDH1B), transcript variant 3, non-coding RNA [NR_104261]	130752	GO:0006099|GO:0005975|GO:0016615|GO:0006108|GO:0016616	207606083	chr2	207606024	-	hs|2q33.3	NR_104261	chr2:207606083-207606024	NR_104261	Hs.147816
A_33_P3293049	9.45273	3.24073	9.45273	up	HLA-DQA1	major histocompatibility complex, class II, DQ alpha 1	FALSE	Homo sapiens major histocompatibility complex, class II, DQ alpha 1 (HLA-DQA1), mRNA [NM_002122]	3117	GO:0050852|GO:0012507|GO:0005886|GO:0031295|GO:0019221|GO:0042613|GO:0005765|GO:0032588|GO:0030666|GO:0019886|GO:0006955|GO:0000139|GO:0016020|GO:0005887|GO:0042605|GO:0071556|GO:0032395|GO:0030669|GO:0045582|GO:0009897|GO:0010008|GO:0060333|GO:0030658	32610560	chr6	32610501	+	hs|6p21.32	NM_002122	chr6:32610501-32610560	NM_002122	Hs.387679
A_23_P97541	16.1971	4.01766	16.1971	up	C4BPA	complement component 4 binding protein, alpha	FALSE	Homo sapiens complement component 4 binding protein, alpha (C4BPA), mRNA [NM_000715]	722	GO:0044216|GO:0005515|GO:0030449|GO:0045732|GO:0005886|GO:0045087|GO:0006958|GO:0045959|GO:0072562|GO:0005576|GO:0005615	207318125	chr1	207318066	+	hs|1q32.2	NM_000715	chr1:207318066-207318125	NM_000715	Hs.1012
A_33_P3407356	16.0021	4.00019	16.0021	up	LINC01348	long intergenic non-protein coding RNA 1348	FALSE	Homo sapiens long intergenic non-protein coding RNA 1348 (LINC01348), long non-coding RNA [NR_027454]	731656							NR_027454		NR_027454	Hs.702477
A_19_P00317897	9.90061	3.30752	9.90061	up	LOC101928673	uncharacterized LOC101928673	FALSE	Homo sapiens uncharacterized LOC101928673 (LOC101928673), long non-coding RNA [NR_125960]	101928673		173387238	chr1	173387179	-	hs|1q25.1	NR_125960	chr1:173387238-173387179	NR_125960	Hs.715616
A_21_P0012769	11.5598	3.53105	11.5598	up	LOC102724794	uncharacterized LOC102724794	FALSE	long intergenic non-protein coding RNA 504 [Source:HGNC Symbol;Acc:HGNC:43555] [ENST00000506292]	102724794		14717773	chr4	14702401	-	hs|4p15.33		chr4:14717773-14702401
A_33_P3333777	7.17016	2.842	7.17016	up	GABPB1-AS1	GABPB1 antisense RNA 1	FALSE	Homo sapiens GABPB1 antisense RNA 1 (GABPB1-AS1), long non-coding RNA [NR_024490]	100129387		50650216	chr15	50650157	+	hs|15q21.2	NR_024490	chr15:50650157-50650216	NR_024490	Hs.659360
A_21_P0004968	3.81195	1.93053	3.81195	up	lnc-QKI-5	lnc-QKI-5:1	FALSE	LNCipedia lincRNA (lnc-QKI-5), lincRNA [lnc-QKI-5:1]			165342372	chr6	165342313	+	hs|6q27		chr6:165342313-165342372
A_33_P3258008	4.98023	2.31621	4.98023	up	UBE3B	ubiquitin protein ligase E3B	FALSE	Homo sapiens ubiquitin protein ligase E3B (UBE3B), transcript variant 1, mRNA [NM_130466]	89910	GO:0005737|GO:0004842|GO:0042787|GO:0016874|GO:0005634	109954643	chr12	109954584	+	hs|12q24.11	NM_130466	chr12:109954584-109954643	NM_130466	Hs.374067
A_23_P49459	5.54505	2.4712	5.54505	up	LOC81691	exonuclease NEF-sp	FALSE	Homo sapiens exonuclease NEF-sp (LOC81691), transcript variant 1, mRNA [NM_030941]	81691	GO:0004527|GO:0090305|GO:0000166|GO:0003723|GO:0005730|GO:0070062	20856077	chr16	20856018	+	hs|16p12.3	NM_030941	chr16:20856018-20856077	NM_030941	Hs.177926
A_24_P340227	5.87203	2.55386	5.87203	up	TTTY23	testis-specific transcript, Y-linked 23 (non-protein coding)	FALSE	Homo sapiens testis-specific transcript, Y-linked 23 (non-protein coding) (TTTY23), long non-coding RNA [NR_001540]	252955		9749532	chrY	9749473	+	hs|Yp11.2	NR_001540	chrY:9749473-9749532	NR_001540	Hs.522846
A_21_P0009558	5.7925	2.53419	5.7925	up	lnc-CCDC68-1	lnc-CCDC68-1:1	FALSE	LNCipedia lincRNA (lnc-CCDC68-1), lincRNA [lnc-CCDC68-1:1]			52558293	chr18	52558234	-	hs|18q21.2		chr18:52558293-52558234
A_23_P36972	4.28055	2.0978	4.28055	up	ZIC2	Zic family member 2	FALSE	Homo sapiens Zic family member 2 (ZIC2), mRNA [NM_007129]	7546	GO:0031290|GO:0003700|GO:0001843|GO:0005634|GO:0003677|GO:0006351|GO:0031490|GO:0046872|GO:0051091|GO:0005737|GO:0007420|GO:0045893|GO:0007601|GO:0045892|GO:0048066	100638076	chr13	100638017	+	hs|13q32.3	NM_007129	chr13:100638017-100638076	NM_007129	Hs.653700
A_23_P96658	-5.75914	-2.52585	5.75914	down	TXLNGY	taxilin gamma pseudogene, Y-linked	FALSE	Homo sapiens taxilin gamma pseudogene, Y-linked (TXLNGY), transcript variant 1, non-coding RNA [NR_045128]	246126	GO:0019905	21767217	chrY	21767158	+	hs|Yq11.222	NR_045128	chrY:21767158-21767217	NR_045128	Hs.522863
A_23_P143120	-4.47356	-2.16142	4.47356	down	ADAM17	ADAM metallopeptidase domain 17	FALSE	Homo sapiens ADAM metallopeptidase domain 17 (ADAM17), mRNA [NM_003183]	6868	GO:0005515|GO:0007220|GO:0032717|GO:0033025|GO:0030307|GO:0005112|GO:0048536|GO:0007219|GO:0007173|GO:0030198|GO:0030574|GO:0006508|GO:0032496|GO:0006509|GO:0002467|GO:0033077|GO:0030335|GO:0009986|GO:0045741|GO:0035625|GO:0032722|GO:0030165|GO:0055099|GO:0005178|GO:0005887|GO:0045121|GO:0008270|GO:0004222|GO:0005925|GO:0008237|GO:0005138|GO:0008284|GO:0017124|GO:0033627|GO:0035313|GO:0005886|GO:…	9630192	chr2	9630133	-	hs|2p25.1	NM_003183	chr2:9630192-9630133	NM_003183	Hs.404914
A_21_P0003201	3.19511	1.67586	3.19511	up	lnc-GMNC-2	lnc-GMNC-2:1	FALSE	LNCipedia lincRNA (lnc-GMNC-2), lincRNA [lnc-GMNC-2:1]			190500089	chr3	190500030	-	hs|3q28		chr3:190500089-190500030
A_33_P3223378	6.44125	2.68734	6.44125	up	RAB6C-AS1	RAB6C antisense RNA 1	FALSE	RAB6C antisense RNA 1 [Source:HGNC Symbol;Acc:HGNC:49278] [ENST00000624615]	100131320		130737130	chr2	130737071	-	hs|2q21.1	BC044241	chr2:130737130-130737071		Hs.535586
A_33_P3398597	5.97634	2.57926	5.97634	up	EPS8L1	EPS8-like 1	FALSE	Homo sapiens EPS8-like 1 (EPS8L1), transcript variant 1, mRNA [NM_133180]	54869	GO:0005515|GO:0035023|GO:0003779|GO:0032587|GO:0007266|GO:0032855|GO:0043234|GO:0005737|GO:0042608|GO:1900029|GO:0032321|GO:0005089|GO:0030676|GO:0070062	55597337	chr19	55597278	+	hs|19q13.42	NM_133180	chr19:55597278-55597337	NM_133180	Hs.438862
A_21_P0011895	3.64975	1.8678	3.64975	up	LOC102723927	uncharacterized LOC102723927	FALSE		102723927		242913527	chr2	242913468	+	hs|2q37.3		chr2:242913468-242913527	XR_425551
A_33_P3428984	6.36908	2.67108	6.36908	up	LOC728445	uncharacterized LOC728445	FALSE	AGENCOURT_14121471 NIH_MGC_180 Homo sapiens cDNA clone IMAGE:30383201 5', mRNA sequence [CD243366]	728445		42009230	chr8	42009171	-	hs|8p11.21	CD243366	chr8:42009230-42009171		Hs.737652
A_23_P147245	2.55925	1.35572	2.55925	up	OSBPL10	oxysterol binding protein-like 10	FALSE	Homo sapiens oxysterol binding protein-like 10 (OSBPL10), transcript variant 1, mRNA [NM_017784]	114884	GO:0015485|GO:0006869	31702460	chr3	31702401	-	hs|3p23	NM_017784	chr3:31702460-31702401	NM_017784	Hs.150122
A_21_P0011953	11.3179	3.50054	11.3179	up	PGM5P3-AS1	PGM5P3 antisense RNA 1	FALSE	Homo sapiens PGM5P3 antisense RNA 1 (PGM5P3-AS1), transcript variant 3, long non-coding RNA [NR_121190]	101929127		114293455	chr2	114293396	-	hs|2q13	NR_121190	chr2:114293455-114293396	NR_121190	Hs.552787
A_33_P3423230	12.0534	3.59137	12.0534	up	PCDH19	protocadherin 19	FALSE	Homo sapiens protocadherin 19 (PCDH19), transcript variant 3, mRNA [NM_001184880]	57526	GO:0005886|GO:0005509|GO:0016021|GO:0007156	99550965	chrX	99550906	-	hs|Xq22.1	NM_001184880	chrX:99550965-99550906	NM_001184880	Hs.4993
A_19_P00812329	12.8598	3.68479	12.8598	up	lnc-C9orf50-2	lnc-C9orf50-2:1	FALSE	LNCipedia lincRNA (lnc-C9orf50-2), lincRNA [lnc-C9orf50-2:1]			132265880	chr9	132265821	-	hs|9q34.11		chr9:132265880-132265821
A_33_P3392867	12.3837	3.63037	12.3837	up	PPEF2	protein phosphatase, EF-hand calcium binding domain 2	FALSE	Homo sapiens protein phosphatase, EF-hand calcium binding domain 2 (PPEF2), mRNA [NM_006239]	5470	GO:0005515|GO:0030145|GO:0005506|GO:0005509|GO:0051879|GO:0031435|GO:0010801|GO:0043409|GO:0001917|GO:0005737|GO:0050906|GO:0006470|GO:0043405|GO:0030544|GO:0043506|GO:0004722|GO:0007601|GO:0001750	76788526	chr4	76788467	-	hs|4q21.1	NM_006239	chr4:76788526-76788467	NM_006239	Hs.290873
A_33_P3220470	13.0665	3.7078	13.0665	up	SMAD6	SMAD family member 6	FALSE	Homo sapiens SMAD family member 6 (SMAD6), transcript variant 1, mRNA [NM_005585]	4091	GO:0005515|GO:0001657|GO:0043627|GO:0003700|GO:0008285|GO:0010991|GO:0030617|GO:0044212|GO:0005634|GO:0060394|GO:0046872|GO:0005829|GO:0042802|GO:0030514|GO:0035556|GO:0070698|GO:0006955|GO:0005737|GO:0045444|GO:0007179|GO:0030512|GO:0031625|GO:0005667|GO:0043066|GO:0031589|GO:0070410|GO:0070411|GO:0070412|GO:0007352|GO:0030509|GO:0000978|GO:0006351|GO:0043234|GO:0034713|GO:0003682|GO:0034616	67074322	chr15	67074263	+	hs|15q22.31	NM_005585	chr15:67074263-67074322	NM_005585	Hs.153863
A_21_P0011843	15.1159	3.91799	15.1159	up	PGM5	phosphoglucomutase 5	FALSE	phosphoglucomutase 5 [Source:HGNC Symbol;Acc:HGNC:8908] [ENST00000604870]	5239	GO:0030018|GO:0001725|GO:0000287|GO:0005978|GO:0019388|GO:0005829|GO:0042383|GO:0005914|GO:0005913|GO:0016010|GO:0014704|GO:0005198|GO:0004614|GO:0043034|GO:0006006|GO:0009898|GO:0007155|GO:0005925	70993164	chr9	70986606	+	hs|9q21.11		chr9:70986606-70993164	XR_431475	Hs.679759
A_21_P0011162	9.49975	3.24789	9.49975	up	XLOC_l2_003843		FALSE	BROAD Institute lincRNA (XLOC_l2_003843), lincRNA [TCONS_l2_00006994]			106371012	chr13	106370953	+	hs|13q33.2		chr13:106370953-106371012
A_33_P3335915	9.2487	3.20925	9.2487	up	SYNE1	spectrin repeat containing, nuclear envelope 1	FALSE	Homo sapiens mRNA; cDNA DKFZp547N107 (from clone DKFZp547N107). [AL713682]	23345	GO:0005515|GO:0031965|GO:0006997|GO:0005794|GO:0090292|GO:0034993|GO:0003779|GO:0005634|GO:0090286|GO:0005635|GO:0030017|GO:0042803|GO:0042692|GO:0005640|GO:0005737|GO:0051015|GO:0040023|GO:0045211|GO:0007030|GO:0005654|GO:0016021|GO:0005856|GO:0005521	152748830	chr6	152748771	-	hs|6q25.2	AL713682	chr6:152748830-152748771		Hs.12967
A_33_P3409665	9.78976	3.29127	9.78976	up	DEPDC5	DEP domain containing 5	FALSE	Homo sapiens DEP domain containing 5 (DEPDC5), transcript variant 2, mRNA [NM_001007188]	9681	GO:0043547|GO:0035556|GO:0048471|GO:0005765|GO:0005829|GO:0005096	32211971	chr22	32211912	+	hs|22q12.3	NM_001007188	chr22:32211912-32211971	NM_001007188	Hs.435022
A_24_P262738	4.83506	2.27353	4.83506	up	DDA1	DET1 and DDB1 associated 1	FALSE	Homo sapiens DET1 and DDB1 associated 1 (DDA1), mRNA [NM_024050]	79016		17426778	chr19	17425175	+	hs|19p13.11	NM_024050	chr19:17425175-17426778	NM_024050	Hs.466154
A_21_P0005121	13.7095	3.77711	13.7095	up			FALSE	PREDICTED: Homo sapiens uncharacterized LOC100506908 (LOC100506908), transcript variant X1, ncRNA [XR_108615]			84697880	chr6	84697821	+	hs|6q14.2	XR_108615	chr6:84697821-84697880	XR_108615	Hs.566513
A_21_P0011672	12.9111	3.69054	12.9111	up	XLOC_l2_006578		FALSE	BROAD Institute lincRNA (XLOC_l2_006578), lincRNA [TCONS_l2_00012274]			7983099	chr19	7983040	+	hs|19p13.2		chr19:7983040-7983099
A_33_P3413325	14.5962	3.86752	14.5962	up	KCNMA1	potassium channel, calcium activated large conductance subfamily M alpha, member 1	FALSE	Homo sapiens potassium channel, calcium activated large conductance subfamily M alpha, member 1 (KCNMA1), transcript variant 7, mRNA [NM_001271520]	3778	GO:0005515|GO:0005886|GO:0007268|GO:0046872|GO:0016324|GO:0008076|GO:0005249|GO:0042391|GO:0034765|GO:0006813|GO:0071805|GO:0034465|GO:0070062|GO:0060072|GO:0001666|GO:0043065|GO:0030007|GO:0006970|GO:0003779|GO:0060073|GO:0045794|GO:0060083|GO:0051592|GO:0007596|GO:0005901|GO:0016021|GO:0015269	79396578	chr10	79396519	-	hs|10q22.3	NM_001271520	chr10:79396578-79396519	NM_001271520	Hs.144795
A_32_P152195	15.36	3.94111	15.36	up	STAC2	SH3 and cysteine rich domain 2	FALSE	Homo sapiens SH3 and cysteine rich domain 2 (STAC2), mRNA [NM_198993]	342667	GO:0035556|GO:0046872	37366870	chr17	37366811	-	hs|17q12	NM_198993	chr17:37366870-37366811	NM_198993	Hs.145068
A_33_P3381777	10.6563	3.41364	10.6563	up	TREML1	triggering receptor expressed on myeloid cells-like 1	FALSE	Homo sapiens triggering receptor expressed on myeloid cells-like 1 (TREML1), transcript variant 1, mRNA [NM_178174]	340205	GO:0005515|GO:0019722|GO:0009986|GO:0005886|GO:0045087|GO:0031091|GO:0030168|GO:0016021	41117457	chr6	41117398	-	hs|6p21.1	NM_178174	chr6:41117457-41117398	NM_178174	Hs.117331
A_21_P0005582	8.40562	3.07135	8.40562	up	lnc-ARHGEF5-2	lnc-ARHGEF5-2:3	FALSE	LNCipedia lincRNA (lnc-ARHGEF5-2), lincRNA [lnc-ARHGEF5-2:3]			144857176	chr7	144854106	+	hs|7q35		chr7:144854106-144857176
A_21_P0004431	6.6837	2.74065	6.6837	up	lnc-TMED7-1	lnc-TMED7-1:1	FALSE	LNCipedia lincRNA (lnc-TMED7-1), lincRNA [lnc-TMED7-1:1]			114999208	chr5	114999149	-	hs|5q22.3		chr5:114999208-114999149
A_21_P0009690	3.34217	1.74079	3.34217	up	LOC102725254	uncharacterized LOC102725254	FALSE	PREDICTED: Homo sapiens uncharacterized LOC102725254 (LOC102725254), ncRNA [XR_433547]	102725254		18316355	chr19	18316296	+	hs|19p13.11		chr19:18316296-18316355	XR_433547
A_33_P3340718	5.63661	2.49483	5.63661	up	KDM6A	lysine (K)-specific demethylase 6A	FALSE	Homo sapiens lysine (K)-specific demethylase 6A (KDM6A), transcript variant 1, mRNA [NM_001291415]	7403	GO:0010468|GO:0006325|GO:0001843|GO:0051213|GO:0005634|GO:0000978|GO:0001701|GO:0048570|GO:0046872|GO:0042802|GO:0003007|GO:0003016|GO:0035097|GO:0032525|GO:0035264|GO:0071557|GO:0005654|GO:0048333|GO:0060070|GO:0051568|GO:0071558|GO:0055114	44971094	chrX	44971035	+	hs|Xp11.3	NM_001291415	chrX:44971035-44971094	NM_001291415	Hs.522616
A_21_P0010763	3.55617	1.83032	3.55617	up	LINC01361	long intergenic non-protein coding RNA 1361	FALSE	Homo sapiens long intergenic non-protein coding RNA 1361 (LINC01361), transcript variant 2, long non-coding RNA [NR_110633]	101927498		83439656	chr1	83439597	-	hs|1p31.1	NR_110633	chr1:83439656-83439597	NR_110633
A_21_P0004057	9.57027	3.25856	9.57027	up			FALSE	EST380247 MAGE resequences, MAGJ Homo sapiens cDNA, mRNA sequence [AW968277]			123795788	chr5	123795729	+	hs|5q23.2		chr5:123795729-123795788		Hs.177723
A_21_P0008799	13.239	3.72672	13.239	up	lnc-PGPEP1L-1	lnc-PGPEP1L-1:3	FALSE	LNCipedia lincRNA (lnc-PGPEP1L-1), lincRNA [lnc-PGPEP1L-1:3]			99635799	chr15	99635740	-	hs|15q26.3		chr15:99635799-99635740
A_33_P3262799	4.2005	2.07056	4.2005	up			FALSE	zinc finger protein 280D [Source:HGNC Symbol;Acc:HGNC:25953] [ENST00000558067]			56947003	chr15	56946944	-	hs|15q21.3	AK000093	chr15:56947003-56946944		Hs.511477
A_33_P3281018	-3.35106	-1.74462	3.35106	down	LINC00689	long intergenic non-protein coding RNA 689	FALSE	long intergenic non-protein coding RNA 689 [Source:HGNC Symbol;Acc:HGNC:27217] [ENST00000417032]	154822		158799477	chr7	158799418	+	hs|7q36.3		chr7:158799418-158799477		Hs.722879
A_23_P147311	-5.89639	-2.55983	5.89639	down	ACTRT1	actin-related protein T1	FALSE	Homo sapiens actin-related protein T1 (ACTRT1), mRNA [NM_138289]	139741	GO:0005737|GO:0005856	127185348	chrX	127185289	-	hs|Xq25	NM_138289	chrX:127185348-127185289	NM_138289	Hs.680125
A_33_P3315729	-7.11555	-2.83098	7.11555	down	ZNF382	zinc finger protein 382	FALSE	Homo sapiens zinc finger protein 382 (ZNF382), transcript variant 1, mRNA [NM_032825]	84911	GO:0005634|GO:0045892|GO:0003677|GO:0046872|GO:0006351	37101644	chr19	37101585	+	hs|19q13.12	NM_032825	chr19:37101585-37101644	NM_032825	Hs.631591
[truncated: 2,224 more rows]
