# Supplementary material for: Transgelin is a poor prognostic factor associated with advanced colorectal cancer (CRC) stage promoting tumor growth and migration in a TGFβ-dependent manner
Source: Cell Death Dis. 2020 May 11;11(5):341. doi: 10.1038/s41419-020-2529-6 (PMC7214449; doi:10.1038/s41419-020-2529-6)
Supplement: Supplementary file 3 — Supplementary table 3 [file 41419_2020_2529_MOESM3_ESM.xlsx]

## Sheet: GE.TAGLN_High_vs_TAGLN_Low-fold
Supplementary table 3. Differentially expressed genes between TAGLN high and TAGLN low COAD
GeneID (Regulation criterion: fold > 2.0 and rawp p-value < 0.05)	TAGLN_High_vs_TAGLN_Low-log_fold	TAGLN_High_vs_TAGLN_Low-p_value
REM1	1.34377	2.71501e-38
DUOXA2	-1.6342	8.74333e-11
LOC441204	1.06123	6.77657e-23
CEACAM7	-1.11086	1.11881e-06
ITGA5	1.39399	1.45945e-61
ITGA7	1.13813	2.0298e-36
PHLDA3	1.20218	3.87042e-33
GAP43	2.87313	3.65197e-49
H19	1.10815	1.40352e-08
GRP	2.37037	3.5918e-43
COL4A2	1.03271	9.61387e-48
CHST1	1.26967	4.4343e-41
CHST3	1.29183	7.53774e-46
ITGAX	1.25844	1.08819e-30
BCL2A1	1.15597	3.42011e-20
NOG	1.20387	1.46633e-28
ITGAM	1.83376	1.42721e-47
TCEA2	1.33227	6.16721e-42
COX4I2	1.0449	5.56443e-27
ATP1A2	2.26243	4.63813e-32
SPHK1	1.51013	5.61761e-43
DPT	2.64789	2.22266e-58
CPEB1	1.52155	4.35778e-33
CFH	1.46439	2.37388e-54
HAMP	1.67606	2.97195e-33
MRO	1.1452	6.03183e-19
ZFP82	1.03494	9.78725e-18
EFHA2	1.32232	1.39492e-29
SYPL2	1.63507	3.06833e-32
NPR3	2.51242	3.69408e-54
AVPR2	1.09688	4.43234e-18
NRXN3	1.27087	3.60854e-14
NRXN1	1.55727	8.02423e-32
FLNC	1.47543	1.52229e-32
REG1A	-1.14118	0.00133428
DPYSL3	1.74978	5.86467e-70
IGFBP3	1.01658	5.00597e-37
IGFBP7	1.25695	3.18026e-67
IGFBP5	1.71982	4.74141e-61
CYP1B1	2.24743	2.49773e-43
APLNR	1.09116	3.05937e-34
ITGB1BP2	1.00681	1.23447e-19
EFEMP1	1.9942	1.0589e-69
PTCH2	1.12752	1.18032e-26
HRH2	1.49906	2.32115e-26
CSF2RA	1.03609	9.33417e-18
MRC1	1.31498	6.40582e-21
TSHZ2	1.73574	7.6107e-42
TSHZ3	1.38242	3.84521e-62
FOXS1	1.21415	2.22591e-48
ZNF582	1.21607	8.968e-14
PSD	2.43279	2.65782e-75
NPTXR	1.84865	2.59181e-33
GPR133	1.94302	2.08684e-46
GALNTL1	1.36238	2.00615e-19
GALNTL2	1.84613	2.57815e-43
LGALS1	1.41964	5.84383e-75
HLX	1.10415	4.02021e-61
LOX	1.52667	1.25902e-48
DMRTC1B	1.10412	9.45783e-09
C14orf132	1.74688	8.90242e-61
CALCRL	1.06411	2.38246e-28
TAGLN	2.31529	6.49563e-132
CHST11	1.2154	8.76295e-38
OLR1	2.17489	2.56055e-44
SRRM3	1.39422	8.31717e-34
NTRK1	1.26018	1.78765e-24
NTRK3	1.51609	3.29006e-24
ARHGAP20	1.73621	4.88221e-15
ARHGAP24	1.0541	2.13297e-35
BMP3	1.14306	4.34515e-08
RASSF8	1.42203	3.24116e-34
LPPR4	1.25423	2.89851e-33
CAP2	1.10594	5.31701e-27
PXDN	1.25951	1.73279e-48
FCER1G	1.13375	6.51945e-30
DNALI1	1.03213	2.69899e-12
FAM49A	1.27304	1.25349e-21
ADH6	-1.03634	1.89166e-09
C4orf7	1.32105	1.427e-06
PPAPDC1A	2.89828	2.92581e-75
CORO6	1.16877	1.37172e-28
FAM155A	1.3754	1.66345e-22
BEX4	1.11818	1.96914e-26
PCDHB6	1.26079	7.32821e-27
EVI2A	1.08003	2.00851e-18
COL14A1	1.52914	4.93653e-45
IFFO1	1.02069	2.86458e-48
MFGE8	1.40356	1.87965e-87
BCAT1	1.53935	2.83205e-40
EFEMP2	1.5077	2.03585e-84
NOVA2	1.04125	3.47548e-34
NOVA1	1.39214	7.84297e-23
TMEM132E	1.03257	8.73142e-16
DIO2	1.24945	1.67195e-34
CCL21	2.54333	1.87964e-42
CCL26	1.13164	2.09408e-13
ALPK2	1.56896	2.25425e-40
C8orf48	1.24068	2.47183e-31
FAM70A	1.62797	3.10205e-29
NOX4	2.27263	1.38392e-68
TRIM46	1.09866	3.87392e-26
COLEC12	2.06992	4.02869e-52
CTF1	1.29645	2.00003e-29
TRPV4	1.47114	4.49572e-43
SLC17A7	1.10375	6.03197e-15
FMO3	1.24238	1.20032e-20
CTSK	1.46523	7.93294e-59
BHMT2	2.01355	7.99215e-54
PRKCDBP	1.27417	9.47927e-56
SLC37A2	1.29619	5.79874e-26
CDK14	1.53724	2.00484e-48
GPR124	1.24258	1.47794e-59
ZNF304	1.18933	1.56734e-23
CTSF	1.27231	6.34572e-43
CTSG	1.59305	4.46528e-19
POSTN	2.12857	2.0216e-54
RND2	1.10325	2.85297e-19
MMP23B	1.15656	1.81643e-35
FNDC4	1.3516	1.4964e-61
DAAM2	1.23378	1.48746e-51
LRRC4C	2.20999	4.21215e-65
FN1	2.14943	2.66071e-52
SYT4	1.11959	1.42527e-18
ECSCR	1.18471	1.38085e-47
SCHIP1	1.22123	4.74768e-56
FLJ16779	1.86246	9.45776e-31
MARCO	3.30446	3.87799e-48
PALMD	1.26063	4.65192e-36
ANGPT1	1.35867	1.95897e-32
C1orf54	1.01252	2.84949e-39
TMEM47	1.45756	1.6646e-50
GPR97	1.16913	1.30479e-14
GUCA1A	1.17237	1.03432e-29
ADAM33	1.91607	1.99706e-41
DNAJC5B	1.3088	7.32915e-23
ITGBL1	2.8461	4.83796e-67
PRKAA2	1.22368	1.17856e-07
SCARA3	1.14104	5.32124e-27
MATN3	2.13934	4.48883e-52
EBF3	1.72508	2.0367e-29
EBF2	1.17807	3.68756e-23
GULP1	1.20187	4.20512e-24
FBXO17	1.7688	5.30542e-42
FHL5	1.11504	1.78012e-26
FPR2	1.24489	1.5694e-11
FPR3	1.29289	5.95221e-28
SPEG	2.11964	9.24132e-44
NKAIN4	1.84087	9.20649e-43
MAP1A	1.58202	6.48782e-69
MAP1B	1.30579	6.36072e-41
FRMD6	1.64111	6.99354e-59
PKNOX2	1.26207	1.28348e-28
SIX1	1.14742	7.30849e-12
FST	1.81292	5.22545e-48
DACT1	1.28712	7.58167e-36
DACT3	1.87556	3.35869e-81
FAM38B	1.56695	1.87487e-32
ACSS3	1.92096	4.16553e-40
CNTNAP1	1.43613	9.70135e-53
DFNA5	1.73235	3.47403e-58
MAGEH1	1.0954	2.77631e-36
WNT2	1.37391	1.14518e-37
RECK	1.02918	9.23886e-43
TYRP1	1.40533	2.75723e-20
CRISPLD1	2.01461	5.42573e-54
RUNX1T1	1.75474	3.17781e-47
SPTBN4	1.01536	2.419e-13
KLF17	1.03739	5.0579e-29
C1S	1.64625	8.97148e-74
C1R	1.52188	4.88004e-74
FAM198A	2.02097	1.93748e-50
PCDHGB7	1.60524	9.87069e-37
BOC	1.82427	1.64058e-72
ZNF418	1.17873	7.02314e-27
ZNF415	1.20333	2.09235e-17
SGCE	1.3087	1.07235e-43
PCOLCE	1.43389	1.0496e-64
ZCCHC24	1.14334	5.90432e-37
NPR1	1.26657	3.36709e-42
CPXM1	1.30499	1.92031e-40
CPXM2	2.00484	4.16116e-56
VAX2	1.09111	4.14559e-18
GGT5	1.51301	1.13346e-69
CNR1	1.46331	2.58213e-20
PTPRU	1.04918	5.62712e-13
C1orf70	1.29218	7.7966e-38
NKX3-2	1.98105	2.4479e-63
MDGA1	1.68399	1.87241e-47
ADAM12	2.25035	5.08032e-63
SHANK1	1.4887	8.53315e-32
ZDHHC15	1.94202	1.01992e-44
DUSP26	1.26814	2.56608e-24
C3orf14	1.0239	7.22452e-09
LARP6	1.08037	1.95881e-25
ISM1	2.77288	6.3351e-67
COL15A1	1.35792	1.84208e-48
ODAM	1.18136	2.17803e-08
DPYSL4	1.98837	1.33399e-41
EDNRA	1.10388	1.08145e-30
APOD	1.72774	3.02966e-28
REG3A	-1.68928	1.57789e-06
CNRIP1	1.18301	6.40495e-54
TM7SF4	1.88016	6.76044e-40
SDPR	1.17339	2.33552e-33
DTX3	1.0769	2.12977e-35
LONRF2	2.29477	4.38031e-43
GJA4	1.09933	3.22271e-46
GJA5	1.26133	7.49622e-50
C20orf200	1.37171	5.29851e-26
COL10A1	3.60234	3.82808e-70
PTPRZ1	1.55753	3.20879e-26
DKK2	2.09767	1.75505e-43
DYNC1I1	1.47277	5.00243e-21
PLEKHO1	1.18938	3.45345e-67
EPHX3	1.00283	8.15708e-15
CD300LF	1.07381	7.71866e-23
KAL1	1.84239	6.98958e-43
TM4SF19	1.49358	7.42273e-26
PI15	1.14407	7.90979e-12
NGF	1.44949	5.27301e-36
COPZ2	1.76337	1.34645e-86
GPR162	1.0219	9.19407e-35
SHE	1.04071	3.76313e-30
COX7A1	1.49731	1.47608e-75
MGP	2.10079	2.28406e-79
STON1	1.7896	8.97898e-60
PDLIM7	1.10117	1.84586e-66
C7orf10	1.39967	4.72035e-37
EPYC	2.63805	4.23014e-37
NUDT10	1.88464	2.3038e-57
TM6SF2	1.00324	2.28187e-13
CLIC6	1.26055	1.95081e-20
MAGEE1	1.1085	2.21572e-16
EVC2	1.75649	3.083e-63
TXLNB	1.06937	1.89111e-15
HRASLS5	1.12497	1.36987e-12
KIAA1045	1.04798	7.41507e-21
AOC3	2.04858	7.45604e-87
CHN1	1.03182	2.7691e-35
AXL	1.30405	4.86075e-58
VGLL3	1.88692	6.16534e-54
ADCY5	1.70287	8.7423e-27
ADCY2	2.0709	5.19489e-70
PTPLAD2	1.02228	5.25504e-29
CLEC7A	1.05481	3.03382e-18
PDLIM3	1.97271	8.19794e-90
MEIS3	1.57812	7.11072e-69
MEIS2	1.4502	6.40843e-32
MEIS1	1.70822	2.71694e-74
EDA2R	1.11071	3.75742e-16
CTSL1	1.09631	1.04142e-40
SCRG1	1.79519	1.50687e-38
SUSD5	2.13607	1.20971e-40
PYGM	1.5446	9.17039e-35
CCDC36	1.0526	3.76687e-27
PLA2G2D	1.07732	5.19538e-08
HS3ST2	1.97727	8.33788e-40
RNASE2	1.14301	2.39461e-23
GLT8D2	1.51177	3.24146e-62
KERA	1.26105	7.8406e-37
MRGPRF	1.91948	1.66112e-83
PCDHA3	1.16303	2.58969e-21
CCIN	1.59527	1.17274e-53
SERPINB2	1.08734	8.62866e-08
MAGED4	1.381	1.70428e-36
DES	3.13361	5.47216e-51
HTR2A	1.55822	5.02606e-39
HTR2B	1.97573	1.75549e-41
C1orf133	1.33378	8.59886e-38
KLHL30	1.10092	1.18604e-19
KLHL38	1.38323	5.59754e-40
FIBIN	1.86364	3.79687e-75
ERMN	1.18362	2.37719e-11
CYP7B1	1.61643	4.48458e-31
DTNA	1.43503	1.55439e-19
ODZ3	2.68438	2.53116e-59
ODZ2	1.5345	6.38636e-28
ODZ1	1.02078	1.75475e-16
CRABP1	1.11413	6.40118e-09
CRABP2	1.56146	1.54949e-27
PLCXD3	1.21668	2.33026e-13
CHRDL2	2.87146	9.19953e-43
GEFT	1.8643	6.94905e-92
PTPRN	2.45343	2.99785e-45
PTPRM	1.05834	7.04473e-51
CPZ	1.59547	2.48347e-55
CYP46A1	1.01207	2.65398e-22
ABLIM3	1.07694	1.61977e-23
HHIP	1.34435	1.21547e-16
CHL1	1.01082	2.20443e-12
IFIT1	1.2281	1.95304e-20
SPG20	1.33584	4.42249e-43
KRT17	1.53793	1.36534e-16
KRT16	1.29623	1.3162e-09
FGF7	1.7426	1.32545e-41
PLP1	1.90417	1.85608e-30
CLEC5A	1.90953	3.56811e-41
PCDHB16	1.23831	1.35132e-19
PCDHB18	1.10286	1.47826e-26
PTPRS	1.19401	7.71184e-28
KIAA2022	1.38531	3.7228e-30
ELOVL4	1.4622	1.86977e-26
MUM1L1	1.03119	7.23352e-11
LTBP3	1.07789	9.99839e-38
LTBP1	1.1867	1.76452e-45
CMTM3	1.27493	8.20335e-71
COL11A1	2.75843	7.49069e-64
SNCA	1.69981	3.87486e-36
UBE2E2	1.32083	8.93847e-44
GAS7	1.44388	7.98892e-54
CDH11	1.6451	3.66086e-67
KIAA1644	1.96789	2.24752e-56
ALDH1L2	1.0461	1.09617e-21
DARC	1.86921	7.90615e-30
LTBP2	1.53163	2.94986e-57
MAGEL2	2.27538	2.08894e-32
CLDN5	1.24532	5.14267e-35
C6orf168	1.26101	2.17829e-17
FIGN	1.44118	4.11201e-38
INMT	1.42182	7.24098e-61
PANX2	1.42152	2.9541e-22
OMD	2.95282	1.34874e-45
C2orf65	1.01426	1.79039e-11
ZNF853	1.28085	2.1683e-26
NPTX2	1.45075	7.18888e-12
NPTX1	2.1565	8.68316e-38
C13orf33	1.96657	2.80123e-51
PHGR1	1.28333	0.00204923
EPHB6	1.10485	3.35576e-15
TCTEX1D1	1.2413	4.61853e-21
CRLF1	1.92713	1.6655e-40
C7orf58	1.02483	1.10925e-19
ZNF471	1.2934	1.58098e-16
HLA-DQB2	1.23038	4.71047e-20
ROR2	1.64659	1.03028e-42
ROR1	1.15982	1.25069e-16
FAM26E	1.68555	6.26057e-69
TNFRSF19	1.07356	1.04222e-09
CHODL	1.02289	4.2683e-13
FCN1	1.92866	1.48017e-31
MMP7	1.22464	6.96901e-11
CR1	1.39294	1.95661e-17
PCDHA10	1.20703	2.40829e-22
COL18A1	1.11271	2.24707e-48
ZNF781	1.12034	8.14136e-14
CHRD	1.59155	1.98075e-63
AOX1	1.42419	6.32138e-23
HSPB6	1.97915	7.08447e-37
HSPB7	2.83207	9.5298e-85
ADAMTS18	1.31184	2.98773e-16
HSPB8	2.03612	3.60215e-81
FAM43B	1.80034	5.3674e-56
ATCAY	1.21888	2.42847e-21
C5orf23	2.57778	2.96461e-45
FAM124B	1.39434	5.14933e-39
KCNE4	1.80225	8.47818e-86
FAM124A	1.05647	2.24089e-19
MSC	1.25557	1.12076e-58
TNFSF13B	1.2381	5.74678e-23
GLIS2	1.41716	4.63971e-65
GLIS3	1.06947	1.80606e-20
GLIS1	1.27214	3.03544e-26
BCHE	2.07837	4.05678e-40
GPBAR1	1.33567	3.08158e-39
VIM	1.34559	2.99153e-73
VIP	2.11784	7.1228e-21
PCDHB5	1.50377	2.22768e-43
PTGIS	2.60576	2.07139e-66
TSPAN32	1.05492	2.81012e-13
BCL6B	1.06858	6.59822e-46
TCF21	1.08623	5.07115e-29
C7	2.12105	2.74497e-31
STAC	1.7783	1.49555e-36
RAB39B	1.12766	1.42544e-09
ASAM	1.90451	2.43994e-53
GPC1	1.05521	7.14657e-38
GPC6	1.53753	2.0523e-51
LRFN5	1.36399	3.17304e-28
C2orf40	1.65003	9.18647e-32
PRND	1.98222	3.21988e-40
OLFM2	1.13639	2.69093e-25
SFRP1	2.30545	5.72756e-39
ZNF671	1.04554	3.52014e-32
MAF	1.03295	1.36082e-39
AG2	1.0936	9.51694e-37
BACH2	1.48427	3.86675e-33
HMCN1	1.98922	2.1218e-61
EDIL3	1.15204	1.58088e-24
CYTL1	1.52904	4.85231e-28
CYBRD1	1.32602	5.27747e-42
C6orf186	1.57173	5.92802e-49
SCN4B	1.08359	1.69424e-22
KCNJ5	1.43641	7.85816e-24
EEF1A2	1.20177	3.83757e-11
ARL10	1.05906	2.51401e-18
ARHGEF17	1.12276	1.06526e-52
CLIP3	1.4152	3.29985e-71
CLIP4	1.59489	1.86433e-44
MNDA	1.35222	8.58929e-27
DZIP1L	1.30832	3.79777e-41
CDO1	2.1409	4.58924e-59
SFMBT2	1.03568	1.06271e-14
ZFHX4	2.5986	2.49802e-59
C5orf46	2.22453	6.7437e-51
KCNG1	1.00155	2.67407e-09
RPRM	1.31693	8.18693e-22
DMBT1	-1.06922	0.000131771
TNS1	1.92401	1.66348e-85
OSCAR	1.34332	4.28412e-40
ZBTB16	1.45451	3.26158e-21
SHISA2	1.51668	6.2011e-37
SHISA3	1.65884	1.18891e-24
PDGFRB	1.38546	1.1904e-66
KIAA1462	1.38015	2.06077e-55
PDGFRL	2.01227	4.69231e-44
MCTP1	1.21789	3.18431e-22
CSF1R	1.2279	3.36526e-32
TPM2	1.70223	2.79817e-94
TUB	1.80078	7.15037e-52
SMARCA1	1.16853	8.7947e-27
FCGR2B	1.86428	2.84241e-40
FCGR2C	1.61537	4.84368e-33
FCGR2A	1.10208	1.59204e-28
DCN	1.81625	2.37991e-60
CDH23	1.08315	1.35105e-20
FLRT2	1.84197	3.04878e-54
C21orf34	1.53956	2.27156e-43
GNAO1	1.81089	2.03955e-50
NTSR1	1.35543	2.99452e-09
FAM196B	1.07734	1.28992e-25
TMEM74	1.35451	6.3851e-22
ABI3BP	1.14757	1.40456e-17
MSRB3	2.01278	2.54174e-83
MEOX1	1.22505	3.62002e-21
MEOX2	2.61155	6.53062e-68
CSDC2	2.94158	1.9249e-71
GDF5	1.58769	3.21251e-37
C15orf59	2.06512	5.61183e-73
CAMK1G	1.17376	1.14224e-25
ECM2	1.69571	5.49333e-59
RAB3IL1	1.30351	6.4641e-50
RGS2	1.03829	8.63768e-28
RGS9	1.15374	3.54841e-24
COL1A2	1.85897	8.55935e-73
KANK4	1.53043	5.4118e-21
IGFL2	1.62647	2.32364e-15
HAPLN3	1.16529	1.187e-34
NALCN	2.366	3.95014e-58
TNNI2	1.38876	1.09306e-29
ZSCAN23	1.04066	1.8481e-14
TDRD9	1.17219	2.83642e-15
FAT3	1.30408	6.24256e-28
FAT4	1.17689	4.01286e-31
HOXC9	1.09788	1.3623e-12
HOXC8	1.31068	2.18233e-07
HOXC5	1.22716	5.78279e-08
HOXC4	1.33866	2.25554e-12
HOXC6	1.08601	6.63156e-07
KCND2	2.49879	3.03334e-46
PTGER3	2.35482	2.89538e-68
HTRA3	1.80738	4.85019e-71
USP51	1.1334	2.17393e-15
CCL3L1	1.17181	1.45027e-13
MAPK10	1.20521	1.33274e-29
C10orf72	1.29148	5.93586e-54
RASSF2	1.09267	5.49507e-35
PDZRN4	2.59334	2.22066e-67
VMO1	1.18123	3.26105e-27
TMEM233	1.00169	2.34129e-24
MCC	1.14557	1.18759e-40
PCDH9	1.62036	1.97501e-39
SFRS13B	1.02227	2.0513e-21
MDFIC	1.0237	1.69433e-28
CSF3R	1.09484	3.45506e-15
CXCL12	1.05093	7.30207e-29
GFPT2	2.36312	5.87099e-64
ACP5	1.00127	2.20604e-31
SLC2A14	1.05196	5.3672e-21
ANKRD35	1.6735	1.95235e-56
WHAMML1	1.07681	7.66154e-30
AMPH	1.40716	6.74773e-30
ALOX5AP	1.21352	1.49552e-36
NCKAP1L	1.04051	8.0895e-23
ERG	1.14688	7.28977e-43
HAND1	2.0337	1.0586e-29
EYA4	1.99179	3.80921e-20
FBN1	1.85653	8.43069e-71
MEX3B	1.14883	4.26741e-42
C3AR1	1.27694	7.09339e-31
SCN1B	1.04743	8.51455e-34
TPSD1	1.06822	1.33512e-09
C1orf162	1.14617	2.43846e-30
ADAMTS4	1.10947	6.279e-31
ADAMTSL3	2.04052	2.05967e-46
ADAMTSL4	1.12604	8.16814e-29
FCER1A	1.17273	4.0813e-15
S1PR3	1.25341	2.94512e-54
S1PR1	1.02001	3.67671e-43
TMEM200C	1.15796	6.16847e-16
TMEM200B	1.90997	3.43875e-80
HAS1	1.41898	3.6132e-18
BNC2	1.9922	5.91839e-69
HAPLN4	1.04635	9.65312e-21
C12orf68	1.48404	3.68226e-59
LIMS2	1.45633	6.18006e-55
ARMCX1	1.44863	1.46497e-53
CA4	-1.23187	2.76061e-05
RERG	1.74917	1.35809e-43
OGN	2.74455	2.95798e-40
ATP10A	1.73595	6.08281e-75
MATK	1.45157	1.72541e-28
ARHGAP10	1.04682	1.27724e-22
LOC339524	1.25473	1.21019e-28
TRPV2	1.04942	7.39414e-41
FGFR1	1.38502	4.04283e-60
PCYT1B	1.09394	5.58977e-17
PRRX2	1.72518	2.09438e-40
FBLN2	2.19416	7.15974e-62
RGN	1.25307	4.27049e-12
FBLN7	1.246	1.38469e-42
AFF3	1.13469	1.26763e-17
PDPN	1.33141	7.43839e-48
HMP19	1.59165	2.10163e-28
PTGFR	1.32969	2.84637e-23
FGD5	1.12746	4.04585e-41
EYA2	1.2268	1.29084e-12
PENK	1.48521	7.43465e-24
FAM171A2	1.11636	5.9861e-24
GPR68	1.36613	6.13941e-51
LOC728264	1.58443	1.11936e-54
CDH2	2.70122	1.08915e-77
IL6	1.06494	1.87331e-09
TMEM35	1.62604	1.86236e-24
RAMP1	1.78537	3.0482e-26
HPGDS	1.21137	7.86622e-22
SDS	1.20118	1.46732e-28
TIMP3	1.59014	1.11712e-66
APCDD1L	2.26155	1.05039e-53
GLI2	1.68342	6.74641e-64
KCNK2	1.46935	3.15241e-29
KCNK3	1.93994	1.26108e-26
SUSD4	1.33152	3.78584e-20
SUSD2	1.09393	1.41909e-24
SLC26A10	1.38555	3.64508e-40
CD22	1.02688	4.01163e-11
TLR8	1.18817	6.84094e-15
SCN3B	1.42024	2.25381e-29
PLAC9	1.5921	2.91419e-40
DLX5	1.19233	1.54787e-13
TFEC	1.04979	1.04494e-16
PYGO1	1.16401	4.73731e-20
PHYHD1	1.41115	1.43562e-34
FERMT2	1.61196	6.85727e-78
SYNGR1	1.25306	1.35e-26
RFTN1	1.21165	1.0842e-67
GRIN2A	1.01043	2.48426e-17
PIGR	-1.37713	4.27716e-07
JPH2	2.19985	1.31875e-82
JPH3	1.11452	7.42952e-19
JPH4	1.28215	9.27559e-34
SLITRK4	1.19778	4.34487e-24
SLITRK5	1.44161	4.52486e-08
ARHGEF15	1.01795	5.0057e-43
PAPPA	1.15822	3.13941e-25
LST1	1.14297	1.51585e-30
PTRF	1.35914	1.20434e-77
MGC45800	1.4328	7.57414e-22
TSPYL5	1.48825	7.86195e-65
MYH10	1.23732	1.8145e-32
MYH11	2.57821	1.21863e-64
RET	1.04887	3.75296e-11
CDH19	1.29422	1.56362e-25
PPEF1	1.18603	1.00997e-25
PRPH2	1.40942	1.97968e-45
NTN1	1.1131	1.1218e-26
B4GALNT1	1.44723	9.55004e-52
PDE1B	1.52159	1.05778e-47
PDE1A	1.79497	1.48084e-45
PGR	1.7502	1.68108e-43
NRP1	1.08875	3.89924e-38
NRP2	1.43438	1.66964e-55
ARSI	2.06447	1.37293e-60
MAGED4B	1.61018	8.98692e-41
GHR	1.16625	7.26536e-18
MIA	1.13492	8.9059e-09
NLGN2	1.11684	2.39847e-40
FBLN1	1.84467	3.30054e-58
FBLN5	1.53021	2.48192e-72
STRA6	1.23534	4.43189e-13
SIGLEC14	1.18454	2.9663e-16
C10orf128	1.28144	9.66268e-23
SYNPO2	2.13845	3.17434e-61
APLP1	1.4208	7.15018e-31
HSPB2	1.65145	9.87135e-76
SUCNR1	1.13613	2.16161e-16
IQCA1	1.86172	7.2525e-13
GREB1	1.05636	9.83785e-23
LYNX1	1.6147	1.35382e-45
CERCAM	1.66742	4.80316e-75
ADAMTS1	1.0316	9.16203e-32
BASP1	1.31874	6.85643e-46
CADM1	1.22797	4.39572e-28
TGFB1	1.11578	6.13454e-45
TGFB2	1.12707	4.8026e-27
TGFB3	2.03706	3.98107e-64
F13A1	1.69808	5.12908e-28
NIPAL4	1.11267	3.22756e-16
LPHN2	1.2313	1.52242e-38
HDGFRP3	1.1973	2.63955e-21
CHRM2	1.63447	3.85205e-29
BEAN	1.20505	2.0485e-16
CHST10	1.2761	3.01626e-36
CHST15	1.02184	5.25514e-30
MMP8	1.35869	2.41097e-17
MMP9	1.55338	4.15775e-33
MMP2	1.75619	6.44664e-65
LTC4S	1.13762	5.10571e-21
HHIPL1	1.7826	2.92572e-70
SLAMF8	1.22757	1.09056e-32
GIMAP1	1.0001	2.08176e-33
SCUBE2	1.43987	1.76759e-30
SCUBE3	1.40964	3.55606e-17
ESR1	1.22621	1.71286e-24
RPSAP52	1.28347	1.92025e-24
MYOM1	1.21391	5.00932e-28
A2M	1.119	2.57644e-49
ZNF532	1.05778	1.63864e-48
NAV3	1.86034	1.14417e-41
PODN	1.72335	4.62276e-55
SLAMF9	1.38461	5.66826e-23
MOXD1	1.6342	5.52801e-47
WASF3	1.25922	2.15961e-15
FAP	2.28334	3.03953e-71
NPAS3	1.41619	1.62785e-28
TRIM9	1.14966	1.42805e-15
LOC100233209	1.07185	2.19517e-19
ELN	1.68907	2.72979e-50
FSTL3	1.29176	7.65775e-49
PNMAL1	1.87821	4.19658e-52
KCNMB1	2.18628	1.3836e-80
PNCK	1.30548	1.5093e-11
ZNF835	1.3862	2.22832e-37
ANKRD53	1.05215	4.47157e-24
GUCY1A3	1.76981	3.04343e-65
PCBP3	1.22965	5.41647e-20
LZTS1	1.26051	5.539e-54
NHSL2	1.69813	5.77788e-35
HOPX	2.19187	6.37731e-73
HECW1	1.95081	3.76312e-49
SCN7A	2.08843	1.37964e-37
EPHA3	1.4371	3.08577e-34
LOXHD1	1.00036	3.108e-18
LOC283731	1.42319	1.89409e-37
PDCD1LG2	1.3299	2.93802e-22
FGF14	2.29973	2.77182e-52
VCAM1	1.23695	3.3264e-36
VAMP5	1.00128	4.59235e-37
RNF150	2.31608	5.98469e-68
SEMA3E	1.18109	1.49021e-14
SEMA3D	1.9896	5.41673e-28
SEMA3G	1.15129	2.04707e-31
ARL9	1.22698	2.53011e-24
APOE	1.93301	5.73233e-46
CCBE1	2.32194	9.79186e-53
KCNJ12	1.12885	2.60178e-09
KCNJ15	1.71631	3.8922e-31
SFRP5	1.04196	9.94241e-12
AR	1.07074	4.06655e-16
C1QTNF3	1.27955	6.23456e-43
C1QTNF7	1.78045	1.0588e-34
CPA3	1.30563	3.09768e-14
CARTPT	1.25959	4.28559e-18
PPAPDC3	1.5123	2.06506e-63
MFAP5	2.86361	2.90389e-67
MFAP4	1.90742	3.59676e-60
MFAP2	1.4995	2.35694e-55
KLK8	1.03745	3.71957e-05
NBEA	1.3038	1.01582e-17
C11orf63	1.0846	7.09751e-17
GYPC	1.33133	1.26092e-62
C19orf59	2.10848	8.69738e-37
PRR16	1.24042	7.7741e-39
C11orf41	1.32135	1.53982e-12
DIRAS1	1.79121	1.4403e-37
OPCML	1.19825	2.02401e-20
C12orf53	1.48821	1.53436e-35
ENPP2	1.06168	1.22624e-21
COL22A1	1.95487	3.66271e-46
RIMKLB	1.16236	3.24972e-29
PODNL1	1.28903	1.7859e-45
TAGLN3	1.00265	8.10987e-15
SLC4A3	1.65955	1.07002e-29
2020-09-04	1.19931	2.27862e-64
CLCA1	-1.37959	0.000103553
CLCA4	-1.56019	5.29848e-07
ASPN	2.54006	2.38059e-63
NEXN	1.77679	3.50498e-53
MXRA5	1.56619	1.59788e-48
MXRA8	1.70546	2.99908e-87
ZNF880	1.15441	1.61347e-16
LSP1	1.05656	1.5495e-34
SSTR2	1.066	1.19375e-24
RADIL	1.18008	2.2965e-17
KLRD1	1.27973	1.96743e-16
SPARCL1	1.56682	7.99011e-56
MYOC	1.3186	1.07752e-22
NOS1	1.0541	3.28616e-17
ITGB3	1.1111	4.63962e-34
AQP9	1.75527	1.8716e-21
RYR1	1.23402	4.85388e-20
ZFPM2	1.94726	2.67067e-61
SULF1	2.19454	3.30957e-81
EHD2	1.38042	2.51624e-66
FGR	1.28065	1.27138e-33
LBH	1.1891	2.95909e-66
MRVI1	1.49633	1.50776e-70
ATP1B2	1.06315	2.33395e-23
LY96	1.24674	2.57696e-22
NOS2	-1.0597	1.97942e-10
PPBP	1.07967	2.46252e-05
ZIK1	1.19749	1.54756e-37
GPX3	1.17072	5.73752e-33
TUBB2B	1.18428	1.16183e-11
MAOB	1.38149	7.32013e-18
FABP4	2.6662	3.91669e-41
FABP3	1.0918	1.99492e-13
DOCK2	1.10373	4.72327e-22
COL5A2	1.6023	3.21451e-65
COL5A3	1.00724	6.83305e-26
COL5A1	1.50146	2.93341e-60
SCN9A	1.64391	5.09835e-26
OPRL1	1.21934	2.93403e-28
BAI1	1.13942	3.57944e-19
BAI3	1.23401	3.48706e-32
ADH1B	1.39193	6.82731e-10
SERPINF1	1.4646	7.86585e-65
SLC9A9	1.18169	6.78019e-36
WSCD2	2.04131	2.19572e-46
PLA2G4C	1.08077	6.86694e-31
EML1	1.20727	2.43008e-37
KCNT2	1.38457	7.44527e-20
HLA-DPB1	1.07423	3.24369e-24
RSPO3	2.24257	3.22074e-45
RSPO2	1.47904	6.8868e-25
RSPO1	1.17208	2.21847e-22
CNN1	2.79418	2.19986e-106
ITGA11	2.12329	9.39021e-82
FLJ22536	1.17104	1.08683e-24
CD53	1.04714	1.53354e-23
FNDC1	2.78804	2.75291e-85
OLFM1	1.25693	1.19327e-28
CCR8	1.20389	3.26913e-16
GPX7	1.21553	5.54087e-42
CD84	1.41185	4.94829e-24
CD86	1.10492	3.47768e-24
SLC8A2	1.15399	9.87779e-09
ZBED2	1.1946	4.23746e-15
LOC441869	1.45292	2.23904e-42
GALNT14	1.2208	4.41934e-14
HLA-DOA	1.05053	2.6328e-17
ANTXR1	1.94561	1.81303e-75
MAP2	1.35934	3.10916e-29
MAP6	1.78156	2.12576e-58
CHIT1	2.52182	4.29133e-24
SPOCD1	1.36551	1.38067e-40
CLEC11A	1.11994	2.94917e-51
MAPT	1.17412	2.42473e-15
HLA-DQA1	1.04968	6.48323e-16
HLA-DQA2	1.36042	6.97017e-22
ZNF512B	1.01661	4.30774e-30
GABRB3	1.07805	4.47674e-07
FAM19A5	1.67825	5.53985e-70
FAM19A1	1.57744	2.87492e-33
HK3	1.56468	5.59773e-32
TUSC3	1.33928	3.14859e-42
LOC285548	1.14519	1.60226e-22
TFPI2	1.02678	2.7325e-07
SYT3	1.51582	2.65493e-36
PABPC5	1.54885	8.8742e-37
A4GALT	1.25285	4.91962e-48
CCDC8	1.90713	3.23119e-81
LRRC17	1.30791	1.97203e-35
LRRC15	1.66447	1.18355e-39
NCAM2	2.37712	1.0317e-61
CCL7	1.66158	3.31491e-17
TICAM2	1.17945	3.57607e-12
TLR7	1.04849	1.47458e-14
REEP2	1.47262	3.12949e-40
CHRNA3	2.31949	3.31948e-59
ARMCX2	1.24413	7.05196e-37
CILP2	1.50036	4.26605e-21
TMEM121	1.23227	2.59074e-33
MSN	1.03159	2.62894e-49
LEPREL2	1.03654	1.16121e-31
ANKRD6	1.14396	9.2496e-36
GLI1	1.49054	3.24724e-56
COL8A2	1.99761	1.40623e-75
COL8A1	2.38445	2.29628e-73
SIGLEC5	1.28249	1.16209e-19
SIGLEC7	1.4013	1.52186e-29
SIGLEC1	1.38731	1.91582e-24
FOLR2	1.23714	1.3556e-20
SSPN	1.26435	5.78191e-46
LAPTM5	1.18064	8.4795e-37
ITGB2	1.35632	1.04788e-34
PRPH	1.74527	1.86279e-25
LILRB3	1.33468	1.01836e-31
LILRB2	1.13352	1.06718e-22
LILRB1	1.18278	7.6694e-24
ZNF385D	1.53236	4.69144e-31
DSEL	1.43185	1.57491e-49
TACR2	1.28802	1.0043e-19
TACR1	1.38654	5.14382e-25
C9orf110	1.26278	5.43155e-29
BARX1	1.01415	1.27067e-09
DPYD	1.33291	8.23585e-30
GFAP	1.21449	6.89334e-19
WDFY4	1.03822	3.26788e-17
PPP2R2B	1.52167	1.51959e-35
PTHLH	1.58723	7.4006e-38
RELN	1.98272	2.06205e-34
ZNF843	1.21407	8.5708e-24
FLJ42709	1.18601	2.38098e-34
CD300C	1.11055	2.3848e-25
CD300A	1.00496	9.07474e-25
FOXP2	1.3232	1.94558e-13
SHOX2	1.08716	3.15978e-11
TMEM45A	1.21348	2.69533e-28
IGF1	1.66883	1.77581e-31
DLG4	1.00213	5.28416e-39
COL16A1	1.24548	1.22074e-43
ZNF334	1.26064	9.03044e-10
CSMD2	1.648	1.49494e-33
PRIMA1	2.19394	7.31883e-24
LRRC32	1.13417	6.3947e-57
CASQ2	3.16052	1.67128e-59
C20orf194	1.48954	8.65991e-59
IQSEC3	1.43467	1.23159e-33
PTGDS	1.22393	1.00462e-20
RIC3	1.3785	7.04001e-30
GPRASP1	1.06154	1.87093e-26
ST3GAL6	1.20018	1.89667e-28
SLC16A2	1.05815	2.57092e-21
CMKLR1	1.03592	1.34997e-23
LOC644538	1.48137	3.05811e-49
LYVE1	1.59765	4.88829e-33
C8orf85	1.36329	1.24277e-15
CACNA1H	1.262	8.93725e-38
HAND2	3.17741	8.08191e-81
FCAR	1.11912	5.29278e-13
ABCA8	1.57484	1.91879e-18
EGR2	1.55425	2.03393e-46
ABCA9	1.17328	1.23106e-13
PTPN5	1.41355	3.49647e-31
DDR2	2.08698	1.1127e-61
NNMT	1.64093	8.42301e-77
LRCH2	1.47891	1.35854e-36
FSTL1	1.32358	2.1302e-66
ADORA1	1.16235	8.79156e-28
GPNMB	1.92783	4.38345e-54
GTF2A1L	1.08353	2.98342e-20
CP	1.31873	3.47954e-12
KCNJ8	1.21874	9.53864e-40
COL1A1	1.93741	4.25697e-66
CMYA5	1.03664	8.05643e-20
CRISPLD2	1.31283	1.21168e-55
RBMS1	1.08492	2.51046e-31
ANXA8L2	1.21891	2.25507e-14
MPPED2	1.42194	4.52657e-36
KLHL5	1.02195	4.16056e-36
COL6A1	1.38225	8.39577e-55
COL6A3	1.62003	2.99124e-58
COL6A2	1.59835	1.00339e-68
ADORA3	1.18439	2.0678e-28
SRPX	1.40968	1.31034e-39
IL1R1	1.10402	4.01907e-43
PTN	1.19831	6.88266e-28
LRRK2	1.18393	5.3052e-16
DHH	1.33627	1.0859e-36
CRMP1	1.01034	6.50761e-33
TGFB1I1	1.15499	3.20399e-70
PLA1A	1.33162	1.79562e-27
NOTCH3	1.18381	4.06719e-49
SNCG	1.42461	4.28734e-34
FFAR3	1.01483	3.12033e-20
EBF4	1.20291	7.13603e-35
MAMDC2	2.30853	1.13856e-36
TPSB2	1.34717	7.6622e-22
EMILIN1	1.63148	6.68434e-78
CTGF	1.30633	2.66831e-55
RASL12	1.30192	2.44193e-71
P2RX7	1.38741	2.26103e-22
LOC100126784	1.71996	3.12102e-43
LRRC55	1.71609	1.4564e-23
ZCCHC18	1.06837	3.08128e-21
L1CAM	1.98677	2.0526e-24
DLG2	1.56657	4.55594e-38
SAMD11	1.29361	5.20705e-30
GUCY1A2	1.00985	1.15953e-16
ADRA1D	1.0368	7.68675e-17
STARD8	1.02437	5.61117e-33
FAM20C	1.27466	4.83406e-53
SOX5	1.04434	6.85044e-19
SPP1	2.62484	4.85883e-44
CTHRC1	2.1944	5.77179e-67
PLA2G5	2.65993	5.00793e-53
LASS4	1.15826	1.21176e-17
LOC399959	2.17744	2.44824e-69
EVC	1.96028	1.41829e-61
SCARF2	1.82185	5.31364e-76
LMO3	2.73525	1.33779e-48
KRBA1	1.21627	3.11522e-29
FPR1	1.45765	6.65524e-23
RBM20	1.05917	2.04927e-19
CLEC10A	1.03959	2.93759e-11
NACAD	1.64294	2.69933e-56
CLDN11	1.62569	2.3528e-39
CLSTN2	1.34177	4.79768e-17
TMEM100	1.56278	7.5968e-25
PGCP	1.06404	1.99105e-45
CCL2	1.43839	1.36221e-38
NFATC1	1.15011	7.97086e-30
PPP1R14A	1.01411	8.37398e-29
SSC5D	2.33388	8.91663e-79
LRRN4CL	1.24887	6.32613e-37
PCDHGB6	1.25601	6.52219e-13
PCDH10	1.25655	9.9479e-30
DNAJB5	1.48779	8.45299e-82
GRIK5	1.7507	1.70419e-37
MYOCD	1.40765	1.54833e-23
C16orf45	1.34961	2.93831e-65
GREM2	1.87343	1.10179e-26
GREM1	2.35149	1.37124e-59
SHC4	1.61867	1.89789e-51
GPIHBP1	1.6565	4.79632e-38
PRTG	1.09433	4.81363e-16
MFRP	1.51341	5.62481e-84
PPP1R3C	1.97668	1.15645e-59
CRTAC1	2.33729	1.79194e-49
CHI3L1	1.38362	7.03272e-26
UNC5A	1.31225	2.69764e-15
COL12A1	1.49853	1.12573e-54
VSTM2L	1.07721	2.05056e-08
THSD7B	1.28273	1.12385e-22
THSD7A	1.5997	1.86104e-39
LILRB4	1.5502	1.67166e-32
KRT6B	1.02609	1.94387e-05
GPR84	1.23779	7.05405e-23
GPR85	1.22064	9.97728e-22
COMP	3.7392	4.865e-64
ADAM23	1.85635	9.01912e-40
IL10	1.0308	2.71506e-11
PALLD	1.06466	2.75424e-53
EFHD1	1.20189	2.21733e-41
AEBP1	2.15117	1.91175e-89
RBMS3	1.26187	1.68838e-34
GDF6	2.03753	1.20263e-52
ANXA8	1.32198	2.66588e-16
WNT9A	1.46737	4.75176e-32
MS4A7	1.02598	2.1289e-19
MS4A2	1.16475	4.4439e-14
SLC45A1	1.27059	8.73858e-46
ISLR	2.0363	5.72939e-81
TMEM119	1.30041	6.03681e-46
NGFR	1.86172	1.05749e-36
PIK3R6	1.07051	1.27068e-26
OSR1	1.24961	6.12385e-13
MPDZ	1.64592	2.80808e-52
CES1	1.49484	1.7368e-13
PGM5	1.57134	4.51382e-25
PMP22	1.10859	6.41931e-47
HOXD10	1.00782	1.79339e-09
PDZD4	1.98288	6.74742e-60
WWTR1	1.37377	9.07342e-44
SORCS1	1.73866	3.86633e-31
SORCS2	1.53457	5.15309e-41
CCL11	1.27599	1.23928e-14
CCL13	1.53903	7.99695e-16
LRRC25	1.13841	1.64444e-31
UST	1.21278	2.23915e-17
SERPINA5	1.01228	6.39178e-13
MLC1	1.06597	1.0809e-17
MOV10L1	1.6653	3.19363e-41
P4HA3	2.42606	1.75057e-94
NTNG2	1.40999	1.48484e-53
ATRNL1	1.22824	4.18966e-18
THY1	1.53499	6.94693e-87
ZNF677	1.30953	2.12357e-35
HTRA4	1.27712	1.44586e-24
PIRT	1.30011	2.41771e-18
ANGPTL7	1.02581	1.53483e-20
ANGPTL2	1.67195	5.22367e-72
ANGPTL1	2.93748	8.90252e-68
MMP14	1.11972	4.64736e-57
MMP16	1.29079	7.23e-33
MMP11	1.75758	5.15974e-51
MMP13	1.85561	1.88436e-21
LRRN2	1.58551	1.74013e-29
PRG4	1.50076	5.93112e-26
PLXNB3	1.44533	3.08067e-17
KCNK12	1.12772	1.02183e-22
KCNK13	1.11507	1.43315e-25
HCK	1.08345	7.01628e-28
NAPSB	1.10564	3.44092e-19
TYROBP	1.31405	1.25787e-39
ZNF423	1.04693	4.92679e-20
SIRPB1	1.11595	5.20841e-22
P2RY12	1.20153	1.66206e-09
IFI44L	1.27258	6.55851e-16
SHISA4	1.29978	1.39825e-45
PHACTR3	1.16487	3.15655e-09
LMOD1	2.35304	3.18771e-95
TWIST1	1.74633	5.70165e-54
TWIST2	2.19883	1.86517e-67
AP3B2	1.16302	1.02269e-13
GAS1	2.89167	3.49774e-76
ANK2	1.72768	8.41786e-46
TM6SF1	1.15641	1.93869e-30
TNFSF12-TNFSF13	1.31834	8.91154e-14
PRICKLE1	1.73122	6.79042e-48
SNAP25	1.68476	2.07319e-30
RRAD	1.06778	4.76064e-18
CPT1C	1.43123	2.46011e-52
CNTN4	1.4195	1.15507e-35
FAM129A	1.35937	2.8689e-42
CNGA3	1.31074	1.04468e-24
TMEM130	2.19345	3.77099e-35
TRPC1	1.27834	3.20157e-32
TRPC6	1.14222	5.4341e-26
DIRAS3	1.00609	3.37442e-17
FBXO27	1.3117	1.53899e-24
GNB4	1.24247	1.03763e-41
FCRLB	1.02145	1.01634e-19
FAM107A	1.06194	7.10207e-25
SFRP2	4.1251	6.84812e-74
HSD17B14	1.47149	1.99173e-52
CALD1	1.65474	4.25904e-75
ACTG2	2.38177	6.09403e-70
RNF180	1.51431	6.22081e-42
PCDHGB5	1.38793	6.68494e-16
PCDHGB4	1.13715	3.98097e-15
SYT12	1.03865	4.16445e-11
SYT11	1.27571	9.0648e-56
GEM	1.02151	1.09985e-39
PCDHGA9	1.25436	8.6118e-26
PCDHGA2	1.01738	8.3535e-20
PCDHGA4	1.54996	2.35443e-35
GPR176	1.54506	7.0042e-55
LOC145820	1.4367	4.72381e-33
NDN	1.36079	1.14042e-59
ZNF354C	1.1807	5.18476e-19
UCHL1	2.31022	3.51231e-55
RARRES2	1.33883	4.71858e-57
CCL3	1.01955	1.26521e-16
GPSM1	1.15431	1.18383e-30
PRDM6	2.13923	2.50247e-60
ECEL1	1.46936	1.34627e-17
ZNF365	2.0636	6.47408e-38
FLNA	1.50819	7.85614e-64
FCGBP	-1.0213	1.69639e-05
CASP5	-1.07345	8.14146e-16
MMRN1	1.86934	4.38436e-21
UBE2QL1	1.96403	9.02189e-54
LOC90586	1.14606	7.73947e-31
MRC2	1.54322	1.49723e-66
LOC344595	1.02769	9.42122e-22
ADCYAP1	2.10348	4.59744e-25
CCL8	1.60534	1.34697e-20
LOC728392	1.15659	8.62962e-40
RPS4Y1	1.33951	0.0013592
NCF2	1.17824	4.45105e-27
NCF1	1.1362	2.56937e-19
HSPA12B	1.14953	2.9459e-49
FAM127C	1.13051	3.71542e-50
EMP3	1.25107	2.1706e-62
BEND6	1.81001	2.92109e-49
CNTN1	2.25119	5.50149e-50
CNTNAP3	1.05822	7.0085e-15
PDE6B	1.07684	2.97867e-21
MYOZ3	1.44754	1.40527e-36
GPM6A	3.18094	1.57028e-37
APBB1	1.29295	1.61743e-44
ZNF883	1.38574	9.33735e-10
TCF15	1.2298	4.01201e-30
SERPINE1	1.47928	3.34698e-38
SOX10	2.07372	1.98363e-38
SOX11	1.59347	6.95837e-39
SOX17	1.1001	1.87569e-40
C4A	1.22797	2.04603e-32
NTM	2.3898	1.69277e-78
PDLIM4	1.64619	3.82039e-68
SGIP1	1.19325	4.25987e-42
IGFBP6	1.45642	2.08946e-54
SMO	1.04033	1.71378e-23
LAMA2	1.41664	4.82504e-28
LAMA4	1.06689	1.63197e-55
CHRDL1	2.91324	3.65296e-52
BAALC	1.4982	5.17502e-31
MITF	1.69929	9.14883e-58
QKI	1.05115	7.17355e-37
PPFIA2	1.73234	1.34522e-48
CYS1	1.80189	2.663e-66
LMCD1	1.0998	4.95286e-55
HSD17B6	1.49933	1.39486e-61
CYR61	1.35182	4.50582e-42
RTN1	1.26771	2.32981e-26
HGF	1.2642	3.67354e-25
ZNF469	1.64045	3.54978e-53
ZNF154	1.13766	2.19539e-32
POPDC2	1.75605	1.05465e-76
C1QC	1.15096	3.39969e-26
C1QB	1.08342	1.75181e-19
C1QA	1.02976	4.81031e-24
PALM	1.64578	1.99233e-54
VSIG4	1.65704	8.95406e-36
2020-09-05	1.014	5.05449e-37
ARL4C	1.18071	2.29058e-38
PLXDC2	1.49398	1.35066e-41
PLXDC1	1.04703	2.22272e-49
JAM2	1.67722	1.424e-42
JAM3	1.16951	7.1635e-76
MRAS	1.67546	3.76763e-78
LSAMP	1.51776	6.10835e-40
CD70	1.11769	2.33744e-15
FILIP1L	1.21037	1.36666e-56
CD109	1.46642	4.56069e-25
NLRP12	1.08729	1.0633e-19
CD248	1.41621	1.7995e-55
LOXL1	1.36328	4.52083e-56
LOXL2	1.12721	9.16079e-47
LOXL4	1.65803	9.31546e-57
VIPR2	1.4706	2.84673e-25
KCND3	1.09019	1.15412e-11
SNURF	1.33708	3.9139e-12
MFSD7	1.01559	3.58303e-22
LILRA5	1.07186	1.32053e-16
CLEC4G	1.04859	4.42087e-14
CLEC4E	1.45789	1.65924e-18
APOC2	1.24464	2.31308e-19
APOC1	1.65047	3.21324e-37
GAPT	1.20345	2.42419e-19
CCL14	1.37732	1.58347e-21
CCL18	1.85989	1.80165e-21
CCL19	1.39509	3.06542e-12
PCDHB3	1.19142	7.97356e-29
PCDHB2	1.01046	3.03545e-21
PCDHB7	1.30347	4.06136e-39
PCDHB4	1.24355	3.32041e-37
FAM13C	1.15944	4.79301e-28
XIRP1	1.60932	2.35422e-27
DKFZp434J0226	1.09302	6.08498e-22
PCDHGA3	1.0171	8.72703e-18
LY6H	1.33272	3.40886e-22
STK32B	1.36641	2.37785e-35
NEFM	1.38198	6.10833e-34
NEFL	1.32939	1.33396e-14
NEFH	1.45411	9.86009e-39
CORIN	2.20008	9.19373e-56
MS4A14	1.14577	4.94502e-23
PNMA6A	1.50529	2.93893e-26
NEGR1	1.26304	4.0146e-31
TSPAN4	1.15919	6.01313e-47
ADAMTS16	2.70992	3.2222e-69
THBS4	4.21671	7.08794e-74
THBS1	1.17584	4.28337e-40
OSM	1.10465	2.18632e-13
KRT6A	1.22135	8.4349e-07
ZNF385B	1.44717	4.92866e-28
CSRNP3	1.21388	5.34764e-05
EHD3	1.00064	2.16534e-36
SYDE1	1.32147	3.52822e-76
RAB34	1.50161	3.8595e-83
RAB31	1.64809	1.44755e-64
DOK6	1.27962	1.94015e-32
DOK5	2.1967	9.88684e-76
C6orf225	1.18796	1.85272e-41
ALOX15B	1.15898	3.60573e-13
CD163	1.61511	5.47393e-31
HSPA7	1.01127	2.87095e-19
LIFR	1.00153	2.93975e-16
ADIPOQ	1.31851	3.80848e-13
TEK	1.16171	2.08351e-41
CLEC2B	1.10901	1.633e-31
KIF17	1.4556	1.80223e-48
PTCHD1	1.0385	1.13334e-11
MLLT11	1.05333	4.95037e-35
ZEB1	1.30252	4.2122e-51
ZEB2	1.27037	2.6394e-44
BHLHE22	1.15908	4.95071e-22
FOXC2	1.5524	1.24521e-28
SPARC	1.62168	2.48043e-84
SCN11A	1.01609	9.50986e-22
CALB2	2.54726	2.00248e-39
FAM20A	1.53591	3.60124e-43
STMN2	1.94716	4.22857e-26
WTIP	1.17448	1.69756e-44
PDE2A	1.15245	2.26344e-38
SLIT3	1.71946	5.46268e-52
HOMER2	1.05993	8.70298e-10
C5AR1	1.26719	1.08015e-36
C4BPA	-1.11731	1.19947e-08
NAP1L2	1.59428	1.04405e-33
MPP2	1.1886	8.10666e-32
NAP1L3	1.93204	2.48675e-65
HIC1	1.12405	4.89559e-44
ODZ4	1.79968	1.78352e-54
ASB2	1.27906	2.05382e-27
TMEM59L	2.03898	1.62195e-55
ADAMTS6	1.14709	1.44147e-30
POM121L9P	1.02251	2.58432e-22
SLC22A17	1.55658	3.8539e-73
TCF4	1.09714	1.57201e-46
BVES	1.50831	1.84846e-51
NXPH3	1.60939	9.52201e-25
ISLR2	1.83935	2.09968e-40
BTK	1.17121	2.91506e-23
FMO2	2.15415	5.89139e-41
MMP17	1.33056	4.41368e-22
RASGRP4	1.06577	3.38929e-19
PRELP	2.81473	2.82715e-80
SYNC	2.09237	2.17423e-48
ST6GAL2	1.76958	6.17183e-19
SALL2	1.56822	3.25694e-51
MMRN2	1.05568	1.39563e-47
PPP1R1A	1.16018	7.29658e-12
VASN	1.14971	3.80515e-47
RASGRP2	1.10542	7.10438e-26
IGLON5	1.56692	1.3988e-35
AKT3	1.4254	5.41186e-50
AGTR1	2.29039	6.19543e-46
CD33	1.18211	7.82157e-27
CD36	1.21733	1.67113e-18
FAM46B	1.08994	1.62706e-21
TPST1	1.24114	5.36705e-41
SFRP4	3.39243	4.08969e-76
KIF5A	1.76404	7.91163e-34
MASP1	2.08484	4.38674e-30
GLT1D1	1.09691	2.78699e-17
LAIR1	1.22371	1.02566e-34
USP44	1.18935	6.98721e-28
FMO1	1.64475	1.79145e-20
CILP	2.98828	3.93487e-61
ADAMTS12	2.01606	1.67994e-50
FCGR1C	1.59526	1.01575e-38
TSPAN2	1.39309	1.14073e-30
TMEM204	1.1436	1.60557e-49
SLC6A17	1.56518	1.17401e-33
DDIT4L	1.22077	1.21125e-12
IGSF21	1.6181	5.28937e-39
FCGR3A	1.57846	3.12034e-32
FCGR3B	1.06121	4.30072e-09
ALDH1A3	1.16911	7.63275e-34
PRICKLE2	1.0497	1.68325e-33
TAC1	1.60753	5.10369e-13
SIRPB2	1.36772	7.90498e-32
LOC400759	1.1784	3.18595e-17
CALHM2	1.07939	9.88237e-49
KIAA0495	1.29533	1.28964e-48
RBP1	1.20509	5.15676e-16
HAVCR2	1.19986	1.10676e-30
FXYD6	1.79393	1.27366e-84
FXYD1	1.70639	4.75336e-30
CCR2	1.17169	8.03203e-16
PLIN4	2.01686	5.15727e-26
GGTA1	1.09092	4.62256e-19
RBP7	1.04035	2.30443e-20
OLFML3	1.08056	1.23545e-29
WISP2	2.16027	6.49583e-36
WISP1	1.43509	1.186e-40
CRIP2	1.07008	5.32525e-48
SCT	1.05395	9.71122e-10
SPSB4	1.37733	7.50977e-29
RCN3	1.27309	5.40503e-59
WFDC1	1.11667	5.24458e-37
NLGN4X	1.40754	2.61602e-30
ZNF626	1.26109	1.87142e-32
OLFML1	1.30322	5.18383e-53
HP	1.10193	2.59784e-11
NCF1C	1.16623	1.99684e-16
USHBP1	1.0626	4.73542e-39
WBSCR17	1.5321	1.21117e-35
HIGD1B	1.28433	1.00925e-35
CCDC80	2.30323	1.93823e-82
SMOC1	1.0794	3.57603e-06
CAMK2A	1.03077	3.46741e-20
APBA2	1.28077	1.51809e-39
ZSCAN18	1.13514	2.52882e-21
ENOX1	1.58552	1.42652e-51
CD1A	1.11999	2.05615e-14
NUAK1	1.12657	6.44589e-47
COL3A1	1.84993	3.77622e-68
MN1	1.58841	2.00258e-46
RHOJ	1.24165	2.64816e-55
C14orf37	1.17629	2.69556e-31
RIMS1	1.57701	2.28273e-18
GRID1	1.44203	1.63816e-43
CORO2B	1.34526	9.80834e-28
TRPS1	1.21065	1.04092e-29
PILRA	1.31604	1.43735e-33
MAP3K12	1.04238	2.49553e-44
ZNF542	1.21254	5.17421e-32
SLC1A3	1.72094	3.16894e-36
C2orf74	1.37945	8.11914e-35
FCGR1B	1.61556	2.30862e-43
FCGR1A	1.83455	3.90546e-46
ENTHD1	1.03175	2.18192e-21
RARB	1.16282	2.26224e-35
JAKMIP2	1.42295	8.39091e-29
SLIT2	2.65335	3.28558e-56
SNAI2	1.15229	1.65565e-42
SLC2A3	1.15049	1.65443e-29
MAPK4	1.23734	1.69104e-15
FLT4	1.1577	1.05514e-43
SLC24A3	1.79619	9.06103e-69
AMOTL1	1.60786	8.2709e-64
LCN2	-1.1683	6.30768e-13
CNIH3	1.73093	1.58627e-58
SCN2B	1.78233	2.0838e-42
MS4A6A	1.04842	6.9474e-20
NRK	2.68377	1.16175e-51
ADD2	1.79635	1.92507e-37
ZNF208	1.3721	3.76765e-31
TLL1	1.75799	2.73434e-29
DZIP1	1.48208	1.41723e-65
DUOX2	-1.40611	5.21004e-10
EFS	1.58613	9.8216e-67
ST8SIA1	1.51534	7.62734e-42
C6orf174	1.50833	8.63785e-26
LHFP	1.25777	8.40047e-64
BTBD19	1.17727	5.16963e-31
CCDC136	1.15367	1.08487e-19
PCDHGA12	1.52295	7.12375e-39
PI16	1.81565	6.69051e-25
DPP6	1.89045	4.53988e-47
CD37	1.14268	9.59029e-27
PCP4	1.045	1.30659e-05
LDOC1	1.45908	1.60041e-67
CCDC88A	1.03249	5.259e-27
TMEM90B	2.06349	5.23292e-69
CCDC89	1.02821	2.52575e-18
CCR1	1.08814	6.06977e-26
FBXL7	1.41257	1.36267e-65
ZNF568	1.17933	9.90024e-26
HSD11B1	1.82123	1.21257e-36
DCLK1	2.03642	9.68277e-36
CLC	1.18722	2.57418e-11
TRO	1.43973	1.01399e-62
FGF5	2.2838	1.78181e-25
FGF2	1.04499	6.65059e-19
FGF1	1.94184	2.04921e-68
OLFML2B	1.6613	9.86268e-77
SDC2	1.39125	2.0357e-68
ELOVL2	1.02714	2.943e-15
HEYL	1.03303	1.85736e-48
SGCD	2.0209	6.99494e-61
SGCA	2.44106	1.65444e-52
OR51E2	1.17882	1.06897e-28
PCDH7	1.84264	2.21842e-68
ST8SIA2	1.21238	9.46382e-27
DGKI	1.52571	9.31923e-50
CLU	1.27835	1.32369e-25
PTGIR	1.26027	4.22675e-48
NXN	1.65407	1.91036e-71
C1orf95	1.97266	5.36449e-29
AHNAK2	1.62294	3.95074e-35
SCG2	1.70691	3.25643e-30
C10orf114	1.07361	1.85812e-30
MS4A4A	1.37017	1.13095e-26
ACTA2	1.83068	1.3323e-111
ZNF229	1.15494	2.08577e-24
KCNQ5	1.24011	1.02523e-21
VEGFC	1.52874	3.98821e-57
AKAP12	1.81157	8.11163e-45
HTRA1	1.4202	9.42285e-70
SPI1	1.20102	2.50683e-35
CYP21A2	1.03774	1.49896e-18
KIRREL	1.18604	5.60293e-29
BMPR1B	2.08582	1.79434e-26
WDR86	1.05601	2.04076e-21
MAP9	1.31002	1.55768e-21
FAM180A	2.38731	8.48901e-66
CRYBB1	1.08399	7.29371e-17
PRRX1	1.84643	6.61702e-54
ADAMTS7	1.08074	7.84178e-39
ADAMTS3	1.2966	3.56955e-36
ADAMTS2	1.88708	1.51656e-47
LDB2	1.05425	2.20513e-38
LDB3	1.95542	2.69771e-42
LAYN	1.64843	9.43471e-61
LUM	1.80568	1.26445e-59
C6orf15	1.59824	3.10981e-11
HS3ST3A1	1.54896	6.38596e-48
TREM1	2.05628	7.44654e-37
TREM2	2.098	7.03715e-52
CD1C	1.116	3.88194e-17
THBS2	2.71143	4.39087e-83
CADM3	2.34915	1.00699e-41
VTN	1.20015	2.74689e-18
TBX18	1.50361	1.92374e-12
LOC134466	1.5985	5.68972e-49
SARDH	1.06981	2.00481e-25
HCG4	1.29527	4.74812e-26
LOC400043	1.41747	7.04604e-45
ABCC9	1.33509	5.64748e-34
HEG1	1.17009	2.34864e-44
COL24A1	1.87222	2.43069e-40
C20orf103	2.14871	2.78025e-50
NUDT11	1.7146	2.38912e-53
TBX1	1.54152	3.58452e-34
ZNF667	1.7374	2.74949e-35
C12orf59	1.59449	4.15123e-45
GUCY1B3	1.38563	1.87932e-57
RNF212	1.0469	5.83605e-12
CACNA2D1	2.07522	1.80847e-48
MSR1	1.81773	9.98787e-38
TIE1	1.3342	2.95523e-61
ACTC1	2.87562	1.24684e-67
ATP8B2	1.34799	3.78432e-55
FHL1	1.56976	5.03997e-58
MAB21L2	2.05802	7.91871e-56
POMC	1.30709	2.1881e-32
KIAA1755	1.22459	1.08281e-44
LGI2	1.22271	1.22187e-28
CD14	1.06667	8.46879e-32
RENBP	1.11835	1.95734e-28
INA	1.86432	1.85419e-37
GLRB	1.93884	5.60307e-53
PHYHIP	1.9748	2.62356e-60
NECAB1	1.60932	4.16034e-37
C9orf109	1.0206	9.53906e-24
KLHL4	1.78419	8.04722e-45
C20orf201	1.2565	8.90187e-10
CLEC12A	1.15422	5.20033e-14
RBPMS2	1.83133	1.27641e-61
CD300LB	1.20758	6.67428e-28
C17orf87	1.08963	1.71987e-13
NKAPL	1.18372	1.63725e-38
TNXB	1.74601	9.94608e-42
RGMA	2.19238	1.36555e-69
DCHS2	1.64335	2.32777e-20
CYP27C1	1.89605	7.10674e-41
WHAMML2	1.35305	2.30695e-29
SPOCK1	2.89257	1.12173e-81
CAND2	1.02853	1.77322e-41
FAM150A	1.2041	1.18011e-12
SERPING1	1.63279	2.50732e-69
PHLDB2	1.36438	1.22093e-37
SYNE1	1.28889	7.94448e-34
FEZ1	1.42295	2.42018e-74
CATSPER1	1.09742	2.39821e-18
ZNF804A	1.25128	2.73023e-15
STEAP4	1.01272	3.68885e-17
GRIA3	1.00215	8.84393e-20
NCRNA00087	1.15967	6.04555e-19
OSMR	1.44113	9.29377e-41
NR3C1	1.05374	5.64892e-33
TNC	1.97645	5.4577e-55
TNN	1.51148	3.77526e-38
ZNF135	1.59096	1.91214e-48
PRAM1	1.50771	2.63821e-24
SV2A	1.25092	2.59323e-41
SV2B	2.24547	8.80442e-52
KIF1A	1.6104	7.11521e-20
AK5	1.35645	8.00075e-28
KCNMA1	1.70715	3.07397e-33
NBLA00301	2.95686	1.52279e-67
ARNT2	1.13963	3.15852e-17
PLXNC1	1.44098	1.7028e-24
PRKD1	1.87423	2.47465e-67
GPX8	1.15093	3.31282e-41
TPSAB1	1.29332	8.62902e-20
TNFAIP6	1.99911	2.22116e-45
BEND5	1.48916	4.41748e-36
ABCA6	1.68145	1.00747e-33
PABPC4L	1.50944	3.30903e-35
FAM110B	1.70058	2.78787e-64
SPON2	1.33867	1.16844e-56
SPON1	1.06431	8.18181e-13
ST6GALNAC5	2.2568	1.5766e-70
RTN4RL1	1.14273	2.21091e-08
EFNB3	1.33202	8.32249e-35
DKK3	1.29297	1.30371e-72
LILRA6	1.46751	4.02132e-28
LILRA2	1.45853	3.79703e-28
LILRA1	1.01531	3.43656e-16
AVPR1A	1.62678	4.94397e-20
TIMP2	1.60627	1.6377e-79
MCHR1	1.15248	3.40978e-19
YPEL4	1.57199	2.26531e-43
C3	1.87275	9.7461e-42
SPESP1	1.02367	3.70682e-09
DPEP2	1.5014	7.51984e-38
ITIH3	1.88266	1.03151e-46
FILIP1	1.27975	2.81242e-38
CST2	1.79315	2.3522e-27
CST1	1.43032	2.07819e-13
CST6	1.61284	1.34506e-20
CST4	1.27806	2.58443e-13
TNFSF4	1.7431	8.68082e-56
RGAG4	1.39464	1.65668e-45
AMIGO2	1.05677	7.65514e-27
CECR1	1.11115	6.1714e-24
TRIL	1.04093	6.44238e-21
C16orf89	1.11894	5.32103e-12
RGS4	1.70153	1.27065e-37
CHSY3	1.39657	4.50978e-47
BGN	1.95203	4.25228e-86
BICC1	1.83761	6.77102e-43
MYL9	1.9709	4.44691e-114
INHBA	1.89448	2.67825e-60
EXTL1	1.28426	2.44493e-34
MYLK	1.74914	1.07021e-77
MYO5A	1.0867	1.07223e-34
SYNM	1.92986	1.01173e-41
PNMAL2	2.04707	2.09685e-60
ZNF454	1.16319	1.22146e-31
LY86	1.17192	1.22753e-27
OTOA	1.06447	4.9832e-26
CHRNB4	1.12319	2.7541e-21
GSTM5	1.38928	3.15774e-38
CRYAB	1.80232	2.43829e-78
SLC11A1	1.53011	1.66222e-41
PLXNA4	2.32871	6.40671e-70
PLN	2.60712	2.23584e-70
PEG3	1.81143	1.09165e-55
PCOLCE2	1.4209	2.83025e-14
SLITRK3	1.23927	3.14108e-23
C17orf60	1.09256	2.09189e-20
GLI3	2.05069	9.03547e-75
RYR2	1.06488	2.41126e-13
FMN2	1.58653	1.25714e-14
MAFB	1.39953	1.51886e-46
KIF26B	1.9631	3.8639e-51
C10orf10	1.33125	1.10639e-48
ELFN2	1.18853	8.97777e-13
MEGF10	1.05436	1.72764e-17
OBSL1	1.42265	5.72821e-29
PDGFC	1.42494	6.56076e-53
PREX2	1.48127	2.05179e-29
SDK1	1.46945	2.14424e-35
PLAT	1.00303	5.06016e-41
ZNF521	1.459	2.55379e-56
C1orf190	1.47869	9.66404e-49
ADAMTS10	1.60253	6.09512e-57
TCEAL2	2.29778	1.58221e-51
TCEAL7	1.45933	2.30762e-30
TCEAL6	1.01635	6.69074e-22
TCEAL5	1.07857	5.59482e-29
GPR1	2.22042	2.33918e-49
AQP1	1.15729	2.03006e-32
PTH1R	1.61213	4.23859e-36
VCAN	1.70722	1.68103e-65
IGFL1	1.17209	2.19603e-10
IBSP	1.93806	2.78552e-26
SIGLEC9	1.38039	4.12454e-32
SLFN12	1.00685	3.21102e-18
SELM	1.0166	5.56314e-35
SELE	1.68355	3.00151e-29
SELP	1.65064	1.66905e-26
