# Supplementary material for: Transgelin is a poor prognostic factor associated with advanced colorectal cancer (CRC) stage promoting tumor growth and migration in a TGFβ-dependent manner
Source: Cell Death Dis. 2020 May 11;11(5):341. doi: 10.1038/s41419-020-2529-6 (PMC7214449; doi:10.1038/s41419-020-2529-6)
Supplement: Supplementary file 4 — Supplementary table 4 [file 41419_2020_2529_MOESM4_ESM.xlsx]

## Sheet: Sheet0
Supplementary table 4. Upstream regulator analysis on TAGLNhigh vs TAGLNlow COAD
Upstream Regulator	Expr Log Ratio	Molecule Type	Predicted Activation State	Activation z-score	p-value of overlap	Target Molecules in Dataset
SMARCA4		transcription regulator	Activated	6.933	1.21e-09	A2M,ABLIM3,ALDH1A3,ANGPTL2,ARL4C,BEND5,C1orf54,CALB2,CCL2,CCN2,CCR1,CCR2,CHODL,CORO6,CP,CSF2RA,EDNRA,EMP3,FCGR2A,FMO2,FN1,GPM6A,GPR68,GULP1,HAPLN3,IFIT1,IGF1,IGFBP5,IGFBP7,INHBA,ITGA5,ITGA7,LGALS1,LOX,LOXL2,LUM,MAOB,MAP1B,MEIS1,MFGE8,MGP,MMP2,MMP7,MN1,MYLK,NAP1L3,NRP1,NRP2,PLAT,PTHLH,RAMP1,RBP1,RGS2,SDC2,SERPINB2,SLAMF9,SLC11A1,SMIM10L2B,SPHK1,SPOCD1,SPP1,SRPX,TAGLN,TCF4,TGFB2,THY1,TM4SF19,TMEM20…
TGFB1	1.116	growth factor	Activated	6.576	9.03e-15	ACTA2,ASPN,BGN,CADM1,CCL11,CCL2,CCN2,CD163,CD86,CDH11,CDH2,CHI3L1,COL18A1,COL1A1,COL1A2,COL3A1,COL5A1,COL6A3,CRIP2,CSF1R,FAP,FBN1,FGF2,FN1,FSTL3,GDF6,GLI1,GLI2,HAMP,HAS1,IGF1,IGFBP3,IGFBP5,IL6,ITGA5,ITGB2,ITGB3,LTBP1,LTBP2,LTBP3,LTC4S,MFAP2,MMP13,MMP2,MMP9,MRC1,NOG,NOX4,NRP1,PDLIM4,POSTN,PTHLH,RAB31,SERPINE1,SFRP1,SIX1,SNAI2,SPARC,SPHK1,SPOCK1,TAGLN,TGFB1,TGFB1I1,THBS1,TIMP3,TNC,TWIST1,TWIST2,VCA…
TGM2		enzyme	Activated	5.655	1.66e-08	AQP9,BCL2A1,C3,C5AR1,CCL2,CCL3,CD300C,CD36,CD86,CLC,DAAM2,DCSTAMP,FCER1G,FFAR3,HK3,IFIT1,IL6,ITGAM,ITGAX,ITGB3,KCNQ5,LILRA5,LILRB2,LRRC25,LRRK2,LSP1,MAFB,MMP2,MMP8,MMP9,NCF2,PDGFRB,SELP,SERPINB2,SPP1,TGFB1,THBS1,TYROBP,VIP,VSIG4
MRTFB		transcription regulator	Activated	4.865	1.95e-11	AK5,CALD1,CCN1,CCN2,COL3A1,COL5A2,EDNRA,FIBIN,FILIP1L,IGFBP5,LOXL1,MAP2,MYH10,NUAK1,PDGFRL,POSTN,S1PR1,SDC2,SULF1,SYNPO2,TAGLN,TGFB2,THBS1,ZFHX4
GLI1	1.491	transcription regulator	Activated	4.703	5.28e-07	BCL2A1,CCL26,COL10A1,COL1A1,DIO2,FGF1,FHL1,GLI2,GREM2,GRIA3,HHIP,IGFBP6,IGFBP7,LZTS1,MMP2,MMP9,NAV3,PCOLCE2,PLXDC1,SPP1,SYNE1,TMEM100,TNC,TNFSF13B,VEGFC
TNF		cytokine	Activated	4.532	5.8e-11	A4GALT,ACTA2,ADAMTS4,ADIPOQ,ALDH1A3,ALOX15B,APOC2,APOE,BCL2A1,C3,CCL11,CCL18,CCL2,CCL3,CCN4,CD163,CD86,CDH11,CDH2,CHI3L1,CLEC11A,CNN1,COL16A1,COL1A2,DCSTAMP,DEPP1,FN1,FST,GNB4,GPR176,H19,HAS1,IFIT1,IL10,IL1R1,IL6,INHBA,ITGA5,ITGB3,LCN2,LTBP2,MEOX1,MITF,MMP13,MMP2,MMP8,MMP9,MYLK,NCF2,NEFM,NFATC1,NGF,NOS2,NR3C1,NUAK1,OSMR,PDPN,PIGR,PLA2G5,PPP1R3C,RFTN1,RGS2,RNASE2,SELE,SELP,SERPINB2,SERPINE1,STAC,T…
P38 MAPK		group	Activated	4.468	1.22e-06	CCL2,CCL26,CCL8,CCN2,CD36,CD70,CD86,COL3A1,CXCL12,DIO2,DUOX2,EGR2,FABP4,FLNA,FN1,FST,IL10,IL6,INHBA,ITGB3,MMP13,MMP2,MMP9,MYH11,RBP1,RRAD,SELE,SERPINE1,TGFB1,VCAM1
BRD4		kinase	Activated	4.298	0.00261	ACTA2,CCR1,COL1A1,COL1A2,COL5A1,FBN1,FN1,GALNT14,ITGA5,KCNQ5,LOX,LOXL1,LOXL2,PDGFC,PDGFRB,PLAT,SUSD2,THBS1,THBS2
TEAD1		transcription regulator	Activated	4	1.3e-07	AK5,CALD1,COL3A1,COL5A2,EDNRA,FIBIN,FILIP1L,IGFBP5,LOXL1,NUAK1,PDGFRL,POSTN,SDC2,SULF1,TAGLN,THBS1
TEAD4		transcription regulator	Activated	4	9.19e-08	AK5,CALD1,COL3A1,COL5A2,EDNRA,FIBIN,FILIP1L,IGFBP5,LOXL1,NUAK1,PDGFRL,POSTN,SDC2,SULF1,TAGLN,THBS1
TEAD3		transcription regulator	Activated	4	5.76e-09	AK5,CALD1,COL3A1,COL5A2,EDNRA,FIBIN,FILIP1L,IGFBP5,LOXL1,NUAK1,PDGFRL,POSTN,SDC2,SULF1,TAGLN,THBS1
TEAD2		transcription regulator	Activated	4	3.65e-09	AK5,CALD1,COL3A1,COL5A2,EDNRA,FIBIN,FILIP1L,IGFBP5,LOXL1,NUAK1,PDGFRL,POSTN,SDC2,SULF1,TAGLN,THBS1
NORAD		other	Activated	3.873	2.1e-08	BASP1,CCN1,CCN2,CHST11,COL4A2,COL5A1,COL6A2,FSTL3,IGFBP3,LARP6,LMCD1,SLIT3,SPOCK1,TAGLN,THBS1
HIF1A		transcription regulator	Activated	3.811	3.25e-08	AKAP12,ALOX5AP,APOE,AXL,BACH2,CCN1,CCN2,CD36,COX4I2,CXCL12,FHL1,FN1,HAMP,HP,IGF1,IGFBP3,IL6,ITGA5,ITGB2,L1CAM,LGALS1,LOX,LOXL2,MMP2,MMP7,MMP9,NOX4,PTGIS,QKI,RET,SERPINE1,SNAI2,SPHK1,SULF1,TCF4,TGFB1,TGFB3,THBS1,TMEM45A,VCAM1,VEGFC
SMAD3		transcription regulator	Activated	3.801	2.38e-06	ACTA2,ASPN,C3,CCN2,COL1A1,COL1A2,COL3A1,FN1,FSTL3,GLI1,GLI2,MMP13,S1PR3,SERPINE1,SNAI2,TIMP3,VEGFC,VIM
NSUN6		enzyme	Activated	3.606	1.3e-06	AXL,CAVIN2,FGF2,FLNA,FSTL1,ITGB2,LHFPL6,PMP22,SCHIP1,SERPINE1,TGFB2,THBS1,TNS1
TREM1	2.056	transmembrane receptor	Activated	3.576	0.00162	CASP5,CCL18,CCL3,CCL7,CD86,DCSTAMP,EGR2,FABP3,FERMT2,GEM,GREM1,HAS1,HTRA4,IL6,INHBA,ITGAX,RRAD,S1PR3,SERPINB2,SFMBT2,SLC1A3,SPP1,TFPI2,THBS1
ERK		group	Activated	3.575	3.39e-08	ACTA2,AXL,CCL2,CCN2,COL1A1,DIO2,ESR1,FGF2,FST,HAS1,IL10,IL6,ITGB2,ITGB3,LCN2,MMP13,MMP14,MMP2,MMP9,POSTN,RARB,SERPINB2,SERPINE1,SNAI2,THBS1,VCAN
MRTFA		transcription regulator	Activated	3.525	8.14e-06	CCN1,CCN2,CCN5,CXCL12,FIBIN,HAMP,MAP2,MMP16,MMP9,MYH10,MYL9,PGR,S1PR1,SYNPO2,TGFB2,ZFHX4
ERG	1.147	transcription regulator	Activated	3.505	0.00664	APOC1,AR,ARHGAP20,ARHGAP24,CDH2,DOCK2,DYNC1I1,ERG,FLNC,GUCY1A1,GUCY1B1,MYO5A,PREX2,RBMS1,RHOJ,SLIT2,VIM,WASF3,WNT2,ZEB1
IL1B		cytokine	Activated	3.498	1.33e-07	A4GALT,APOC2,APOE,BCL2A1,C3,CCL11,CCL13,CCL2,CCL3,CCL3L1,CCL7,CCL8,CCR2,CHI3L1,COL1A1,FGF2,FPR2,HAS1,IGF1,IL10,IL6,ITGAM,MMP11,MMP13,MMP7,MMP8,MMP9,NOS2,NRP1,PLA2G5,PLXDC2,PTGDS,PTGFR,SELE,SERPINB2,SERPINE1,STMN2,TACR1,TGFB1,THBS1,TNFAIP6,VCAM1,VEGFC
MAFB	1.4	transcription regulator	Activated	3.456	1.24e-10	CCL2,CD163,CMKLR1,CRYBB1,CXCL12,F13A1,FBLN5,FCGBP,FPR1,HTR2B,IGF1,IL10,NUAK1,OLFML2B,OLFML3,PTGIR,RAB3IL1,SERPINB2,SLC9A9,TMEM119
Jnk		group	Activated	3.419	0.00069	ACTA2,CCL2,CCL3,CCN2,CD86,CDH2,CXCL12,IL6,MMP13,MMP14,MMP2,MMP9,NOS2,SERPINE1,VCAM1,VCAN
NFkB (complex)		complex	Activated	3.37	2.14e-05	AMPH,BCL2A1,C3,CCL2,CCL3,CCL3L1,CCL8,CD86,CLU,CXCL12,DMBT1,DTX3,GLI2,IL10,IL6,KRT17,LCN2,LSP1,MMP13,MMP2,MMP9,NCF2,NOS1,NOS2,RFTN1,SERPINB2,SFRP2,SNAI2,TAC1,TACR1,TFPI2,TGFB1,TNFSF4,TRPC6,TWIST1,VCAM1,VEGFC
EZH2		transcription regulator	Activated	3.343	0.000184	ALOX5AP,C3,CNR1,CRISPLD2,CYP1B1,GPR68,HOXD10,IL6,JAM2,JPH3,LCN2,MMP2,MMP7,NGFR,PCDH10,PCDHB5,PGR,PPP2R2B,PRICKLE1,SFRP5,SLC1A3,SOX10,SULF1,TBX1,TGFB2,TIMP2,TIMP3,TWIST1
STAT3		transcription regulator	Activated	3.275	2.55e-06	ACTA2,C5AR1,CCDC88A,CCL2,CCN2,CD86,CDH2,CHI3L1,COL1A1,DMBT1,DTX3,EGR2,ESR1,FN1,HAMP,HP,IL10,IL6,LILRB2,LILRB4,LOX,MMP2,MMP9,NOS2,PDCD1LG2,PTN,RET,SERPINE1,SNAI2,TAGLN,TNS1,TWIST1,VCAN,VIM
LDL		complex	Activated	3.261	0.0001	APOE,C3,CCN2,CCR2,CD36,FABP4,MMP2,OLR1,OSCAR,PLAT,SERPINE1,SPHK1,TGFB1
ROR1	1.16	kinase	Activated	3.255	2.4e-06	AXL,FSTL1,ITGB2,LHFPL6,MDFIC,SERPINE1,SNAI2,THBS1,TNS1,VIM,ZEB1
CEBPA		transcription regulator	Activated	3.168	1.83e-06	A2M,AKAP12,ALOX5AP,BCL2A1,C3,C3AR1,CCL3,CHI3L1,CSF1R,CSF2RA,CSF3R,EEF1A2,FCAR,GPR84,HAMP,IL10,ITGAM,KCNMB1,KLK8,LGALS1,LST1,MMRN1,RAB31,RGS2,SERPINF1,SPP1
SNCA	1.7	enzyme	Activated	3.153	0.000737	ABLIM3,CCBE1,CHRM2,JPH2,NCAM2,NPTX2,NRP2,NTN1,PLXNB3,RCN3,RGMA,SCN7A,SLC2A3,SLITRK4,SMOC1,SORCS1,TACR1
CCL5		cytokine	Activated	3.148	0.000658	C5AR1,CCL2,CCL3,CCR1,CD163,CYP1B1,IL6,MMP9,OLR1,SERPINB2
KDM3A		transcription regulator	Activated	3.113	1.29e-05	CCL2,CCN1,CCN2,FLNC,FSTL3,LOXL2,MMP9,SERPINE1,TNC,TNXB
CAMP		other	Activated	3.05	0.00109	CCL2,CCL3,CCL7,CD86,FGF2,FPR2,IL10,IL6,SNAI2,TGFB1,VEGFC
CD36	1.217	transmembrane receptor	Activated	3	0.00318	AXL,FGF2,IGFBP6,IGFBP7,IL6,MMP13,MMP14,SERPINB2,SERPINE1
CSF1		cytokine	Activated	2.985	0.000229	ACP5,CD163,CTSK,FN1,IL10,IL6,ITGA5,NFATC1,OSCAR
IL4		cytokine	Activated	2.978	1.15e-06	ACP5,CCL11,CCL18,CCL2,CCL26,CCL3,CD14,CD163,CD1A,CD1C,CD33,CD86,FCGR2B,IL10,IL1R1,IL6,ITGAX,MMP9,MRC1,OSM,PIGR,TIMP2,TNFSF4,VCAM1
CSF2		cytokine	Activated	2.966	0.000202	ACP5,CCL18,CCL2,CCR1,CD14,CD163,CD1A,CD1C,CD33,EGR2,FCGR2B,IL10,IL1R1,IL6,ITGAX,MMP9,MRC1,NOS2,PMP22,TGFB1
TWIST2	2.199	transcription regulator	Activated	2.949	1.76e-06	CDH2,FN1,POSTN,SNAI2,TGFB1,TWIST1,VIM,ZEB1,ZEB2
PDGF BB		complex	Activated	2.945	0.0109	CCL2,CCL8,CCN1,CCN2,CNN1,EGR2,FOXC2,GEM,IL6,RGS2,SLC2A3,THBS1
PRKCD		kinase	Activated	2.944	2.14e-05	BCL2A1,CD70,COL1A1,COL1A2,CXCL12,FBN1,GEM,GLI1,IL6,ITGAM,JCAD,LBH,MMP13,MMP2,MMP9,PALMD,PDLIM7,SERPINB2,SERPINE1,SLITRK3,SPHK1,TRPC1,VCAM1,ZEB1
C5		cytokine	Activated	2.92	5.3e-06	ACTA2,C5AR1,FN1,IL10,IL6,ITGAM,MMP9,SELE,SERPINE1
LLGL2		other	Activated	2.828	0.000733	AXL,FSTL1,ITGB2,LHFPL6,SERPINE1,SLIT2,TGFB2,TNS1
ERBB3		kinase	Activated	2.828	0.00152	AXL,FGF2,FN1,FSTL1,ITGB2,LHFPL6,SERPINE1,TNS1
DEF6		other	Activated	2.82	3.56e-08	CDH2,FN1,MMP2,MMP9,SNAI2,VIM,ZEB1,ZEB2
ITGAV		transmembrane receptor	Activated	2.808	6.79e-06	COL1A1,COL1A2,ITGB3,MMP2,OSM,PTHLH,TGFB1,VTN
IL10	1.031	cytokine	Activated	2.799	1.18e-07	BCL2A1,CCL18,CD14,CD163,CD1A,CD86,CR1,DCN,DEPP1,FCGR1A,FCGR2B,FCGR3A/FCGR3B,IL10,IL6,LILRB2,LILRB4,NOS2,PDCD1LG2,TWIST1,TWIST2,VCAN
WNT5A		cytokine	Activated	2.798	5.08e-05	CCL2,COL1A1,FLNA,FN1,IL10,IL6,MMP7,ROR2
IGFBP2		other	Activated	2.785	0.00502	CADM1,COL11A1,COL14A1,EFEMP1,ESR1,POSTN,RBMS3,TGFB3
POU2F2		transcription regulator	Activated	2.781	0.0209	CD22,DACT3,DEPP1,IL10,LRRC32,RYR1,SPP1,SSTR2,TIMP2,VIP
VEGFA		growth factor	Activated	2.779	0.00954	ANGPT1,CD1A,ITGB3,MMP13,MMP2,MMP9,NRP1,SELE
FOS		transcription regulator	Activated	2.759	1.27e-05	C3AR1,CCL2,DIO2,HAMP,IGFBP6,LTBP1,MMP13,MMP8,MMP9,NCF2,PGR,SDK1,SERPINB2,SERPINE1,SNAI2,VCAM1,ZEB1
STAT1		transcription regulator	Activated	2.757	2.88e-05	C1QTNF7,C1R,C1S,C4A/C4B,CAND2,CCL19,CCL2,CD14,DUOX2,FCER1G,FGF7,HAPLN3,HLA-DQA1,IFI44L,IFIT1,LY96,MMP9,NOS2,NOX4,PDCD1LG2,PTN,SLAMF8,TLR8
SP1		transcription regulator	Activated	2.743	6.3e-06	ADAMTS1,ADRA1D,ALOX15B,AR,CCL2,CDH2,CHI3L1,CHRNA3,CHRNB4,COL1A1,CYP7B1,ESR1,FGF2,FN1,FPR2,HAS1,HGF,IGFBP3,IL10,ITGB3,KRT16,LTBP3,MAOB,MMP14,MMP2,NCF2,NGFR,NOX4,NTRK1,PDE6B,PGR,PTH1R,PTN,SCT,SNCG,SPP1,TFPI2,TGFB2,TIMP2,VIM,WNT9A,ZEB2
IL1A		cytokine	Activated	2.741	0.00221	ALDH1A3,CCL2,CCL8,FGF2,GNB4,HSD11B1,IL6,LCN2,LOX,MMP13,NOS2,PDCD1LG2,SERPINE1,TAC1,TGFB1
ZBTB48		transcription regulator	Activated	2.646	0.00663	ARHGAP24,COL11A1,GPNMB,RNF150,SNCA,SPP1,TMEM100
SELPLG		other	Activated	2.646	0.00448	BCL2A1,CCL2,CCL3,CYP1B1,HCK,IGF1,IL10
SMAD1		transcription regulator	Activated	2.619	1.41e-05	ACTA2,CCN2,COL1A1,COL1A2,GFAP,SELE,VCAM1
TLR7/8		group	Activated	2.611	0.0263	BCL2A1,CCL2,GEM,IL10,KCNMA1,NPR1,TNFAIP6
ETV5		transcription regulator	Activated	2.608	0.000268	CDH2,FN1,ITGA5,KRT16,MMP2,NCAM2,RET,SNAI2,WWTR1,ZEB1
F2		peptidase	Activated	2.597	0.000188	CCN2,FN1,IL6,MMP9,OSM,TFPI2,TRPC1
OSM	1.105	cytokine	Activated	2.588	0.00152	ADAMTS3,CCL2,HAMP,IL6,LIFR,OSM,OSMR,SELP
AR	1.071	ligand-dependent nuclear receptor	Activated	2.572	0.00212	ALOX15B,AR,ARMCX2,CDH2,CDK14,CXCL12,FGF7,GFAP,GUCY1A1,HGF,IGF1,IGFBP3,IL1R1,IL6,LMOD1,MRAS,MYOM1,PGR,PIGR,PTHLH,SERPINE1,SNAI2,TGFB2,THBS1,TIMP2,TIMP3,VCAN
IL18		cytokine	Activated	2.565	0.0209	CCL2,CCL3,CXCL12,HAVCR2,IL10,IL6,MMP13,MMP9,NOS2,VCAM1
IKBKB		kinase	Activated	2.563	0.00946	CCL2,CCL3,GLI1,IL6,SELE,TNC,TWIST1
JUN		transcription regulator	Activated	2.559	7.07e-05	ACTA2,AXL,C3AR1,CCL2,CCL8,DIO2,IGFBP6,IL10,IL6,LTBP1,MMP13,MMP2,MMP7,MMP9,NCF2,OSM,PGR,SDK1,SERPINE1,SNAI2,SPHK1,TGFB1,VIM,ZEB1,ZEB2
ERK1/2		group	Activated	2.551	0.00562	C3,CCL2,CCL26,CCL3,CCL8,CCN4,CD86,CLEC11A,COL3A1,CYP46A1,ESR1,FGF2,FN1,H19,IFIT1,IL6,MMP2,PTN,VCAM1
Immunoglobulin		complex	Activated	2.514	1.75e-07	C3AR1,CCL2,CCL3,CCL7,CCL8,FCGR1A,FCGR2A,FCGR3A/FCGR3B,IL6,INHBA,ITGAX,SPHK1,TLR7,TLR8
TWIST1	1.746	transcription regulator	Activated	2.451	8.29e-07	AR,AXL,C3,CDH2,COL1A1,CXCL12,DCN,DDR2,FN1,HOXD10,MMP2,SNAI2,VIM,ZEB1,ZEB2
CPXM1	1.305	peptidase	Activated	2.449	1.66e-07	COL14A1,COL15A1,COL16A1,COL4A2,COL5A1,COL6A1
TMPO		other	Activated	2.449	1.09e-06	ASPN,COL11A1,COL12A1,COL1A1,COL3A1,TIMP2
MMP1		peptidase	Activated	2.449	0.00138	ANGPT1,CXCL12,IGF1,MMP9,SERPINE1,TACR1,TEK
ADORA3	1.184	G-protein coupled receptor	Activated	2.449	0.000693	CCL2,CCL3,CCL7,CCL8,HAMP,SPP1
TGFB2	1.127	growth factor	Activated	2.449	8.69e-06	CD86,COL1A1,COL6A2,FN1,LTC4S,MMP2,SERPINE1,TGFB1,TIMP2,VCAN
PTAFR		G-protein coupled receptor	Activated	2.441	0.000693	CDH2,IL6,MMP2,MMP9,VIM,ZEB1
RELA		transcription regulator	Activated	2.436	0.0235	ALOX5AP,BACH2,CCL19,CCL2,CCL3,COL1A1,FMN2,FN1,GLI2,IL10,IL6,MMP9,NEFH,NOS2,TAC1,TFPI2,TGFB1,TRPC6,TWIST1,VCAM1,VIM
RNF31		enzyme	Activated	2.433	0.00557	ADORA1,CCL2,ESR1,GREB1,KCNMA1,TGFB3
F2R		G-protein coupled receptor	Activated	2.433	0.000563	ANGPT1,CCN1,CXCL12,HAMP,MMP9,SELE,VCAM1
CD14	1.067	transmembrane receptor	Activated	2.431	0.000188	CCL2,CCL3,IFIT1,IL10,IL6,SELE,VCAM1
WNT7A		cytokine	Activated	2.429	1.15e-05	CDH2,FGF1,MMP9,TWIST1,VIM,ZEB1
MIA	1.135	other	Activated	2.425	1.09e-06	CDH2,FN1,ITGB3,MMP14,PLAT,SPARC
RNASE1		enzyme	Activated	2.425	0.0034	CCL2,CCL3,CCL7,CCL8,IL6,OSM
ETS1		transcription regulator	Activated	2.425	0.00416	ARL4C,CCN2,CST1,CST2,CST4,FN1,HGF,MMP13,MMP9,NCF1,TGFB2,TRPC1,ZEB1
RNASE2	1.143	enzyme	Activated	2.425	9.18e-05	CCL2,CCL3,CCL7,CCL8,CD300A,IL10,IL6,OSM,PPBP
SCUBE3	1.41	other	Activated	2.423	4.07e-06	MMP2,MMP9,SERPINE1,SNAI2,TGFB1,VIM
SPZ1		transcription regulator	Activated	2.415	0.00259	CDH2,FN1,SNAI2,TWIST1,VIM,ZEB1
C3	1.873	peptidase	Activated	2.414	0.000693	ACTA2,C3,C3AR1,FN1,IL10,TGFB1
MYB		transcription regulator	Activated	2.414	0.0298	CDH2,CXCL12,FN1,IGFBP5,SNAI2,TWIST1,VIM
FOSL1		transcription regulator	Activated	2.412	4.57e-07	AXL,HAMP,IL6,MMP13,MMP2,MMP9,SERPINB2,SERPINE1,SNAI2,SPARC
Fcer1		complex	Activated	2.411	0.00861	CCL18,CCL2,CCL3,CCL7,IL6,INHBA
ITGB3	1.111	transmembrane receptor	Activated	2.41	0.000462	COL1A1,ITGB3,MMP2,MMP9,OSM,SNAI2
POSTN	2.129	other	Activated	2.408	2.68e-05	ADAMTS4,MMP13,MMP2,MMP9,TGFB1,VIM
IL1		group	Activated	2.401	0.00141	CCL2,IL10,IL6,MMP13,MMP7,MMP9
TP53		transcription regulator	Activated	2.396	1	ACTA2,ADGRB3,AKAP12,ALDH1A3,APOE,AR,CCN2,CLU,COL18A1,CRYAB,CSF3R,DPYSL4,EDA2R,ESR1,FGF2,GAS7,HLA-DQA1,IGF1,IGFBP3,IGFBP7,IL6,KCNG1,LMO3,LTBP1,MAPK4,MMP2,MMP9,NOS2,NOX4,PALLD,PAPPA,PDE2A,PDE6B,PHLDA3,PRKD1,RRAD,SCN3B,SELP,SERPINE1,SNAI2,SSPN,TGFB1,THBS1,VCAN,ZEB1
IL17A		cytokine	Activated	2.395	4.39e-06	ACTA2,BCL2A1,CCL11,CCL2,CCN2,CD14,CD163,COL10A1,COL1A1,IL6,LCN2,MMP9,MRC1,NOS2,NRP1,SELE,VCAM1
MUC4		other	Activated	2.392	0.000296	CDH2,MMP9,TWIST1,TWIST2,VIM,VTN
IL6	1.065	cytokine	Activated	2.392	0.00404	ADGRB1,C3,CCL2,CD163,CLU,DCN,HAMP,HP,IL6,ITGAM,LY96,MMP13,MMP2,MMP7,MMP8,NOS2,TGFB1,THBS1,VCAM1
CEBPB		transcription regulator	Activated	2.391	0.00521	C3,CCL3,CHIT1,CSF1R,CSF3R,FCAR,HAMP,HP,IGF1,IGFBP3,IL10,IL6,LY96,TLR8
PIN1		enzyme	Activated	2.385	0.00557	BCL2A1,CDH2,IL6,MMP9,NOTCH3,PGR
CTR9		other	Activated	2.236	0.0136	CXCL12,ELOVL2,GREB1,PGR,RAB31
RLIM		enzyme	Activated	2.236	0.000219	CCN2,CDH2,FN1,SERPINE1,VIM
HSPA9		other	Activated	2.236	0.000411	CRABP2,HOXD10,NTRK1,RARB,RET
PGR	1.75	ligand-dependent nuclear receptor	Activated	2.228	0.043	ALDH1A3,CALD1,CCL8,EDNRA,ESR1,FN1,GREB1,IL1R1,MATK,MFAP5,PRRX1,RASSF2,SERPINA5,TGFB3,TNC,VCAN,ZEB1
SRC (family)		group	Activated	2.219	0.0245	CD36,CDH2,FN1,ITGB3,VCAM1
DDR2	2.087	kinase	Activated	2.219	0.000104	LOXL2,MMP13,MMP14,MMP2,MMP7
ACVR1		kinase	Activated	2.216	0.000104	DLX5,IBSP,NOG,SELE,VCAM1
POU5F1		transcription regulator	Activated	2.213	0.0195	BCL2A1,CASP5,CD70,CDH2,DLX5,FGF5,HOPX,HOXC4,IL6,MEIS1,MMP2,MMP9,SNAI2,SOX17,TWIST1,ZEB1,ZEB2
LGALS1	1.42	other	Activated	2.207	0.00651	ACTA2,ADAMTS4,FN1,GLI1,MMP13
TGFBR2		kinase	Activated	2.207	0.00992	ACTA2,CHRNB4,MMP2,PDPN,PTHLH,RBMS3,SELP,SERPINE1,SLC2A3,TGFB1,ZNF365
AIF1		other	Activated	2.201	0.000104	ACTA2,COL1A1,COL3A1,IL6,TGFB1
ETV1		transcription regulator	Activated	2.2	0.000219	ITGB3,MITF,MMP13,MMP7,WWTR1
LGALS3		other	Activated	2.2	0.00239	CLEC2B,COL3A1,COL5A2,CTSF,ENPP2,IGFBP5,IL6,SELE,VCAM1,WNT9A
PTPN3		phosphatase	Activated	2.2	0.0136	COL1A1,FN1,MMP9,SERPINE1,TAGLN
TNFSF14		cytokine	Activated	2.197	0.0136	CD86,IL6,INHBA,MMP9,VCAM1
SRA1		transcription regulator	Activated	2.195	0.00114	DIO2,MMP9,SLC2A3,TGFB2,THBS1
F7		peptidase	Activated	2.186	0.0398	AR,CCN2,FGF5,MMP13,SERPINB2
EPAS1		transcription regulator	Activated	2.186	0.000446	ACP5,AKAP12,AXL,C1QA,CCN2,CCN5,FBLN2,FHL1,HAMP,IGFBP3,L1CAM,LOX,LOXL2,RET,SERPINE1,SPHK1,TMEM45A
Ap1		complex	Activated	2.183	0.000658	C3AR1,CCN2,IGFBP3,IL6,MMP2,MMP9,NGF,SERPINE1,SNCG,SPARC
TSLP		cytokine	Activated	2.183	0.00358	CCL11,CD86,IL10,IL6,TNFSF4
PRKCE		kinase	Activated	2.18	0.00235	AMIGO2,CCN1,DLG4,IL6,MMP9,PTGER3,RGS2,VCAM1
FAS		transmembrane receptor	Activated	2.178	0.199	BCL2A1,CCL2,IL6,MMP13,MMP9
TLR3		transmembrane receptor	Activated	2.177	0.0291	AKT3,C3,CCL3,HAMP,IFI44L,IFIT1,IL10,IL6,NOS2,RARB,TLR7,TNFSF13B
INS		other	Activated	2.177	0.226	CD36,CRABP2,HGF,IL6,RARB
RAF1		kinase	Activated	2.171	0.0204	IL10,IL6,MMP13,MMP9,NGF
SNAI2	1.152	transcription regulator	Activated	2.169	0.0245	AXL,CDH2,L1CAM,SNAI2,VIM
CD40LG		cytokine	Activated	2.13	0.0452	CCL18,CCL2,CCL3,CD70,CD86,FCGR2B,HLA-DQA1,HLA-DQA2,IL10,IL6,TNFSF13B,VCAM1
SPI1	1.201	transcription regulator	Activated	2.121	0.017	ACTA2,C1QC,C3AR1,CCL3,CHI3L1,CHIT1,CSF2RA,FCER1A,GPR84,HK3,IFI44L,IFIT1,NCF2,VIM
RARA		ligand-dependent nuclear receptor	Activated	2.119	0.0206	CD14,CD1A,CD53,CD84,CP,CRABP2,FGFR1,GHR,GREB1,HOXD10,IFI44L,IGFBP6,LGALS1,LIFR,LMO3,MAOB,MAP1B,NTRK1,PENK,RARB,RASGRP4,RET,SPP1
PI3K (family)		group	Activated	2.096	0.00277	ACTA2,CCL2,CXCL12,ESR1,GLI1,HAMP,IFIT1,IL10,IL6,MMP2,MMP9,NOS2,SERPINE1,SNAI2,THBS1,TNC
HDAC6		transcription regulator	Activated	2.084	1.56e-06	ADAMTS1,COL1A1,CYP1B1,GDF6,IGF1,LTBP2,NOG,NR3C1,SERPINE1,TGFB1I1,VIM
SMAD2		transcription regulator	Activated	2.047	0.000126	ACTA2,FN1,FSTL3,MMP2,MMP9,SERPINE1,SNAI2,TIMP3,VEGFC
SNAI1		transcription regulator	Activated	2.02	0.00502	AXL,COL1A1,COL1A2,KRT17,L1CAM,MMP9,SPARC,ZEB1
CCN2	1.306	growth factor	Activated	2.013	1.39e-06	ADAMTS4,COL10A1,ESR1,FN1,HAMP,MMP13,MMP2,MMP9,SERPINE1,TIMP3
HOXA11-AS		other	Activated	2	0.00442	CDH2,SNAI2,ZEB1,ZEB2
VIPAS39		other	Activated	2	0.000402	PPBP,SELP,SPARC,THBS1
YOD1		enzyme	Activated	2	0.000142	CCN1,CCN2,INHBA,WWTR1
TENM1	1.021	transmembrane receptor	Activated	2	0.00281	CHL1,GPNMB,MGP,SOX5
SNHG20		other	Activated	2	0.00654	CDH2,VIM,ZEB1,ZEB2
DCLK1	2.036	kinase	Activated	2	0.00281	SNAI2,TWIST1,ZEB1,ZEB2
SMARCD3		transcription regulator	Activated	2	0.0213	COL1A1,MGP,MITF,SOX5
PSMD4		other	Activated	2	0.000142	A2M,CD14,CD36,MARCO
PPID		enzyme	Activated	2	0.000402	SNAI2,TWIST1,VIM,ZEB1
TBXT		transcription regulator	Activated	2	0.0213	COL1A1,MGP,MITF,SOX5
ACTN4		transcription regulator	Activated	2	0.00923	CCL2,DCN,PGR,SERPINE1
CNOT6		enzyme	Inhibited	-2	0.000402	IGFBP5,LMO3,MAPK10,SEMA3E
WWC1		transcription regulator	Inhibited	-2	0.00281	CCN2,CDH2,FGF1,VIM
CNOT6L		enzyme	Inhibited	-2	0.000882	IGFBP5,LMO3,MAPK10,SEMA3E
S100A6		transporter	Inhibited	-2	0.136	ADAMTS1,INHBA,PCDHB2,SELE
OCLN		other	Inhibited	-2	0.000882	MMP14,MMP2,MMP7,MMP9
SIN3A		transcription regulator	Inhibited	-2	0.0029	CARTPT,COL1A1,COL1A2,ESR1,MMP9,RARB,SERPINE1
FOXP1		transcription regulator	Inhibited	-2	0.033	CSF1R,GAS1,ITGAM,SFRP4
OGA		enzyme	Inhibited	-2.041	0.0486	ABLIM3,ADGRL2,AHNAK2,C6orf15,EPHB6,FBLN1,FERMT2,FGFR1,FLNA,FN1,GLI3,IGFBP5,MMP14,PCDHB5,SFRP5,SLAMF9,TGFB1,THBS1,TIMP2,TIMP3,TNC,TSPAN4,VIM,WWTR1
mir-515		microRNA	Inhibited	-2.099	0.00358	AR,IL6,PTHLH,SERPINE1,ZEB1
JAG2		growth factor	Inhibited	-2.121	0.00152	C3,CCL13,CCL26,CCR1,CCR8,IL1R1,IL6,SPP1
DNMT3B		enzyme	Inhibited	-2.138	0.0427	CNR1,CYP1B1,ESR1,GLT8D2,IFIT1,JAKMIP2,NAP1L2,RAB39B,RECK,SLC16A2
mir-218		microRNA	Inhibited	-2.158	0.00358	CDH2,LOXL4,MDGA1,ZEB1,ZEB2
IgG		complex	Inhibited	-2.165	1.54e-05	ADORA3,CCL2,CCL3,CCR2,CLEC5A,CRABP2,ECSCR,FCGR2B,FOLR2,FST,HTR2B,IL10,IL6,INHBA,KLK8,KRT16,LGALS1,MAF,MAFB,RND2,SERPINB2,SERPINF1,SLC2A3,THBS1,TLR7,TMEM130
Pde4		group	Inhibited	-2.176	0.00174	CCL2,CD14,CD163,IL6,PPBP
let-7a-5p (and other miRNAs w/seed GAGGUAG)		mature microRNA	Inhibited	-2.209	0.00174	ACTA2,CDH2,COL1A2,USP44,VIM
TAB1		enzyme	Inhibited	-2.213	0.0204	IFIT1,IL6,MMP13,RGS2,TNFSF13B
NET1		other	Inhibited	-2.213	1.26e-05	CDH2,FN1,MMP14,SERPINE1,SNAI2
FHIT		enzyme	Inhibited	-2.232	4.14e-05	MMP14,MMP2,MMP9,SNAI2,VIM
EOMES		transcription regulator	Inhibited	-2.324	2.01e-06	ACTA2,ACTC1,COL3A1,COL6A3,CST1,GRP,H19,IGFBP3,MEOX1,MXRA5,PDPN,PMP22,RGS2,SOX17,TFPI2
DANCR		other	Inhibited	-2.339	0.00018	CDH2,SNAI2,TIMP2,TIMP3,VIM,ZEB1
EIF3E		other	Inhibited	-2.345	0.00223	ANGPT1,APLP1,CD36,COL18A1,COL5A1,FGF2,THBS1,TNC,ZEB2
DNAJB6		transcription regulator	Inhibited	-2.433	0.000462	CDH2,SNAI2,SPARC,SPP1,TWIST1,VIM
COL18A1	1.113	other	Inhibited	-2.523	1.92e-05	ANTXR1,CCL2,FGF2,FGFR1,FN1,HGF,IL6,ITGB2,ITGB3,MMP2,NOS2,NRP1,SELP,SERPINE1,SPOCK1,THBS1
mir-8		microRNA	Inhibited	-2.598	0.0375	ADAM12,IL6,PGR,TGFB2,VIM,ZEB1,ZEB2
miR-29b-3p (and other miRNAs w/seed AGCACCA)		mature microRNA	Inhibited	-2.63	0.00946	COL1A2,COL5A2,GAS7,LOXL2,NAV3,SPARC,TRIM9
CDH1		other	Inhibited	-2.767	0.0127	CDH2,FN1,GLI1,GLI2,MMP14,MMP9,TGFB1,VIM
REST		transcription regulator	Inhibited	-2.778	0.000733	CARTPT,GAP43,INA,NRP1,SCG2,SNAP25,TAC1,UCHL1
miR-122-5p (miRNAs w/seed GGAGUGU)		mature microRNA	Inhibited	-2.828	0.0367	AKT3,ANK2,ATP1A2,BACH2,NFATC1,OSMR,PALM,VIM
MACROH2A1		other	Inhibited	-2.828	0.00114	ALDH1A3,ASB2,CTHRC1,FGF1,FN1,FSTL3,IL6,LMO3,MAGEL2,SERPINB2,SERPINE1,SPARC
KDM1A		enzyme	Inhibited	-2.891	0.0204	CHN1,COL1A1,COL1A2,GFAP,GREB1,MAP2,PHLDB2,PRICKLE1,RARB,SERPINE1,SFRP1,SFRP2,SFRP4,SFRP5,SNAP25,SPOCK1,TENM1,WWTR1
CCN5	2.16	growth factor	Inhibited	-2.897	1.59e-05	CCN2,ESR1,FN1,IGFBP7,ITGA5,SERPINE1,SNAI2,SPARC,TGFB1,TWIST1,VIM,ZEB1
Hdac		group	Inhibited	-2.906	0.0263	CSF1R,CSF2RA,IGFBP3,IL6,RARB,SPP1,THBS4,TNFSF4,TRPC6
estrogen receptor		group	Inhibited	-2.946	1.55e-12	AKT3,AXL,C3,CALB2,CALD1,CCN2,CDH11,CDH19,COL12A1,COL4A2,COL5A1,COL6A1,COL6A2,CXCL12,FGF1,FGF5,FGFR1,FLNC,FN1,GREB1,IL6,JPH3,LOXL2,MAP1B,MAPT,MMP14,MMP17,MMP9,MSN,NCAM2,NOTCH3,PCDH10,PCDH7,PDGFC,PGR,RGS2,SERPINE1,SPARC,TGFB1,TGFB2,TGFB3,TIMP2,TIMP3,TNC,VEGFC,VIM,ZEB1
FBN1	1.857	other	Inhibited	-2.96	3.64e-08	CCN2,COL1A2,COL3A1,COL4A2,COL6A3,FBN1,LTBP1,LTBP3,TIMP3
IKZF3		transcription regulator	Inhibited	-3	0.0263	ANOS1,ANTXR1,CALHM5,DEPP1,FN1,MAP2,RYR1,SCN9A,SHISAL1
TFRC		transporter	Inhibited	-3.317	6.72e-05	CD300A,CLC,F13A1,FAM20C,GAS7,ITGAM,ITGB2,LRRC25,MCEMP1,MS4A6A,SLC2A14
ZNF217		transcription regulator	Inhibited	-3.317	0.0003	CCL2,COL8A1,DPP6,HOXC6,IGFBP3,KCNK2,KLHL4,LMO3,NEFL,NRK,NRXN3,PLAT,SHC4,ST3GAL6,STRA6
SPDEF		transcription regulator	Inhibited	-4.411	3.88e-10	CCN2,CDH11,CDH2,COL16A1,COL1A1,COL4A2,COL5A1,COL5A2,COL6A1,COL6A2,COL6A3,DKK3,FGFR1,ITGA5,SDC2,SERPINE1,SNAI2,TGFB1,TNC,VIM,ZEB1
