# Supplementary material for: Transgelin is a poor prognostic factor associated with advanced colorectal cancer (CRC) stage promoting tumor growth and migration in a TGFβ-dependent manner
Source: Cell Death Dis. 2020 May 11;11(5):341. doi: 10.1038/s41419-020-2529-6 (PMC7214449; doi:10.1038/s41419-020-2529-6)
Supplement: Supplementary file 5 — Supplementary table 5 [file 41419_2020_2529_MOESM5_ESM.xlsx]

## Sheet: Sheet0
Supplementary table 5. Disease and function functional categories enriched in TAGLN high COAD
Categories	Diseases or Functions Annotation	p-value	Predicted Activation State	Activation z-score	Molecules	# Molecules
Cellular Movement	Cell movement	1.33e-29	Increased	9.441	A2M,ACKR1,ACTA2,ACTC1,ADAM12,ADAM33,ADAMTS1,ADD2,ADGRG3,ADIPOQ,ADORA1,ADORA3,AGTR1,AKAP12,AKT3,ALOX15B,ANGPT1,ANGPTL1,ANGPTL2,ANOS1,ANTXR1,AOC3,APLNR,APOE,AR,ARHGAP24,ARHGEF17,ARL4C,ATP1B2,AXL,BEX4,BTK,C3,C4A/C4B,C5AR1,CALD1,CCDC88A,CCL11,CCL13,CCL14,CCL18,CCL19,CCL2,CCL21,CCL26,CCL3,CCL3L1,CCL7,CCL8,CCN1,CCN2,CCN4,CCN5,CCR1,CCR2,CCR8,CD248,CD300A,CD36,CD84,CD86,CDH11,CDH2,CDK14,CFH,CHI3L1,CHL1,C…	320
Cellular Movement	Migration of cells	2.91e-28	Increased	8.665	A2M,ACKR1,ACTA2,ADAM12,ADAM33,ADAMTS1,ADD2,ADGRG3,ADIPOQ,ADORA1,ADORA3,AGTR1,AKAP12,AKT3,ALOX15B,ANGPT1,ANGPTL1,AOC3,APOE,AR,ARHGAP24,ARL4C,ATP1B2,AXL,BEX4,BTK,C3,C4A/C4B,CALD1,CCDC88A,CCL11,CCL13,CCL14,CCL18,CCL19,CCL2,CCL21,CCL26,CCL3,CCL3L1,CCL7,CCL8,CCN1,CCN2,CCN4,CCN5,CCR1,CCR2,CCR8,CD248,CD300A,CD36,CD84,CD86,CDH11,CDH2,CFH,CHI3L1,CHL1,CHRD,CHST1,CLEC11A,CLEC7A,CLU,CMKLR1,CNR1,COL11A1,COL18…	292
Cellular Movement	Cell movement of tumor cell lines	4.36e-13	Increased	7.278	A2M,ACTA2,ADAM12,ADAM33,ADIPOQ,AKAP12,AKT3,AR,ARL4C,AXL,C3,CALD1,CCDC88A,CCL11,CCL13,CCL14,CCL18,CCL19,CCL2,CCL21,CCL3,CCL7,CCL8,CCN1,CCN2,CCN4,CCN5,CCR2,CD248,CD36,CDH11,CDH2,CDK14,CLU,COL11A1,COL18A1,COL1A1,CRMP1,CSF1R,CST6,CTSL,CXCL12,DAAM2,DCN,DKK3,DOCK2,DPYSL3,EFEMP1,EFNB3,ENPP2,EPHB6,ERG,ESR1,EYA2,FBLN2,FBLN5,FERMT2,FGF1,FGF2,FGF5,FGF7,FGFR1,FLNA,FLNC,FMN2,FN1,FOXC2,FPR2,GAP43,GFAP,GLI1,GRP…	185
Cellular Movement	Homing of cells	1.69e-20	Increased	6.942	ADORA1,ADORA3,AGTR1,ANGPT1,ANOS1,APLNR,AXL,C3,C4A/C4B,C5AR1,CCDC88A,CCL11,CCL13,CCL14,CCL18,CCL19,CCL2,CCL21,CCL26,CCL3,CCL3L1,CCL7,CCL8,CCN1,CCR1,CCR2,CCR8,CD36,CMKLR1,CNR1,CSF2RA,CTSG,CXCL12,CYTL1,DOCK2,ECSCR,ELN,FGF2,FGF7,FN1,FPR1,FPR2,GNAO1,HGF,IGF1,IL10,IL6,ITGA5,ITGB2,ITGB3,JAM3,L1CAM,LGALS1,LIFR,LSP1,MMP2,MMP9,MYLK,NCKAP1L,NR3C1,NRP1,NRP2,NTRK3,OSR1,P2RY12,PDGFRB,PENK,PIGR,PLXNB3,PPBP,PTPR…	94
Cellular Movement	Chemotaxis	1.38e-20	Increased	6.826	ADORA1,ADORA3,AGTR1,ANGPT1,ANOS1,APLNR,AXL,C3,C4A/C4B,C5AR1,CCDC88A,CCL11,CCL13,CCL14,CCL18,CCL19,CCL2,CCL21,CCL26,CCL3,CCL3L1,CCL7,CCL8,CCN1,CCR1,CCR2,CCR8,CD36,CMKLR1,CNR1,CSF2RA,CTSG,CXCL12,CYTL1,DOCK2,ECSCR,ELN,FGF2,FGF7,FN1,FPR1,FPR2,GNAO1,HGF,IGF1,IL10,IL6,ITGB2,ITGB3,JAM3,L1CAM,LGALS1,LIFR,LSP1,MMP2,MMP9,MYLK,NCKAP1L,NR3C1,NRP1,NRP2,NTRK3,OSR1,P2RY12,PDGFRB,PENK,PIGR,PLXNB3,PPBP,PTPRZ1,RAD…	93
Cellular Assembly and Organization,Cellular Function and Maintenance	Organization of cytoskeleton	3.31e-09	Increased	6.285	ABLIM3,ACKR1,ADCYAP1,ADGRB1,ADIPOQ,ANKRD53,ANTXR1,APOE,AR,ARHGAP24,ARHGEF17,BTK,CAMK1G,CCDC8,CCDC88A,CCL11,CCL13,CCL19,CCL2,CCL21,CCL3,CCL7,CCR2,CLIP3,CLU,CNTN4,CNTNAP1,CORO2B,CRMP1,CSF1R,CXCL12,DES,DOCK2,DZIP1,DZIP1L,EPHA3,EPHB6,ERG,ERMN,ESR1,FAM107A,FCGR1A,FCGR2A,FGF7,FLNA,FLT4,FN1,GAS7,GEM,GFAP,GRP,HCK,HGF,IGF1,IL6,ITGB3,KIF17,KIF5A,L1CAM,LMCD1,LRRC4C,LRRK2,LST1,MAP1A,MAP1B,MAP2,MAP6,MAP9,MAPT…	122
Cellular Movement	Cell movement of blood cells	9.79e-21	Increased	6.193	ACKR1,ADD2,ADGRG3,ADORA1,ADORA3,ANGPT1,ANGPTL2,AOC3,ATP1B2,AXL,C3,C4A/C4B,CCDC88A,CCL11,CCL13,CCL14,CCL18,CCL19,CCL2,CCL21,CCL26,CCL3,CCL3L1,CCL7,CCL8,CCN1,CCR1,CCR2,CCR8,CD300A,CD36,CD84,CD86,CFH,CHST1,CMKLR1,COL1A1,COL1A2,CSF2RA,CTSG,CXCL12,CYTL1,DDR2,DOCK2,ELN,ENPP2,FCAR,FCER1G,FCGR2A,FCGR3A/FCGR3B,FGF1,FGF2,FLT4,FN1,FPR1,FPR2,GLIS2,GNAO1,GPC1,GRP,GYPC,HGF,IGFBP3,IL10,IL6,ITGA5,ITGAM,ITGAX,ITG…	113
Cellular Movement	Migration of tumor cell lines	1.31e-10	Increased	6.133	A2M,ACTA2,ADAM12,ADAM33,ADIPOQ,AKAP12,AKT3,AR,ARL4C,AXL,CALD1,CCDC88A,CCL11,CCL19,CCL2,CCL21,CCL7,CCN1,CCN2,CCN4,CCN5,CCR2,CD248,CD36,CDH11,CDH2,CLU,COL11A1,COL18A1,CRMP1,CST6,CTSL,CXCL12,DAAM2,DCN,DPYSL3,EFEMP1,EFNB3,ENPP2,EPHB6,ERG,ESR1,EYA2,FBLN2,FBLN5,FGF1,FGF2,FGF5,FGF7,FGFR1,FLNA,FLNC,FMN2,FN1,FOXC2,GLI1,GRP,H19,HAPLN4,HAS1,HAVCR2,HGF,HIC1,HTRA1,IGF1,IGFBP3,IGFBP6,IGFBP7,IL6,ITGB3,ITGBL1,KL…	156
Cellular Movement	Migration of blood cells	1.1e-19	Increased	6.109	ACKR1,ADD2,ADGRG3,ADORA1,ADORA3,ANGPT1,AOC3,ATP1B2,AXL,C3,C4A/C4B,CCDC88A,CCL11,CCL13,CCL14,CCL18,CCL19,CCL2,CCL21,CCL26,CCL3,CCL3L1,CCL7,CCL8,CCN1,CCR1,CCR2,CCR8,CD300A,CD84,CD86,CFH,CHST1,CMKLR1,COL1A1,COL1A2,CSF2RA,CTSG,CXCL12,CYTL1,DDR2,DOCK2,ELN,ENPP2,FCAR,FCER1G,FCGR3A/FCGR3B,FGF1,FGF2,FLT4,FN1,FPR1,FPR2,GLIS2,GNAO1,GPC1,GRP,GYPC,HGF,IGFBP3,IL10,IL6,ITGA5,ITGAM,ITGAX,ITGB2,ITGB3,JAM2,JAM3,L…	110
Cellular Movement,Immune Cell Trafficking	Leukocyte migration	2.9e-19	Increased	6.036	ACKR1,ADD2,ADGRG3,ADORA1,ADORA3,ANGPT1,AOC3,ATP1B2,AXL,C3,C4A/C4B,CCDC88A,CCL11,CCL13,CCL14,CCL18,CCL19,CCL2,CCL21,CCL26,CCL3,CCL3L1,CCL7,CCL8,CCR1,CCR2,CCR8,CD300A,CD84,CD86,CFH,CHST1,CMKLR1,COL1A1,COL1A2,CSF2RA,CTSG,CXCL12,CYTL1,DDR2,DOCK2,ELN,ENPP2,FCAR,FCER1G,FCGR3A/FCGR3B,FGF1,FGF2,FLT4,FN1,FPR1,FPR2,GLIS2,GNAO1,GPC1,GRP,GYPC,HGF,IGFBP3,IL10,IL6,ITGA5,ITGAM,ITGAX,ITGB2,ITGB3,JAM2,JAM3,L1CAM,…	109
Cellular Movement	Invasion of tumor cell lines	2.87e-11	Increased	5.828	ACTA2,ADAM12,ADIPOQ,AKT3,AR,ARHGAP24,AXL,CCDC88A,CCL11,CCL19,CCL2,CCN1,CCN2,CCN4,CCR1,CDH11,CDH2,CDK14,CES1,CFH,CHRD,CHST10,CLU,CNR1,COL11A1,COL18A1,CRMP1,CST1,CST2,CST4,CST6,CTSK,CXCL12,CYP1B1,DAAM2,DCN,DDR2,DKK3,DPYSL3,DPYSL4,EFEMP1,EFNB3,ENPP2,EPHB6,ERG,ESR1,EYA2,FAM107A,FAP,FBLN1,FBLN2,FBLN5,FGF2,FGFR1,FMN2,FN1,FOXC2,GLI1,GRP,H19,HAS1,HAVCR2,HGF,HIC1,HTRA1,HTRA3,IGF1,IL6,ITGA5,ITGB2,ITGB3,JAM…	148
Cellular Movement,Hematological System Development and Function,Immune Cell Trafficking	Cell movement of leukocytes	1.07e-19	Increased	5.827	ACKR1,ADORA1,ADORA3,AOC3,AXL,C3,CCDC88A,CCL11,CCL13,CCL14,CCL18,CCL19,CCL2,CCL21,CCL26,CCL3,CCL3L1,CCL7,CCL8,CCR1,CCR2,CCR8,CD300A,CD86,CFH,CHST1,CMKLR1,CSF2RA,CTSG,CXCL12,CYTL1,DDR2,DOCK2,ELN,ENPP2,FCAR,FCGR3A/FCGR3B,FN1,FPR1,FPR2,GLIS2,GNAO1,GRP,HGF,IGFBP3,IL10,IL6,ITGA5,ITGAM,ITGAX,ITGB2,ITGB3,JAM3,LGALS1,LSP1,MMP14,MMP9,MS4A4A,MSN,MYLK,NCKAP1L,NR3C1,NRP2,PENK,PIGR,PPBP,RARRES2,S1PR1,SCG2,SCN9…	88
Molecular Transport	Quantity of metal	7.01e-12	Increased	5.775	A2M,A4GALT,ADCYAP1,AGTR1,C3,CCL19,CCL2,CCL21,CCL3,CCL7,CCR8,CHRM2,CP,CXCL12,EDNRA,FCGR2A,FCGR3A/FCGR3B,FGF1,FGF2,FPR1,FPR2,GPR68,GRIN2A,GRP,HGF,HTR2A,IBSP,IL6,ITGAM,L1CAM,LGALS1,LILRB4,MRVI1,OR51E2,P2RX7,PLA2G5,POMC,PPBP,PRND,PTGER3,PTH1R,PTHLH,RYR2,SELE,SELP,SIGLEC5,SLC9A9,TAC1,TACR1,TGFB1,TPSAB1/TPSB2,TRPC1,TRPC6,TRPV4,VCAM1	55
Cellular Movement	Invasion of cells	2.19e-13	Increased	5.767	ACTA2,ADAM12,ADIPOQ,AKT3,AR,ARHGAP24,AXL,CCDC88A,CCL11,CCL19,CCL2,CCN1,CCN2,CCN4,CCR1,CD14,CD53,CDH11,CDH2,CDK14,CES1,CFH,CHI3L1,CHRD,CHST10,CLU,CNR1,COL11A1,COL18A1,CRMP1,CST1,CST2,CST4,CST6,CTSK,CTSL,CXCL12,CYP1B1,DAAM2,DCN,DDR2,DKK3,DPYSL3,DPYSL4,EFEMP1,EFNB3,ENPP2,EPHB6,ERG,ESR1,EYA2,FAM107A,FAP,FBLN1,FBLN2,FBLN5,FGF2,FGFR1,FLT4,FMN2,FN1,FOXC2,FST,GLI1,GLI2,GRP,H19,HAS1,HAVCR2,HGF,HIC1,HTRA1,…	166
Cell Signaling,Molecular Transport,Vitamin and Mineral Metabolism	Quantity of Ca2+	1.32e-12	Increased	5.62	A2M,A4GALT,ADCYAP1,AGTR1,C3,CCL19,CCL2,CCL21,CCL3,CCL7,CCR8,CHRM2,CXCL12,EDNRA,FCGR2A,FCGR3A/FCGR3B,FGF1,FGF2,FPR1,FPR2,GPR68,GRIN2A,GRP,HGF,HTR2A,IBSP,IL6,ITGAM,L1CAM,LGALS1,LILRB4,MRVI1,OR51E2,P2RX7,PLA2G5,POMC,PPBP,PRND,PTGER3,PTH1R,PTHLH,RYR2,SELE,SELP,SIGLEC5,TAC1,TACR1,TGFB1,TPSAB1/TPSB2,TRPC1,TRPC6,TRPV4,VCAM1	53
Cellular Function and Maintenance	Engulfment of cells	2.88e-10	Increased	5.46	ADIPOQ,ADORA1,ANTXR1,APOE,AXL,BTBD19,C3,CCL19,CCL7,CD14,CD163,CD22,CD36,CFH,CHRD,CLEC7A,CLIP3,COLEC12,CR1,DOCK2,FAT3,FCGR1A,FCGR2A,FCGR2B,FCGR3A/FCGR3B,FCN1,FGF7,FGFR1,FN1,FPR1,FPR2,GRP,GULP1,HCK,HGF,IL6,ITGAM,ITGB2,MARCO,MEGF10,MRC1,MS4A4A,NR3C1,P2RX7,PALLD,PIGR,PRKAA2,SNCA,SPHK1,STON1,TGFB1,THBS1,TICAM2,TREM1,TUB,VIM	56
Cellular Movement,Hematological System Development and Function,Immune Cell Trafficking,Inflammatory Response	Chemotaxis of leukocytes	4.53e-14	Increased	5.31	ADORA1,ADORA3,AXL,C3,CCDC88A,CCL11,CCL13,CCL14,CCL18,CCL19,CCL2,CCL21,CCL26,CCL3,CCL3L1,CCL7,CCL8,CCR1,CCR2,CMKLR1,CSF2RA,CTSG,CXCL12,CYTL1,ELN,FPR1,FPR2,GNAO1,IL10,IL6,ITGB2,JAM3,LGALS1,LSP1,MMP9,MYLK,NCKAP1L,NR3C1,NRP2,PENK,PIGR,PPBP,RARRES2,S1PR1,SCG2,SELE,SERPINE1,SLIT2,SPHK1,SPP1,TAC1,TGFB1,TGFB2,THBS1,THBS4,VEGFC	56
Cell-To-Cell Signaling and Interaction	Binding of tumor cell lines	3.04e-12	Increased	5.142	ADAM12,ADGRB1,AKAP12,ALOX15B,ANGPT1,APOE,AR,CCL2,CCL21,CCL3,CD14,CD248,CD36,CDH2,CFH,CLEC4G,CR1,CST6,CXCL12,DCN,DKK3,EFEMP1,ELN,EMILIN1,EPHB6,ESR1,FCGR2A,FERMT2,FGF2,FLNA,FN1,GFAP,GPNMB,GRP,HAPLN4,HCK,HGF,IGF1,IGFBP3,IL6,ITGA5,ITGAM,ITGAX,ITGB2,ITGB3,JAM3,L1CAM,MMP14,MMP2,NRP1,OSM,PALLD,PGR,PTPRM,PTPRZ1,RADIL,RASGRP2,SDC2,SELE,SELP,SERPINA5,SERPINB2,SERPINE1,SERPINF1,SFRP4,SLIT2,SPP1,ST6GALNAC5,T…	83
Cellular Movement,Hematological System Development and Function,Immune Cell Trafficking,Inflammatory Response	Cell movement of phagocytes	2.09e-19	Increased	4.978	ACKR1,ADORA1,ADORA3,AXL,C3,CCDC88A,CCL11,CCL14,CCL19,CCL2,CCL21,CCL26,CCL3,CCL3L1,CCL7,CCL8,CCR1,CCR2,CD300A,CFH,CMKLR1,CSF2RA,CTSG,CXCL12,CYTL1,DDR2,ELN,FCAR,FN1,FPR1,FPR2,GLIS2,GRP,HGF,IL10,ITGAM,ITGAX,ITGB2,ITGB3,JAM3,LGALS1,LSP1,MMP14,MMP9,MS4A4A,NCKAP1L,NRP2,PENK,PIGR,PPBP,RARRES2,SCN9A,SELE,SELP,SEMA3E,SERPINE1,SLIT2,SPHK1,SPP1,TAC1,TGFB1,TGFB2,THBS4,TIMP2,TIMP3,VCAM1,VEGFC,VTN	68
Cellular Movement,Renal and Urological System Development and Function	Cell movement of kidney cell lines	8.91e-10	Increased	4.945	AGTR1,ANTXR1,C3,CCR1,CCR2,CCR8,CDH11,CHL1,CNR1,CXCL12,CYTL1,FBLN2,FLNA,FLT4,FN1,FPR2,HGF,ITGAM,ITGB2,L1CAM,MMP14,MSR1,NOX4,PDPN,POSTN,PTN,RECK,RET,SELE,SPHK1,TGFB1,VIM,VTN,WASF3	34
Inflammatory Response	Inflammatory response	1.3e-16	Increased	4.877	ADAMTS12,ADIPOQ,ADORA1,ADORA3,AGTR1,AOC3,APOE,AXL,C1QTNF3,C3,CCDC88A,CCL11,CCL13,CCL14,CCL18,CCL19,CCL2,CCL21,CCL26,CCL3,CCL3L1,CCL7,CCL8,CCN4,CCR1,CCR2,CD14,CDO1,CMKLR1,CSF1R,CSF2RA,CTSG,CXCL12,CYTL1,ELN,FCGR2B,FPR1,FPR2,GNAO1,GPR68,HCK,IL10,IL1R1,IL6,ITGB2,JAM3,LGALS1,LILRA5,LRFN5,LSP1,MMP9,MYLK,NCKAP1L,NLRP12,NOX4,NR3C1,NRP2,ODAM,OSM,PENK,PIGR,PLA2G2D,PLAT,PPBP,PTGIS,RARRES2,S1PR1,SCG2,SELE,SE…	87
Cellular Movement,Hematological System Development and Function,Immune Cell Trafficking,Inflammatory Response	Chemotaxis of phagocytes	8.58e-13	Increased	4.807	ADORA1,ADORA3,AXL,C3,CCDC88A,CCL11,CCL14,CCL19,CCL2,CCL21,CCL26,CCL3,CCL3L1,CCL7,CCL8,CCR1,CCR2,CMKLR1,CSF2RA,CTSG,CXCL12,CYTL1,ELN,FPR1,FPR2,IL10,ITGB2,JAM3,LSP1,NCKAP1L,NRP2,PENK,PIGR,PPBP,RARRES2,SELE,SERPINE1,SLIT2,SPHK1,SPP1,TAC1,TGFB1,TGFB2,THBS4,VEGFC	45
Cellular Movement,Hematological System Development and Function,Immune Cell Trafficking	Cell movement of mononuclear leukocytes	1.24e-10	Increased	4.806	AOC3,CCL11,CCL13,CCL14,CCL18,CCL19,CCL2,CCL21,CCL26,CCL3,CCL3L1,CCL7,CCL8,CCR1,CCR2,CCR8,CD300A,CD86,CTSG,CXCL12,CYTL1,DOCK2,ELN,ENPP2,FN1,FPR1,FPR2,GLIS2,GNAO1,HGF,IL10,ITGA5,ITGAM,ITGAX,ITGB2,ITGB3,MMP14,MMP9,MSN,MYLK,NR3C1,PENK,RARRES2,S1PR1,SELE,SELP,SERPINE1,SPP1,TGFB1,THBS1,TIMP2,TIMP3,VCAM1,VTN	54
Cell-To-Cell Signaling and Interaction	Binding of blood cells	5.66e-15	Increased	4.675	A2M,ADIPOQ,ADORA1,AOC3,APOE,C3,C4A/C4B,CADM1,CCL11,CCL19,CCL2,CCL21,CCL3,CCN1,CCR1,CD14,CD36,CD86,CERCAM,CFH,CR1,CTSG,CXCL12,DMBT1,DOCK2,ERG,FCGR1A,FCGR2A,FCGR3A/FCGR3B,FGF1,FGF2,FN1,FPR2,HGF,IL10,IL6,ITGA5,ITGAM,ITGAX,ITGB2,ITGB3,JAM3,L1CAM,MARCO,MRC1,MSN,NR3C1,P2RX7,P2RY12,PPBP,SELE,SELP,SERPINE1,SERPING1,SIGLEC5,SPP1,TGFB1,THBS1,THY1,TLR7,TNC,TYROBP,VCAM1,VTN	64
Cell-To-Cell Signaling and Interaction	Adhesion of tumor cell lines	7.14e-09	Increased	4.601	ADAM12,AKAP12,ALOX15B,ANGPT1,APOE,CCL2,CCL21,CCL3,CDH2,CFH,CST6,CXCL12,DCN,DKK3,EFEMP1,EMILIN1,EPHB6,FLNA,FN1,GFAP,GPNMB,GRP,HAPLN4,HGF,IGF1,IL6,ITGA5,ITGAM,ITGAX,ITGB2,ITGB3,JAM3,L1CAM,MMP14,MMP2,NRP1,PGR,PTPRZ1,RADIL,RASGRP2,SDC2,SELE,SELP,SERPINB2,SERPINE1,SFRP4,SLIT2,SPP1,ST6GALNAC5,TGFB1,TGFB1I1,THBS1,TIMP3,TNC,UCHL1,VCAM1,VCAN,VTN,WWTR1,ZBTB16,ZEB1,ZEB2	62
Cell-To-Cell Signaling and Interaction	Adhesion of blood cells	3.52e-14	Increased	4.585	A2M,ADIPOQ,ADORA1,AOC3,APOE,C3,C4A/C4B,CADM1,CCL11,CCL19,CCL2,CCL21,CCL3,CCN1,CD14,CD36,CERCAM,CFH,CR1,CTSG,CXCL12,DMBT1,DOCK2,ERG,FCGR1A,FCGR2A,FCGR3A/FCGR3B,FN1,FPR2,HGF,IL10,IL6,ITGA5,ITGAM,ITGAX,ITGB2,JAM3,L1CAM,MARCO,MRC1,MSN,NR3C1,P2RX7,P2RY12,PPBP,SELE,SELP,SERPINE1,SERPING1,SPP1,TGFB1,THBS1,THY1,TLR7,TNC,TYROBP,VCAM1	57
Cellular Movement	Cell movement of myeloid cells	1.67e-18	Increased	4.557	ACKR1,ADORA1,C3,CCDC88A,CCL11,CCL13,CCL14,CCL19,CCL2,CCL21,CCL26,CCL3,CCL3L1,CCL7,CCL8,CCR1,CCR2,CD300A,CFH,CMKLR1,CSF2RA,CTSG,CXCL12,CYTL1,DDR2,ELN,FCAR,FN1,FPR1,FPR2,GLIS2,GRP,HGF,IGFBP3,IL10,ITGAM,ITGAX,ITGB2,ITGB3,JAM3,LGALS1,MMP14,MMP9,MS4A4A,NCKAP1L,PENK,PIGR,PPBP,RARRES2,SCG2,SELE,SELP,SEMA3E,SERPINE1,SLIT2,SPHK1,SPP1,TAC1,TGFB1,TGFB2,THBS4,TIMP2,TIMP3,VCAM1,VEGFC,VTN	66
Cellular Movement	Chemotaxis of myeloid cells	2.88e-12	Increased	4.533	ADORA1,C3,CCDC88A,CCL11,CCL13,CCL14,CCL19,CCL2,CCL21,CCL26,CCL3,CCL3L1,CCL7,CCL8,CCR1,CCR2,CMKLR1,CSF2RA,CTSG,CXCL12,CYTL1,ELN,FPR1,FPR2,IL10,ITGB2,JAM3,LGALS1,NCKAP1L,PENK,PIGR,PPBP,RARRES2,SCG2,SELE,SERPINE1,SLIT2,SPHK1,SPP1,TAC1,TGFB1,TGFB2,THBS4,VEGFC	44
Cell Signaling,Cellular Function and Maintenance,Molecular Transport,Vitamin and Mineral Metabolism	Flux of Ca2+	3.48e-11	Increased	4.482	A4GALT,ADCYAP1,BTK,C3,CCL11,CCL14,CCL18,CCL19,CCL2,CCL21,CCL3,CCL3L1,CCL7,CCR1,CCR2,CCR8,CD300A,CR1,CXCL12,FCGR1A,FCGR3A/FCGR3B,FPR2,FPR3,IL10,ITGB2,JPH4,KCNJ5,LGALS1,LILRB1,NR3C1,OR51E2,OSCAR,P2RX7,PENK,PPBP,RGS2,RIC3,RTN1,RYR2,TGFB1,TRPC1,TRPC6,TRPV4	43
Cellular Function and Maintenance	Ion homeostasis of cells	1.91e-10	Increased	4.482	A4GALT,ADCY5,ADCYAP1,AGTR1,ATP1A2,ATP1B2,BTK,C3,CCL11,CCL13,CCL14,CCL18,CCL19,CCL2,CCL21,CCL3,CCL3L1,CCL7,CCL8,CCR1,CCR2,CCR8,CD300A,CP,CR1,CXCL12,CYBRD1,EDNRA,FAM20A,FCGR1A,FCGR3A/FCGR3B,FPR2,FPR3,HAMP,HTR2A,HTR2B,IL10,ITGB2,JPH2,JPH4,KCNJ5,KCNMA1,LCN2,LGALS1,LILRB1,NR3C1,OR51E2,OSCAR,P2RX7,PENK,PPBP,RGS2,RIC3,RTN1,RYR2,S1PR3,SLC11A1,SLC22A17,TAC1,TACR1,TGFB1,TRPC1,TRPC6,TRPV4	64
Cellular Movement	Cell movement of carcinoma cell lines	9.24e-10	Increased	4.405	ACTA2,ADIPOQ,AKT3,AR,ARL4C,AXL,CCL18,CCL2,CCL3,CCL7,CCN1,CCN2,CCN4,CDK14,CLU,CXCL12,EPHB6,FBLN2,FERMT2,FGF2,FN1,GLI1,GRP,H19,HGF,IGF1,IGFBP7,IL6,ITGA5,KLF17,L1CAM,MITF,MMP7,NOS2,NRP1,NRP2,OPCML,PDPN,POSTN,PTN,PTPRZ1,RASSF8,SELE,SERPINE1,SFRP4,SMO,SNAI2,SPP1,SULF1,TCF4,TGFB1,TGFB2,TP73-AS1,TWIST1,VCAM1,VEGFC,VIM,WWTR1,ZEB1,ZEB2	60
Cell Signaling,Molecular Transport,Vitamin and Mineral Metabolism	Mobilization of Ca2+	3.97e-13	Increased	4.379	ADCYAP1,ADRA1D,AVPR1A,BTK,C3,C3AR1,C4A/C4B,C5AR1,CALCRL,CCL11,CCL19,CCL2,CCL21,CCL3,CCL7,CCR1,CCR2,CCR8,CD300A,CD33,CD84,CMKLR1,CTSG,CXCL12,ESR1,FCAR,FCER1G,FCGR1A,FCGR2A,FCGR2B,FCGR2C,FCGR3A/FCGR3B,FPR1,FPR2,GNAO1,GRP,ITGB2,LAIR1,LGALS1,LILRA5,LILRB1,MCHR1,MS4A2,NGF,P2RX7,PILRA,POMC,PTGFR,PTGIR,RARRES2,RFTN1,SPHK1,TAC1,TACR1,TREM1	55
Cellular Movement,Embryonic Development	Cell movement of embryonic cell lines	1.73e-10	Increased	4.288	ADIPOQ,AGTR1,ANGPT1,ANTXR1,C3,CCN1,CCR1,CCR2,CCR8,CDH11,CHL1,CNR1,COL18A1,CXCL12,CYTL1,FBLN2,FLNA,FLT4,FN1,FPR2,HGF,HLX,ITGAM,ITGB2,L1CAM,MSR1,POSTN,PTN,RECK,SELE,SPHK1,TEK,VIM,VTN	34
Cardiovascular System Development and Function,Organismal Development	Angiogenesis	1.56e-19	Increased	4.078	ADAM12,ADAMTS1,ADGRB1,ADIPOQ,AKT3,AMIGO2,ANGPT1,ANGPTL1,ANGPTL2,APLNR,APOE,AQP1,ARHGAP24,ARHGEF15,AXL,C3,CALCRL,CCL11,CCL2,CCL26,CCN1,CD36,CDH2,CHI3L1,COL18A1,COL1A1,COL1A2,COL4A2,CRYAB,CSF1R,CXCL12,DCN,ECSCR,EMP3,ERG,FABP4,FBLN2,FGF1,FGF2,FGFR1,FLNA,FLT4,FN1,FPR2,GLI1,HGF,HLX,HOXD10,HRH2,HSPB6,HTR2B,IGFBP3,IGFBP7,IL10,IL6,ITGA5,ITGAX,ITGB3,JAM3,KCNMA1,LGALS1,LOX,LOXL2,LTBP3,MEOX2,MGP,MMP13,MMP14…	122
Cardiovascular System Development and Function	Development of vasculature	1.68e-19	Increased	4.078	ADAM12,ADAMTS1,ADGRB1,ADIPOQ,ADRA1D,AKT3,AMIGO2,ANGPT1,ANGPTL1,ANGPTL2,APLNR,APOE,AQP1,ARHGAP24,ARHGEF15,AXL,C3,CALCRL,CCL11,CCL2,CCL26,CCN1,CD36,CDH2,CHI3L1,COL18A1,COL1A1,COL1A2,COL4A2,CRYAB,CSF1R,CXCL12,DCN,ECSCR,EMP3,ERG,FABP4,FBLN2,FGF1,FGF2,FGFR1,FLNA,FLT4,FN1,FPR2,GLI1,HGF,HLX,HOXD10,HRH2,HSPB6,HTR2B,IGFBP3,IGFBP7,IL10,IL6,ITGA5,ITGAX,ITGB3,JAM3,KCNMA1,LGALS1,LOX,LOXL2,LTBP3,MEOX2,MGP,MMP1…	124
Cell Morphology,Cellular Movement	Cell spreading	2.16e-10	Increased	4.063	ANGPTL2,ANTXR1,C3,CCN1,CD36,CDH11,CRYAB,CXCL12,EPHB6,FBN1,FCGR2A,FERMT2,FLNA,FN1,GAP43,GFAP,HGF,IGF1,ITGA5,ITGAM,ITGB2,ITGB3,MAPT,MATK,MMP9,MSR1,MYH10,PGR,PMP22,PRKD1,PTN,SDC2,SERPINE1,SPARC,SPHK1,SYNM,THBS1,TNC,UCHL1,VCAM1,VIM,VTN	42
Cell Morphology,Tissue Development	Tubulation of cells	2.21e-11	Increased	4.013	ADIPOQ,AMIGO2,ARHGEF15,AXL,CHI3L1,CRYAB,CXCL12,ECSCR,ERG,FGF2,FLNA,GLI1,HGF,HRH2,IGFBP3,IL6,KCNMA1,MGP,MMP13,MMP2,NRP1,OLR1,PLXDC1,PTN,PTPRZ1,RGS4,RHOJ,S1PR1,S1PR3,SLIT2,TEK,TGFB1,THY1,TIMP3,TRPC1,VEGFC,VIM	37
Cell-To-Cell Signaling and Interaction	Activation of cells	3.31e-16	Increased	3.959	ADIPOQ,ANGPT1,APOE,AXL,BCL2A1,BTK,C3,CADM1,CCL2,CCL3,CCL7,CCN1,CCN2,CD14,CD163,CD1A,CD1C,CD22,CD300A,CD300LF,CD84,CD86,CHST11,CLC,CLEC12A,CLEC7A,COL1A1,COL1A2,CRYAB,CTSG,CTSL,CXCL12,DGKI,EGR2,FCER1G,FCGR2A,FCGR2B,FCGR3A/FCGR3B,FGF1,FGF2,FGFR1,FLNA,FN1,FPR2,GPNMB,HAVCR2,HGF,HLA-DPB1,HRH2,HSPB8,IGF1,IL10,IL1R1,IL6,ITGA5,ITGB2,ITGB3,KLRD1,LAMA2,LILRA2,LILRA5,LILRB1,LILRB2,LY96,MAF,MAPT,MMP14,MMP2,NU…	99
Cellular Movement,Hair and Skin Development and Function	Cell movement of epithelial cell lines	6.3e-11	Increased	3.957	AGTR1,ANTXR1,C3,CCN1,CCR1,CCR2,CCR8,CDH11,CHL1,CLU,CNR1,CXCL12,CYTL1,FBLN2,FLNA,FLT4,FN1,FPR2,HGF,IGF1,ITGAM,ITGB2,L1CAM,MSN,MSR1,OSM,POSTN,PTN,QKI,RECK,SELE,SPHK1,SPP1,TGFB1,TGFB2,VIM,VTN,WWTR1	38
Cellular Movement,Renal and Urological System Development and Function	Migration of kidney cell lines	1.93e-10	Increased	3.865	AGTR1,C3,CCR1,CCR8,CDH11,CHL1,CNR1,CXCL12,FBLN2,FLT4,FN1,FPR2,HGF,ITGAM,ITGB2,L1CAM,MMP14,MSR1,NOX4,PDPN,POSTN,PTN,RECK,RET,SPHK1,TGFB1,VTN,WASF3	28
Cell-To-Cell Signaling and Interaction,Hematological System Development and Function	Binding of leukocytes	1.19e-13	Increased	3.858	A2M,ADIPOQ,ADORA1,AOC3,APOE,CADM1,CCL11,CCL19,CCL2,CCL21,CCL3,CCR1,CD14,CD86,CERCAM,CFH,CTSG,CXCL12,DOCK2,ERG,FCGR1A,FCGR2A,FCGR3A/FCGR3B,FGF1,FGF2,FN1,FPR2,HGF,IL10,IL6,ITGA5,ITGAM,ITGAX,ITGB2,ITGB3,JAM3,MARCO,MRC1,MSN,NR3C1,P2RX7,PPBP,SELE,SELP,SERPINE1,SERPING1,SPP1,TGFB1,THBS1,THY1,TLR7,TNC,TYROBP,VCAM1,VTN	55
Cellular Movement,Hematological System Development and Function,Immune Cell Trafficking	Cell movement of granulocytes	2.87e-13	Increased	3.844	ACKR1,ADORA1,CCL11,CCL13,CCL14,CCL19,CCL2,CCL21,CCL26,CCL3,CCL7,CCL8,CCR1,CFH,CSF2RA,CTSG,CXCL12,DDR2,FN1,FPR1,FPR2,GRP,IGFBP3,ITGAM,ITGB2,ITGB3,JAM3,LGALS1,NCKAP1L,PENK,PIGR,PPBP,SCG2,SELE,SELP,SEMA3E,SLIT2,SPP1,TAC1,TGFB1,TGFB2,THBS4,VCAM1	43
Amino Acid Metabolism,Post-Translational Modification,Small Molecule Biochemistry	Phosphorylation of L-tyrosine	6.95e-10	Increased	3.843	ANGPT1,BTK,CSF1R,DDR2,EFEMP1,ENPP2,EPHA3,FGF7,FGFR1,FGR,FLT4,HCK,HGF,IGF1,IL6,ITGA5,ITGB2,ITGB3,NRP1,NTRK1,OSM,PDGFRB,RELN,TEK,TGFB1,THBS4,TREM2,VTN	28
Cellular Movement,Hematological System Development and Function,Immune Cell Trafficking,Inflammatory Response	Cell movement of neutrophils	2.28e-11	Increased	3.819	ACKR1,ADORA1,CCL19,CCL2,CCL21,CCL3,CCL7,CCL8,CCR1,CFH,CSF2RA,CTSG,CXCL12,DDR2,FN1,FPR1,GRP,ITGAM,ITGB2,ITGB3,JAM3,NCKAP1L,PENK,PIGR,PPBP,SELE,SELP,SEMA3E,SLIT2,SPP1,TAC1,TGFB1,TGFB2,THBS4	34
Cell-To-Cell Signaling and Interaction,Hematological System Development and Function,Immune Cell Trafficking	Adhesion of immune cells	8.21e-12	Increased	3.802	A2M,ADIPOQ,ADORA1,AOC3,APOE,CADM1,CCL11,CCL19,CCL2,CCL21,CD14,CERCAM,CFH,CTSG,CXCL12,DOCK2,ERG,FCGR1A,FCGR2A,FCGR3A/FCGR3B,FN1,FPR2,HGF,IL10,IL6,ITGA5,ITGAM,ITGAX,ITGB2,JAM3,MARCO,MRC1,MSN,NR3C1,P2RX7,PPBP,SELE,SELP,SERPINE1,SERPING1,SPP1,TGFB1,THBS1,THY1,TLR7,TNC,TYROBP,VCAM1	48
Cardiovascular System Development and Function,Organismal Development	Vasculogenesis	1.97e-18	Increased	3.744	ADAMTS1,ADIPOQ,AKT3,AMIGO2,ANGPT1,ANGPTL1,ANGPTL2,APOE,ARHGAP24,ARHGEF15,AXL,C3,CCL11,CCL2,CCL26,CCN1,CD36,CDH2,CHI3L1,COL18A1,COL1A1,COL4A2,CRYAB,CSF1R,CXCL12,DCN,ECSCR,EMP3,ERG,FABP4,FGF1,FGF2,FGFR1,FLNA,FLT4,FN1,FPR2,GLI1,HGF,HLX,HOXD10,HRH2,HTR2B,IGFBP3,IGFBP7,IL10,IL6,ITGB3,KCNMA1,LGALS1,LOXL2,MEOX2,MGP,MMP13,MMP14,MMP2,NGF,NR3C1,NRP1,NRP2,OLR1,OSM,PDE2A,PLXDC1,PLXNA4,PLXNB3,PRKD1,PTN,PTPRM,…	102
Lipid Metabolism,Small Molecule Biochemistry	Metabolism of eicosanoid	9.8e-11	Increased	3.704	ALOX15B,ALOX5AP,APOE,C5AR1,CCL11,CCN1,CD14,CLU,CYP1B1,EDNRA,FCGR2A,FN1,FPR1,GGT5,GPC1,HPGDS,IGF1,IL10,IL6,LTC4S,NCF1,NOS2,OLR1,OSM,P2RX7,P2RY12,PLA2G2D,PLA2G5,PRKD1,PTGDS,PTGIS,RASGRP4,S1PR1,S1PR3,SIGLEC7,SIGLEC9,SPHK1,SSPN,TAC1,TACR1,VTN	41
Tissue Development	Tubulation of epithelial tissue	1.05e-12	Increased	3.684	ADIPOQ,AMIGO2,ARHGEF15,AXL,CRYAB,CXCL12,ECSCR,ERG,FGF2,FLNA,GLI1,HGF,HRH2,IGFBP3,IL6,KCNMA1,MGP,MMP13,MMP2,NRP1,OLR1,PLXDC1,PTN,PTPRZ1,RGS4,RHOJ,SLIT2,TEK,TGFB1,THY1,TIMP3,TRPC1,VEGFC,VIM	34
Cardiovascular System Development and Function,Cell Morphology,Cellular Development,Organismal Development,Tissue Development	Tubulation of endothelial cells	4.32e-12	Increased	3.684	ADIPOQ,AMIGO2,ARHGEF15,AXL,CRYAB,CXCL12,ECSCR,ERG,FGF2,FLNA,GLI1,HGF,HRH2,IGFBP3,IL6,KCNMA1,MGP,MMP13,MMP2,NRP1,OLR1,PLXDC1,PTN,PTPRZ1,RHOJ,SLIT2,TEK,TGFB1,THY1,TIMP3,TRPC1,VEGFC,VIM	33
Cellular Movement	Migration of breast cancer cell lines	2.85e-09	Increased	3.682	ADAM12,AXL,CCDC88A,CCL2,CCN2,CCN5,CCR2,CDH2,CST6,CTSL,CXCL12,DPYSL3,ESR1,EYA2,FGF1,FGF2,FGF7,FLNA,FN1,GLI1,HGF,HIC1,IGF1,IGFBP3,IL6,ITGB3,ITGBL1,LCN2,MATK,MMP14,MMP2,MMP7,MMP8,MMP9,MYH10,NOS2,NRP1,OSM,PALLD,PGR,PIEZO2,PIK3R6,PRKD1,PTHLH,QKI,ROR1,SERPINA5,SERPINE1,SLIT2,SNAI2,SPP1,TGFB1,TGFB1I1,TGFB3,TIMP2,TNN,TNS1,TWIST1,TWIST2,VIM,VTN,WWTR1,ZEB1	63
Cardiovascular System Development and Function,Cellular Movement	Cell movement of endothelial cells	1.97e-15	Increased	3.648	ADAMTS1,ADGRG3,ADIPOQ,AKT3,ANGPT1,ANGPTL1,APOE,ARHGAP24,AXL,CCL11,CCL2,CCN1,CD36,CDH2,COL18A1,COL4A2,CRYAB,CXCL12,DCN,DIO2,ERG,FAP,FGF1,FGF2,FGFR1,FLNA,FLT4,FN1,FPR2,HGF,HLX,IGFBP3,ITGB3,KIF26B,LGALS1,LOX,LOXL2,MGP,MMP14,MMP2,MMP9,NRP1,NRP2,OLR1,OSR1,PDE2A,PDGFRB,PRKD1,PTN,PTPRZ1,RECK,S1PR1,SCG2,SCN9A,SELE,SEMA3D,SEMA3E,SERPINE1,SERPINF1,SLIT2,SPARC,SPP1,TEK,TGFB1,TGFB3,THBS1,THBS2,THY1,TIMP2,TIM…	75
Lipid Metabolism,Small Molecule Biochemistry	Synthesis of eicosanoid	5.15e-11	Increased	3.544	ALOX15B,ALOX5AP,APOE,C5AR1,CCL11,CCN1,CD14,CLU,EDNRA,FCGR2A,FN1,FPR1,GPC1,IGF1,IL10,IL6,LTC4S,NCF1,NOS2,OLR1,OSM,P2RX7,P2RY12,PLA2G2D,PLA2G5,PRKD1,PTGDS,PTGIS,RASGRP4,S1PR1,S1PR3,SIGLEC7,SIGLEC9,SPHK1,SSPN,TAC1,TACR1,VTN	38
Cellular Development,Cellular Growth and Proliferation,Nervous System Development and Function,Tissue Development	Development of neurons	5.38e-10	Increased	3.524	ADCYAP1,ADGRB1,APOE,CNTN4,CNTNAP1,GEM,HGF,IL6,L1CAM,LRRC4C,LRRK2,LST1,MAP2,MAP6,MAPT,MARCO,MYOC,NEFH,NGF,NGFR,NTRK1,OBSL1,PCDHB16,PCDHB2,PCDHB3,PCDHB4,PCDHB5,PCDHB6,PLAT,POMC,PTPRM,SERPINF1,SLIT2,SYNDIG1,TENM4,TGFB2,THBS1	37
Lipid Metabolism,Small Molecule Biochemistry	Synthesis of fatty acid	6.15e-09	Increased	3.474	ADIPOQ,ALOX15B,ALOX5AP,APOC1,APOC2,APOE,C5AR1,CCL11,CCN1,CD14,CLU,EDNRA,ELOVL2,ELOVL4,FCGR2A,FN1,FPR1,GPC1,HACD4,IGF1,IL10,IL6,LTC4S,NCF1,NOS2,OLR1,OSM,P2RX7,P2RY12,PLA2G2D,PLA2G5,PRKAA2,PRKD1,PTGDS,PTGIS,RASGRP4,S1PR1,S1PR3,SIGLEC7,SIGLEC9,SPHK1,SSPN,TAC1,TACR1,VTN	45
Cellular Movement	Cell movement of muscle cells	3.59e-13	Increased	3.42	ACKR1,ADIPOQ,APOE,CCL2,CCL3,CCR8,ENPP2,FBN1,FGF2,FGFR1,FHL1,FN1,HGF,IGF1,IGFBP5,IL6,ITGAM,MEGF10,MMP2,MMP7,MMP9,NFATC1,PDGFRB,S1PR1,SERPINE1,SPP1,TEK,THBS1,THBS4,VTN	30
Cellular Growth and Proliferation	Outgrowth of cells	6.19e-09	Increased	3.359	A2M,APOE,AR,CCN1,ESR1,FGF2,FN1,HGF,IGF1,IL6,ITGB3,L1CAM,MMP14,MMP2,NGF,NGFR,NTN1,PDGFRB,PTPRZ1,RPS4Y1,SCN1B,SLIT2,THBS1,TNC,TNFSF13B,TWIST1	26
Cellular Movement,Hematological System Development and Function,Immune Cell Trafficking,Inflammatory Response	Migration of phagocytes	3.57e-13	Increased	3.346	ACKR1,CCL11,CCL19,CCL2,CCL21,CCL3,CCL7,CCL8,CCR1,CD300A,CFH,CXCL12,DDR2,FN1,FPR1,GRP,HGF,ITGAM,ITGAX,ITGB2,ITGB3,JAM3,LGALS1,MMP14,MMP9,MS4A4A,PIGR,RARRES2,SCN9A,SELE,SEMA3E,SERPINE1,SPP1,TGFB1,TIMP2,TIMP3,VCAM1,VTN	38
Cellular Movement,Hematological System Development and Function,Immune Cell Trafficking,Inflammatory Response	Cell movement of monocytes	8.46e-11	Increased	3.253	CCL11,CCL14,CCL19,CCL2,CCL26,CCL3,CCL3L1,CCL7,CCL8,CCR1,CCR2,CD300A,CTSG,CXCL12,CYTL1,ELN,FN1,FPR1,FPR2,HGF,IL10,ITGAM,ITGAX,ITGB2,MMP14,MMP9,PENK,SELE,SERPINE1,TGFB1,TIMP2,TIMP3,VCAM1	33
Cardiovascular System Development and Function,Cellular Movement	Migration of endothelial cells	6.63e-13	Increased	3.238	ADAMTS1,ADGRG3,ADIPOQ,AKT3,ANGPT1,ANGPTL1,APOE,ARHGAP24,AXL,CCL2,CCN1,COL18A1,COL4A2,CRYAB,CXCL12,DCN,DIO2,ERG,FAP,FGF1,FGF2,FGFR1,FLNA,FLT4,FN1,HGF,HLX,IGFBP3,ITGB3,KIF26B,LGALS1,LOX,LOXL2,MGP,MMP14,MMP2,NRP1,NRP2,OLR1,PDE2A,PDGFRB,PRKD1,PTN,PTPRZ1,RECK,S1PR1,SCG2,SELE,SEMA3D,SEMA3E,SERPINE1,SERPINF1,SLIT2,SPARC,SPP1,TEK,TGFB1,TGFB3,THBS1,THY1,TIMP2,TIMP3,TNN,VCAM1,VIM,VTN	66
Cellular Movement,Hematological System Development and Function,Immune Cell Trafficking	Cell movement of antigen presenting cells	4.22e-09	Increased	3.23	ADORA1,ADORA3,AXL,CCDC88A,CCL19,CCL2,CCL21,CCL3,CCL7,CCR1,CCR2,CMKLR1,CXCL12,FCAR,GLIS2,IL10,LGALS1,LSP1,NRP2,PIGR,RARRES2,SCN9A,SERPINE1,SPHK1,SPP1,TGFB1,VTN	27
Cell-To-Cell Signaling and Interaction,Hematological System Development and Function	Interaction of mononuclear leukocytes	6.5e-09	Increased	3.213	AOC3,CCL11,CCL19,CCL2,CCL21,CCL3,CCR1,CD14,CD86,CXCL12,DOCK2,FGF1,FGF2,FN1,HGF,IL10,IL6,ITGA5,ITGAM,ITGAX,ITGB2,ITGB3,JAM3,MSN,NR3C1,SELE,SELP,SPP1,TGFB1,THBS1,TNC,VCAM1	32
Cancer,Organismal Injury and Abnormalities	Cancer	3.1e-24	Increased	3.173	A2M,A4GALT,AARD,ABCA6,ABCA8,ABCA9,ABCC9,ABI3BP,ABLIM3,ACP5,ACSS3,ACTA2,ACTC1,ACTG2,ADAM12,ADAM23,ADAM33,ADAMTS1,ADAMTS10,ADAMTS12,ADAMTS16,ADAMTS18,ADAMTS2,ADAMTS3,ADAMTS4,ADAMTS6,ADAMTS7,ADAMTSL3,ADAMTSL4,ADCY2,ADCY5,ADCYAP1,ADD2,ADGRA2,ADGRB1,ADGRB3,ADGRD1,ADGRL2,ADH1B,ADH6,ADIPOQ,ADORA1,ADORA3,ADRA1D,AEBP1,AFF3,AGTR1,AHNAK2,AK5,AKAP12,AKT3,ALDH1A3,ALDH1L2,ALKAL1,ALOX15B,ALOX5AP,ALPK2,AMIGO2,AM…	1449
Cellular Movement,Embryonic Development	Migration of embryonic cell lines	7.81e-09	Increased	3.157	ADIPOQ,AGTR1,ANGPT1,C3,CCN1,CCR1,CCR8,CDH11,CHL1,CNR1,COL18A1,CXCL12,FBLN2,FLT4,FPR2,HGF,HLX,ITGAM,ITGB2,L1CAM,POSTN,PTN,RECK,SPHK1,TEK,VTN	26
Cellular Movement,Skeletal and Muscular System Development and Function	Cell movement of smooth muscle cells	1.15e-10	Increased	3.157	ACKR1,ADIPOQ,APOE,CCL2,CCL3,CCR8,ENPP2,FBN1,FGF2,FGFR1,FHL1,FN1,HGF,IGF1,IGFBP5,IL6,ITGAM,MMP2,MMP9,NFATC1,PDGFRB,S1PR1,SPP1,TEK,THBS1,VTN	26
Cell-To-Cell Signaling and Interaction	Aggregation of cells	6.65e-10	Increased	3.075	ADAMTS18,ANGPTL2,BTK,CADM1,CDH11,CDH2,CES1,CFH,COL14A1,CXCL12,DMBT1,FCGR2A,FGF2,HGF,HTR2A,IGF1,IL6,ITGA5,ITGB2,ITGB3,LGALS1,MMP14,MMP7,MMP9,MYH10,OLR1,P2RY12,PDPN,PLAT,PRKD1,PTHLH,SELP,SERPINF1,TGFB1,THBS1,TIMP2,TLR7,TWIST1,VCAM1	39
Cellular Movement,Hematological System Development and Function,Immune Cell Trafficking,Inflammatory Response	Chemotaxis of granulocytes	1.12e-10	Increased	3.038	ADORA1,CCL11,CCL13,CCL14,CCL19,CCL2,CCL21,CCL26,CCL3,CCL7,CCL8,CSF2RA,CTSG,CXCL12,FPR1,FPR2,ITGB2,JAM3,LGALS1,NCKAP1L,PENK,PIGR,PPBP,SCG2,SELE,SLIT2,SPP1,TAC1,TGFB1,TGFB2,THBS4	31
Cellular Movement,Skeletal and Muscular System Development and Function	Migration of muscle cells	2.16e-09	Increased	2.919	ACKR1,ADIPOQ,APOE,CCL2,FGF2,FGFR1,FHL1,FN1,IGF1,IGFBP5,IL6,ITGAM,MEGF10,MMP7,MMP9,NFATC1,PDGFRB,S1PR1,SPP1,TEK,THBS1,THBS4,VTN	23
Lipid Metabolism,Small Molecule Biochemistry	Synthesis of prostaglandin	1.63e-09	Increased	2.918	APOE,CCN1,CD14,CLU,EDNRA,FCGR2A,GPC1,IGF1,IL10,IL6,NCF1,NOS2,OSM,P2RX7,P2RY12,PLA2G2D,PLA2G5,PRKD1,PTGDS,PTGIS,RASGRP4,S1PR1,S1PR3,SIGLEC7,SIGLEC9,SPHK1,SSPN,TAC1,TACR1,VTN	30
Lipid Metabolism,Small Molecule Biochemistry	Metabolism of prostaglandin	3.09e-09	Increased	2.918	APOE,CCN1,CD14,CLU,EDNRA,FCGR2A,GPC1,HPGDS,IGF1,IL10,IL6,NCF1,NOS2,OSM,P2RX7,P2RY12,PLA2G2D,PLA2G5,PRKD1,PTGDS,PTGIS,RASGRP4,S1PR1,S1PR3,SIGLEC7,SIGLEC9,SPHK1,SSPN,TAC1,TACR1,VTN	31
Cell Morphology	Shape change of blood cells	2.16e-09	Increased	2.894	ANGPTL2,CCL11,CCL13,CCL19,CCL2,CCL21,CCL3,CCL7,CCL8,CCR2,CD36,CXCL12,FCGR2A,FN1,ITGB2,P2RY12,THBS1,VTN	18
Connective Tissue Development and Function,Tissue Development	Growth of connective tissue	2.28e-10	Increased	2.83	ADIPOQ,AKT3,APLNR,AQP1,AR,CCL2,CCN1,CCN2,CCN4,CD163,CD300A,COL14A1,COL1A1,CTF1,CXCL12,DDR2,FBLN1,FGF1,FGF2,FGF7,FGFR1,FN1,GREM1,HGF,IGF1,IGFBP3,IGFBP5,IL10,IL6,ITGA5,KCNMA1,LGALS1,LILRB4,LST1,MMP7,MYH10,NOG,OSM,PDGFC,PTHLH,PTPRN,PTPRZ1,RUNX1T1,SFRP1,SMO,SNAI2,SPHK1,TAC1,TGFB1,TGFB2,TMEM119,TNFSF13B,TWIST1,TYROBP,VCAN,VIP,VTN,WNT2	58
Carbohydrate Metabolism,Small Molecule Biochemistry	Synthesis of glycosaminoglycan	2.44e-11	Increased	2.607	ANGPT1,B4GALNT1,BGN,CHST1,CHST11,CHST15,CHST3,CHSY3,DCN,DSEL,FGF2,FGFR1,GPC1,GPC6,HAS1,HGF,HS3ST2,HS3ST3A1,KERA,LUM,OGN,OMD,PRELP,SDC2,SPP1,ST3GAL6,TGFB1,TGFB2,TGFB3,UST,VCAN	31
Cellular Growth and Proliferation,Connective Tissue Development and Function,Tissue Development	Proliferation of connective tissue cells	1.51e-10	Increased	2.595	ADIPOQ,AKT3,APLNR,AQP1,AR,CCL2,CCN1,CCN2,CCN4,CD300A,COL14A1,COL1A1,CTF1,CXCL12,DDR2,FBLN1,FGF1,FGF2,FGF7,FGFR1,FN1,GREM1,HGF,IGF1,IGFBP3,IGFBP5,IL10,IL6,ITGA5,KCNMA1,LGALS1,MMP7,NOG,OSM,PDGFC,PTHLH,PTPRZ1,SFRP1,SNAI2,SPHK1,TAC1,TGFB1,TGFB2,TMEM119,TWIST1,VCAN,VIP,VTN,WNT2	49
Carbohydrate Metabolism	Synthesis of polysaccharide	2.25e-11	Increased	2.515	ANGPT1,APLNR,APOE,ASPN,B4GALNT1,BGN,CCN2,CD36,CHST1,CHST11,CHST15,CHST3,CHSY3,DCN,DSEL,FGF2,FGFR1,GPC1,GPC6,HAS1,HGF,HS3ST2,HS3ST3A1,IGF1,IGFBP3,KERA,LUM,OGN,OMD,PDGFRB,PPP1R3C,PRELP,SDC2,SPP1,ST3GAL6,TGFB1,TGFB2,TGFB3,UST,VCAN	40
Carbohydrate Metabolism	Metabolism of polysaccharide	1.58e-10	Increased	2.515	ANGPT1,APLNR,APOE,ASPN,B4GALNT1,BGN,CCN2,CD36,CHIT1,CHST1,CHST11,CHST15,CHST3,CHSY3,DCN,DSEL,FGF2,FGFR1,GPC1,GPC6,HAS1,HGF,HS3ST2,HS3ST3A1,IGF1,IGFBP3,KERA,LUM,LYVE1,OGN,OMD,PDGFRB,POSTN,PPP1R3C,PRELP,PYGM,SDC2,SPP1,ST3GAL6,SULF1,TGFB1,TGFB2,TGFB3,UST,VCAN	45
Cellular Movement	Cell movement of connective tissue cells	5.11e-09	Increased	2.422	APOE,AR,CCL14,CCL2,CXCL12,DDR2,FBN1,FGF2,FN1,HAS1,HGF,IGF1,ITGB3,KCNMA1,LGALS1,MMP7,S1PR1,S1PR3,TGFB1,TGFB3,THBS1	21
Cell-To-Cell Signaling and Interaction	Binding of myeloid cells	4.15e-12	Increased	2.218	ADIPOQ,ADORA1,APOE,CADM1,CCL11,CCL2,CCL3,CCR1,CD14,CFH,CTSG,CXCL12,ERG,FCGR1A,FCGR2A,FCGR3A/FCGR3B,FGF1,FGF2,FN1,FPR2,IL10,ITGA5,ITGAM,ITGAX,ITGB2,ITGB3,JAM3,MARCO,MSN,PPBP,SELE,SELP,SERPINE1,TGFB1,THY1,VCAM1	36
Cellular Movement	Migration of myeloid cells	8.67e-11	Increased	2.18	ACKR1,CCL11,CCL19,CCL2,CCL3,CCR1,CD300A,CFH,CXCL12,DDR2,FN1,FPR1,GRP,IGFBP3,ITGAM,ITGAX,ITGB2,ITGB3,JAM3,LGALS1,MMP14,MMP9,SEMA3E,TGFB1,TIMP2,TIMP3,VCAM1	27
Cancer,Organismal Injury and Abnormalities	Lymphohematopoietic neoplasia	1.33e-19	Increased	2.158	ABCA6,ABCA9,ABCC9,ABI3BP,ACP5,ACTC1,ADAM12,ADAMTS12,ADAMTS16,ADAMTS3,ADAMTS7,ADAMTSL3,ADCY5,ADD2,ADGRA2,ADGRB1,ADIPOQ,ADORA1,ADORA3,ADRA1D,AFF3,AGTR1,AHNAK2,AKAP12,AKT3,ALDH1L2,AMOTL1,AMPH,ANGPT1,ANGPTL2,ANK2,ANKRD35,ANKRD53,ANKRD6,ANOS1,ANTXR1,AOX1,APLNR,APLP1,APOE,ARHGAP24,ARHGEF15,ARL9,ARNT2,ARSI,ATP10A,ATP1A2,ATRNL1,AXL,B4GALNT1,BAALC,BACH2,BASP1,BCAT1,BCHE,BICC1,BNC2,BOC,BTK,C1QTNF7,C1R,C3,C…	482
Cancer,Organismal Injury and Abnormalities	Advanced malignant tumor	6.19e-18	Increased	2.157	ABCA8,ACP5,ACTA2,ADAM12,ADAMTS1,ANGPTL2,ANXA8/ANXA8L1,AOC3,APOE,AR,ARL4C,AVPR2,AXL,BEX4,BTK,C1R,C3,C4A/C4B,CALB2,CALD1,CCL19,CCL2,CCL21,CCN1,CCN2,CCR2,CD248,CD33,CD36,CDH2,CFH,CHRNA3,CLU,COL15A1,COL18A1,COL4A2,COL6A3,COLEC12,CPEB1,CRABP2,CSF1R,CSF2RA,CSF3R,CXCL12,CYP1B1,DDR2,DIRAS3,DPYD,DTNA,EDNRA,EFEMP1,EFS,ENPP2,EPHA3,EPHB6,ERG,ESR1,FCGR1A,FCGR1B,FCGR2A,FCGR2B,FCGR2C,FCGR3A/FCGR3B,FGF1,FGF2,FGF…	169
Cancer,Organismal Injury and Abnormalities	Secondary tumor	1.35e-14	Increased	2.157	ACP5,ACTA2,ADAM12,ADAMTS1,ANGPTL2,AOC3,APOE,AR,AXL,BEX4,BTK,C1R,C3,C4A/C4B,CALD1,CCL19,CCL2,CCL21,CCN1,CCN2,CCR2,CD248,CD33,CD36,CDH2,CLU,COL18A1,COL4A2,COL6A3,COLEC12,CPEB1,CRABP2,CSF1R,CSF2RA,CSF3R,CXCL12,CYP1B1,DDR2,DPYD,EDNRA,EFEMP1,EFS,ENPP2,EPHA3,EPHB6,ERG,ESR1,FCGR1A,FCGR1B,FCGR2A,FCGR2B,FCGR2C,FCGR3A/FCGR3B,FGF1,FGFR1,FGR,FLNA,FLRT2,FLT4,FN1,FOXC2,FST,FSTL3,GLI1,GREB1,GREM2,GRIN2A,HGF,HLX…	143
Cancer,Organismal Injury and Abnormalities	Abdominal neoplasm	1.09e-30	Increased	2.137	A2M,ABCA6,ABCA8,ABCA9,ABCC9,ABI3BP,ABLIM3,ACP5,ACSS3,ACTA2,ACTC1,ACTG2,ADAM12,ADAM23,ADAM33,ADAMTS1,ADAMTS10,ADAMTS12,ADAMTS16,ADAMTS18,ADAMTS2,ADAMTS3,ADAMTS4,ADAMTS6,ADAMTS7,ADAMTSL3,ADAMTSL4,ADCY2,ADCY5,ADCYAP1,ADD2,ADGRB3,ADGRD1,ADH1B,ADH6,ADIPOQ,ADORA1,ADORA3,ADRA1D,AEBP1,AFF3,AGTR1,AHNAK2,AK5,AKAP12,AKT3,ALDH1A3,ALDH1L2,ALKAL1,ALOX15B,ALOX5AP,ALPK2,AMIGO2,AMOTL1,AMPH,ANGPT1,ANGPTL1,ANGPTL2,…	1374
Cancer,Hematological Disease,Organismal Injury and Abnormalities	Hematopoietic neoplasm	2.99e-19	Increased	2.137	ABCA6,ABCA9,ABCC9,ABI3BP,ACP5,ACTC1,ADAM12,ADAMTS12,ADAMTS16,ADAMTS3,ADAMTS7,ADAMTSL3,ADCY5,ADD2,ADGRA2,ADGRB1,ADIPOQ,ADORA1,ADORA3,ADRA1D,AFF3,AGTR1,AHNAK2,AKAP12,AKT3,ALDH1L2,AMOTL1,AMPH,ANGPT1,ANGPTL2,ANK2,ANKRD35,ANKRD53,ANKRD6,ANOS1,ANTXR1,AOX1,APLNR,APLP1,APOE,ARHGAP24,ARHGEF15,ARL9,ARNT2,ARSI,ATP10A,ATP1A2,ATRNL1,AXL,B4GALNT1,BAALC,BACH2,BASP1,BCAT1,BCHE,BICC1,BNC2,BOC,BTK,C1QTNF7,C1R,C3,C…	479
Cell-To-Cell Signaling and Interaction,Cellular Assembly and Organization	Cell-cell contact	3.86e-09	Increased	2.093	ADAM12,ADGRB3,AMIGO2,ANGPT1,CACNA1H,CADM1,CADM3,CD33,CDH2,CERCAM,CLDN5,CNTN4,CXCL12,GJA4,GJA5,GLI2,HGF,ITGA5,ITGB2,LRRK2,MAPT,MSN,NCAM2,NGFR,NLGN4X,NOS1,NRXN1,NRXN3,P2RX7,PCDHB16,PCDHB2,PCDHB3,PCDHB4,PCDHB5,PCDHB6,PMP22,PRKAA2,PTGER3,RARB,REG3A,RET,RSPO3,S1PR1,SELE,SELP,SNCA,SYNDIG1,TGFB1,THBS1,THY1,TIMP3,TYROBP,VCAM1,ZEB1,ZEB2	55
Cell Morphology,Cellular Development	Branching of cells	6.41e-10	Increased	2.017	ANGPT1,ANGPTL2,CCN1,COL18A1,DCN,FGF2,FGFR1,HGF,HLX,ITGB3,LAMA4,NEFH,NGF,NTN1,PALLD,REM1,RET,RGS4,S1PR3,SLIT2,TIMP2,TNC,TNN	23
Cancer,Organismal Injury and Abnormalities	Urogenital cancer	5.89e-47	Increased	2	A2M,ABCA6,ABCA8,ABCA9,ABCC9,ABI3BP,ABLIM3,ACP5,ACSS3,ACTA2,ACTC1,ACTG2,ADAM12,ADAM23,ADAMTS1,ADAMTS10,ADAMTS12,ADAMTS16,ADAMTS18,ADAMTS2,ADAMTS3,ADAMTS4,ADAMTS6,ADAMTS7,ADAMTSL3,ADAMTSL4,ADCY2,ADCYAP1,ADD2,ADGRB3,ADGRD1,ADH1B,ADORA1,ADORA3,ADRA1D,AEBP1,AFF3,AGTR1,AHNAK2,AK5,AKAP12,AKT3,ALDH1A3,ALDH1L2,ALKAL1,ALOX5AP,ALPK2,AMIGO2,AMOTL1,AMPH,ANGPT1,ANGPTL1,ANGPTL2,ANK2,ANKRD35,ANKRD6,ANTXR1,ANXA8/…	1081
Cancer,Organismal Injury and Abnormalities	Malignant genitourinary solid tumor	1.07e-46	Increased	2	A2M,ABCA6,ABCA8,ABCA9,ABCC9,ABI3BP,ABLIM3,ACP5,ACSS3,ACTA2,ACTC1,ACTG2,ADAM12,ADAM23,ADAMTS1,ADAMTS10,ADAMTS12,ADAMTS16,ADAMTS18,ADAMTS2,ADAMTS3,ADAMTS4,ADAMTS6,ADAMTS7,ADAMTSL3,ADAMTSL4,ADCY2,ADCYAP1,ADD2,ADGRB3,ADGRD1,ADH1B,ADORA1,ADORA3,ADRA1D,AEBP1,AFF3,AGTR1,AHNAK2,AK5,AKAP12,AKT3,ALDH1A3,ALDH1L2,ALKAL1,ALOX5AP,ALPK2,AMIGO2,AMOTL1,AMPH,ANGPT1,ANGPTL1,ANGPTL2,ANK2,ANKRD35,ANKRD6,ANTXR1,ANXA8/…	1080
Cancer,Organismal Injury and Abnormalities	Abdominal cancer	5.86e-32	Increased	2	A2M,ABCA6,ABCA8,ABCA9,ABCC9,ABI3BP,ABLIM3,ACP5,ACSS3,ACTA2,ACTC1,ACTG2,ADAM12,ADAM23,ADAM33,ADAMTS1,ADAMTS10,ADAMTS12,ADAMTS16,ADAMTS18,ADAMTS2,ADAMTS3,ADAMTS4,ADAMTS6,ADAMTS7,ADAMTSL3,ADAMTSL4,ADCY2,ADCY5,ADCYAP1,ADD2,ADGRB3,ADGRD1,ADH1B,ADH6,ADIPOQ,ADORA1,ADORA3,ADRA1D,AEBP1,AFF3,AGTR1,AHNAK2,AK5,AKAP12,AKT3,ALDH1A3,ALDH1L2,ALKAL1,ALOX15B,ALOX5AP,ALPK2,AMIGO2,AMOTL1,AMPH,ANGPT1,ANGPTL1,ANGPTL2,…	1364
